# Supplementary material for: HLA alleles, disease severity, and age associate with T-cell responses following infection with SARS-CoV-2
Source: Commun Biol. 2022 Sep 6;5:914. doi: 10.1038/s42003-022-03893-w (PMC9446630; doi:10.1038/s42003-022-03893-w)
Supplement: Supplementary file 4 — Supplementary Data 1 [file 42003_2022_3893_MOESM4_ESM.xlsx]

## Sheet: Sheet1
Supplementary Data 1. List of SARS-CoV-2 peptides and their predicted binding across HLA alleles that associated with N-reactive CD8+ T cell responses. Binding affinity =netMHCpan v4.0 predicted binding affinity for corresponding HLA/peptide pair. %Rank: represents the rank of the predicted affinity compared to a set of random natural peptides. This measure is not affected by inherent bias of cer…
Protein	Pos	HLA	Peptide	Aff(nM)	%Rank	BindLevel
N	66	HLA-B*07:02	FPRGQGVPI	4.7	0.0086	SB
N	65	HLA-B*07:02	KFPRGQGVPI	7.2	0.0132	SB
N	105	HLA-B*07:02	SPRWYFYYL	15.3	0.0496	SB
N	257	HLA-B*07:02	KPRQKRTAT	18.8	0.0654	SB
N	61	HLA-B*07:02	KEDLKFPRGQGVPI	34.6	0.1204	SB
N	64	HLA-B*07:02	LKFPRGQGVPI	41.8	0.1475	SB
N	45	HLA-B*07:02	LPNNTASWFTAL	62.7	0.2047	SB
N	66	HLA-B*07:02	FPRGQGVPIN	63.7	0.2076	SB
N	206	HLA-B*07:02	SPARMAGNGGDAAL	70.9	0.2271	SB
N	308	HLA-B*07:02	APSASAFFGM	124.9	0.3474	SB
N	41	HLA-B*07:02	RPQGLPNNTA	129.3	0.3553	SB
N	257	HLA-B*07:02	KPRQKRTATKAYNV	138.0	0.3704	SB
N	149	HLA-B*07:02	RNPANNAAIV	150.2	0.3897	SB
N	12	HLA-B*07:02	APRITFGGPS	151.3	0.3915	SB
N	93	HLA-B*07:02	RIRGGDGKM	173.0	0.4288	SB
N	256	HLA-B*07:02	KKPRQKRTAT	196.5	0.4665	SB
N	257	HLA-B*07:02	KPRQKRTATKA	207.5	0.4827	SB
N	104	HLA-B*07:02	LSPRWYFYYL	211.3	0.4881	SB
N	161	HLA-B*07:02	LPQGTTLPKGF	224.3	0.5074	WB
N	150	HLA-B*07:02	NPANNAAIVL	287.2	0.6010	WB
N	45	HLA-B*07:02	LPNNTASWF	334.0	0.6603	WB
N	301	HLA-B*07:02	WPQIAQFAPSASAF	390.7	0.7232	WB
N	66	HLA-B*07:02	FPRGQGVPINT	428.1	0.7612	WB
N	382	HLA-B*07:02	LPQRQKKQQTVTL	471.0	0.8011	WB
N	5	HLA-B*07:02	GPQNQRNAPRITF	494.3	0.8256	WB
N	141	HLA-B*07:02	TPKDHIGTRNPA	511.4	0.8427	WB
N	198	HLA-B*07:02	TPGSSRGTSPARM	522.0	0.8531	WB
N	67	HLA-B*07:02	PRGQGVPI	527.6	0.8585	WB
N	105	HLA-B*07:02	SPRWYFYYLG	528.2	0.8590	WB
N	66	HLA-B*07:02	FPRGQGVP	536.1	0.8666	WB
N	150	HLA-B*07:02	NPANNAAIV	569.3	0.8969	WB
N	257	HLA-B*07:02	KPRQKRTA	570.1	0.8977	WB
N	325	HLA-B*07:02	TPSGTWLTYTGAI	600.4	0.9218	WB
N	63	HLA-B*07:02	DLKFPRGQGVPI	633.7	0.9468	WB
N	102	HLA-B*07:02	KDLSPRWYFYYL	778.8	10569	WB
N	62	HLA-B*07:02	EDLKFPRGQGVPI	844.5	11082	WB
N	255	HLA-B*07:02	SKKPRQKRTAT	875.5	11327	WB
N	257	HLA-B*07:02	KPRQKRTATKAY	899.4	11510	WB
N	65	HLA-B*07:02	KFPRGQGVPIN	899.9	11514	WB
N	301	HLA-B*07:02	WPQIAQFAPSASA	932.0	11752	WB
N	308	HLA-B*07:02	APSASAFF	937.2	11790	WB
N	5	HLA-B*07:02	GPQNQRNAPRI	945.7	11852	WB
N	66	HLA-B*07:02	FPRGQGVPINTNSS	954.2	11913	WB
N	12	HLA-B*07:02	APRITFGGP	958.4	11943	WB
N	101	HLA-B*07:02	MKDLSPRWYFYYL	964.7	11987	WB
N	100	HLA-B*07:02	KMKDLSPRWYFYYL	990.8	12215	WB
N	66	HLA-B*07:02	FPRGQGVPINTNS	996.2	12262	WB
N	301	HLA-B*07:02	WPQIAQFAPS	1017.1	12442	WB
N	277	HLA-B*07:02	RGPEQTQGNF	1019.1	12459	WB
N	41	HLA-B*07:02	RPQGLPNNTASWF	1054.8	12757	WB
N	201	HLA-B*07:02	SSRGTSPARM	1061.2	12809	WB
N	342	HLA-B*07:02	KDPNFKDQVI	1064.1	12833	WB
N	198	HLA-B*07:02	TPGSSRGTS	1142.3	13345	WB
N	161	HLA-B*07:02	LPQGTTLPKGFYA	1142.4	13345	WB
N	12	HLA-B*07:02	APRITFGGPSDST	1169.4	13500	WB
N	266	HLA-B*07:02	KAYNVTQAF	1197.6	13660	WB
N	254	HLA-B*07:02	ASKKPRQKRTAT	1230.2	13839	WB
N	382	HLA-B*07:02	LPQRQKKQQTVTLL	1269.1	14058	WB
N	41	HLA-B*07:02	RPQGLPNNT	1278.1	14116	WB
N	206	HLA-B*07:02	SPARMAGNGGDAA	1293.8	14218	WB
N	121	HLA-B*07:02	LPYGANKDGI	1344.2	14534	WB
N	395	HLA-B*07:02	LPAADLDDFSKQL	1402.8	14889	WB
N	198	HLA-B*07:02	TPGSSRGTSPA	1421.7	15000	WB
N	278	HLA-B*07:02	GPEQTQGNF	1455.4	15210	WB
N	252	HLA-B*07:02	AEASKKPRQKRTAT	1536.0	15694	WB
N	206	HLA-B*07:02	SPARMAGNGG	1558.1	15822	WB
N	105	HLA-B*07:02	SPRWYFYYLGTGPE	1564.0	15856	WB
N	150	HLA-B*07:02	NPANNAAI	1572.0	15902	WB
N	257	HLA-B*07:02	KPRQKRTATK	1641.5	16335	WB
N	121	HLA-B*07:02	LPYGANKDGII	1680.2	16577	WB
N	66	HLA-B*07:02	FPRGQGVPINTN	1814.2	17423	WB
N	72	HLA-B*07:02	VPINTNSSPDDQI	1895.1	17937	WB
N	44	HLA-B*07:02	GLPNNTASWFTAL	1920.1	18110	WB
N	167	HLA-B*07:02	LPKGFYAEG	1976.1	18517	WB
N	41	HLA-B*07:02	RPQGLPNNTAS	2014.7	18790	WB
N	161	HLA-B*07:02	LPQGTTLPK	2022.9	18848	WB
N	210	HLA-B*07:02	MAGNGGDAAL	2058.6	19065	WB
S1	327	HLA-C*07:02	VRFPNITNL	33.1	0.0125	SB
S1	236	HLA-C*07:02	TRFQTLLAL	51.6	0.0229	SB
S1	453	HLA-C*07:02	YRLFRKSNL	64.0	0.0314	SB
S1	269	HLA-C*07:02	YLQPRTFLL	104.5	0.0569	SB
S1	456	HLA-C*07:02	FRKSNLKPF	121.4	0.0655	SB
S1	318	HLA-C*07:02	FRVQPTESI	179.8	0.1139	SB
S1	505	HLA-C*07:02	YQPYRVVVL	186.2	0.1189	SB
S1	448	HLA-C*07:02	NYNYLYRLF	216.6	0.1418	SB
S1	77	HLA-C*07:02	KRFDNPVLPF	309.8	0.2043	SB
S1	268	HLA-C*07:02	GYLQPRTFL	357.4	0.2366	SB
S1	576	HLA-C*07:02	VRDPQTLEI	409.0	0.2693	SB
S1	169	HLA-C*07:02	EYVSQPFLM	441.1	0.2886	SB
S1	144	HLA-C*07:02	YYHKNNKSWM	452.0	0.2949	SB
S1	265	HLA-C*07:02	YYVGYLQPRTF	479.3	0.3140	SB
S1	145	HLA-C*07:02	YHKNNKSWM	510.1	0.3367	SB
S1	635	HLA-C*07:02	VYSTGSNVF	521.1	0.3444	SB
S1	489	HLA-C*07:02	YFPLQSYGF	532.8	0.3525	SB
S1	326	HLA-C*07:02	IVRFPNITNL	553.7	0.3664	SB
S1	133	HLA-C*07:02	FQFCNDPFL	606.8	0.3997	SB
S1	235	HLA-C*07:02	ITRFQTLLAL	612.0	0.4032	SB
S1	144	HLA-C*07:02	YYHKNNKSW	615.8	0.4056	SB
S1	504	HLA-C*07:02	GYQPYRVVV	620.0	0.4083	SB
S1	168	HLA-C*07:02	FEYVSQPFLM	705.9	0.4604	SB
S1	265	HLA-C*07:02	YYVGYLQPRTFLL	711.4	0.4635	SB
S1	193	HLA-C*07:02	VFKNIDGYF	782.6	0.5023	WB
S1	345	HLA-C*07:02	TRFASVYAW	843.1	0.5407	WB
S1	78	HLA-C*07:02	RFDNPVLPF	843.2	0.5407	WB
S1	20	HLA-C*07:02	TRTQLPPAY	905.6	0.5775	WB
S1	186	HLA-C*07:02	FKNLREFVF	910.7	0.5804	WB
S1	368	HLA-C*07:02	LYNSASFSTF	945.2	0.5996	WB
S1	508	HLA-C*07:02	YRVVVLSFEL	969.7	0.6138	WB
S1	77	HLA-C*07:02	KRFDNPVL	994.3	0.6278	WB
S1	37	HLA-C*07:02	YYPDKVFRSSVL	1033.8	0.6495	WB
S1	488	HLA-C*07:02	CYFPLQSYGF	1107.3	0.6878	WB
S1	160	HLA-C*07:02	YSSANNCTF	1158.3	0.7156	WB
S1	30	HLA-C*07:02	NSFTRGVYY	1163.3	0.7186	WB
S1	265	HLA-C*07:02	YYVGYLQPRTFL	1184.5	0.7308	WB
S1	101	HLA-C*07:02	IRGWIFGTTL	1222.9	0.7525	WB
S1	268	HLA-C*07:02	GYLQPRTFLL	1252.2	0.7685	WB
S1	236	HLA-C*07:02	TRFQTLLALHRSYL	1271.3	0.7788	WB
S1	192	HLA-C*07:02	FVFKNIDGY	1314.8	0.8018	WB
S1	267	HLA-C*07:02	VGYLQPRTF	1317.2	0.8032	WB
S1	504	HLA-C*07:02	GYQPYRVVVL	1348.1	0.8214	WB
S1	233	HLA-C*07:02	INITRFQTL	1403.3	0.8529	WB
S1	369	HLA-C*07:02	YNSASFSTF	1506.5	0.9095	WB
S1	508	HLA-C*07:02	YRVVVLSF	1547.2	0.9329	WB
S1	157	HLA-C*07:02	FRVYSSANNCTF	1558.1	0.9391	WB
S1	684	HLA-C*07:02	ARSVASQSI	1584.8	0.9541	WB
S1	327	HLA-C*07:02	VRFPNITNLCPF	1609.9	0.9679	WB
S1	204	HLA-C*07:02	YSKHTPINL	1629.0	0.9783	WB
S1	392	HLA-C*07:02	FTNVYADSF	1677.5	10048	WB
S1	203	HLA-C*07:02	IYSKHTPINL	1713.1	10266	WB
S1	328	HLA-C*07:02	RFPNITNL	1716.1	10284	WB
S1	43	HLA-C*07:02	FRSSVLHSTQDLF	1740.9	10432	WB
S1	325	HLA-C*07:02	SIVRFPNITNL	1747.7	10473	WB
S1	241	HLA-C*07:02	LLALHRSYL	1768.4	10595	WB
S1	36	HLA-C*07:02	VYYPDKVFRSSVL	1823.3	10912	WB
S1	192	HLA-C*07:02	FVFKNIDGYF	1864.3	11151	WB
S1	37	HLA-C*07:02	YYPDKVFRS	1883.6	11265	WB
S1	43	HLA-C*07:02	FRSSVLHSTQDLFL	1891.8	11313	WB
S1	264	HLA-C*07:02	AYYVGYLQPRTFLL	1970.9	11764	WB
S1	202	HLA-C*07:02	KIYSKHTPI	1979.7	11814	WB
S1	266	HLA-C*07:02	YVGYLQPRTFL	1995.0	11899	WB
S1	452	HLA-C*07:02	LYRLFRKSNL	2036.4	12141	WB
S1	453	HLA-C*07:02	YRLFRKSNLKPF	2134.0	12722	WB
S1	417	HLA-C*07:02	KIADYNYKL	2146.8	12797	WB
S1	28	HLA-C*07:02	YTNSFTRGV	2161.8	12883	WB
S1	266	HLA-C*07:02	YVGYLQPRTF	2187.5	13033	WB
S1	312	HLA-C*07:02	IYQTSNFRV	2250.1	13422	WB
S1	402	HLA-C*07:02	IRGDEVRQI	2254.7	13450	WB
S1	495	HLA-C*07:02	YGFQPTNGV	2287.4	13648	WB
S1	50	HLA-C*07:02	STQDLFLPF	2304.5	13751	WB
S1	342	HLA-C*07:02	FNATRFASV	2323.1	13862	WB
S1	576	HLA-C*07:02	VRDPQTLEIL	2338.1	13950	WB
S1	43	HLA-C*07:02	FRSSVLHSTQDL	2339.5	13958	WB
S1	54	HLA-C*07:02	LFLPFFSNV	2368.4	14141	WB
S1	159	HLA-C*07:02	VYSSANNCTF	2401.4	14350	WB
S1	167	HLA-C*07:02	TFEYVSQPF	2407.0	14386	WB
S1	350	HLA-C*07:02	VYAWNRKRI	2426.5	14508	WB
S1	262	HLA-C*07:02	AAAYYVGYL	2429.1	14524	WB
S1	267	HLA-C*07:02	VGYLQPRTFL	2445.2	14624	WB
S1	379	HLA-C*07:02	CYGVSPTKL	2519.0	15085	WB
S1	366	HLA-C*07:02	SVLYNSASF	2548.7	15286	WB
S1	258	HLA-C*07:02	WTAGAAAYY	2598.4	15616	WB
S1	36	HLA-C*07:02	VYYPDKVF	2650.5	15955	WB
S1	58	HLA-C*07:02	FFSNVTWF	2651.5	15962	WB
S1	37	HLA-C*07:02	YYPDKVFRSSV	2659.9	16016	WB
S1	237	HLA-C*07:02	RFQTLLAL	2676.9	16126	WB
S1	48	HLA-C*07:02	LHSTQDLFL	2693.9	16235	WB
S1	168	HLA-C*07:02	FEYVSQPFL	2740.8	16533	WB
S1	318	HLA-C*07:02	FRVQPTESIVRF	2780.5	16781	WB
S1	144	HLA-C*07:02	YYHKNNKSWMESEF	2814.6	16991	WB
S1	162	HLA-C*07:02	SANNCTFEY	2845.2	17172	WB
S1	233	HLA-C*07:02	INITRFQTLLAL	2880.0	17375	WB
S1	269	HLA-C*07:02	YLQPRTFL	2913.1	17566	WB
S1	264	HLA-C*07:02	AYYVGYLQPRTF	2944.4	17745	WB
S1	212	HLA-C*07:02	LVRDLPQGF	2979.9	17945	WB
S1	455	HLA-C*07:02	LFRKSNLKPF	2986.1	17980	WB
S1	642	HLA-C*07:02	VFQTRAGCL	2989.7	18000	WB
S1	157	HLA-C*07:02	FRVYSSANNCTFEY	3040.1	18313	WB
S1	234	HLA-C*07:02	NITRFQTLLAL	3055.9	18409	WB
S1	171	HLA-C*07:02	VSQPFLMDL	3123.5	18819	WB
S1	444	HLA-C*07:02	KVGGNYNYL	3139.4	18915	WB
S1	497	HLA-C*07:02	FQPTNGVGY	3147.6	18963	WB
S1	323	HLA-C*07:02	TESIVRFPNITNL	3184.5	19189	WB
S1	557	HLA-C*07:02	KKFLPFQQF	3186.6	19203	WB
S1	634	HLA-C*07:02	RVYSTGSNVF	3251.9	19600	WB
S1	18	HLA-A*01:01	LTTRTQLPPAY	306.4	0.2127	SB
S1	26	HLA-A*01:01	PAYTNSFTRGVYY	942.3	0.4613	SB
S1	27	HLA-A*01:01	AYTNSFTRGVYY	363.4	0.2393	SB
S1	27	HLA-A*01:01	AYTNSFTRGVY	543.7	0.3232	SB
S1	28	HLA-A*01:01	YTNSFTRGVY	31.9	0.0294	SB
S1	28	HLA-A*01:01	YTNSFTRGVYY	34.7	0.0323	SB
S1	30	HLA-A*01:01	NSFTRGVYY	991.2	0.4769	SB
S1	50	HLA-A*01:01	STQDLFLPFF	582.5	0.3383	SB
S1	133	HLA-A*01:01	FQFCNDPFLGVY	794.5	0.4088	SB
S1	135	HLA-A*01:01	FCNDPFLGVY	256.4	0.1873	SB
S1	136	HLA-A*01:01	CNDPFLGVYY	131.6	0.1138	SB
S1	136	HLA-A*01:01	CNDPFLGVY	170.8	0.1403	SB
S1	152	HLA-A*01:01	WMESEFRVY	926.0	0.4560	SB
S1	157	HLA-A*01:01	FRVYSSANNCTFEY	903.3	0.4483	SB
S1	159	HLA-A*01:01	VYSSANNCTFEY	653.9	0.3636	SB
S1	160	HLA-A*01:01	YSSANNCTFEY	45.1	0.0422	SB
S1	161	HLA-A*01:01	SSANNCTFEY	107.0	0.0959	SB
S1	162	HLA-A*01:01	SANNCTFEY	324.7	0.2218	SB
S1	196	HLA-A*01:01	NIDGYFKIY	714.0	0.3829	SB
S1	253	HLA-A*01:01	DSSSGWTAGAAAYY	697.8	0.3778	SB
S1	254	HLA-A*01:01	SSSGWTAGAAAYY	254.0	0.1860	SB
S1	254	HLA-A*01:01	SSSGWTAGAAAY	528.1	0.3168	SB
S1	255	HLA-A*01:01	SSGWTAGAAAYY	421.0	0.2672	SB
S1	256	HLA-A*01:01	SGWTAGAAAYY	445.7	0.2797	SB
S1	257	HLA-A*01:01	GWTAGAAAYY	337.5	0.2278	SB
S1	258	HLA-A*01:01	WTAGAAAYY	2022-01-31	0.0285	SB
S1	258	HLA-A*01:01	WTAGAAAYYVGY	177.9	0.1448	SB
S1	269	HLA-A*01:01	YLQPRTFLLKY	599.8	0.3447	SB
S1	285	HLA-A*01:01	ITDAVDCAL	914.4	0.4521	SB
S1	358	HLA-A*01:01	ISNCVADYSVLY	108.3	0.0968	SB
S1	360	HLA-A*01:01	NCVADYSVLY	819.4	0.4183	SB
S1	361	HLA-A*01:01	CVADYSVLY	73.0	0.0696	SB
S1	362	HLA-A*01:01	VADYSVLY	402.9	0.2576	SB
S1	370	HLA-A*01:01	NSASFSTFKCY	201.1	0.1584	SB
S1	371	HLA-A*01:01	SASFSTFKCY	587.4	0.3401	SB
S1	387	HLA-A*01:01	LNDLCFTNVY	291.0	0.2047	SB
S1	392	HLA-A*01:01	FTNVYADSF	747.5	0.3929	SB
S1	414	HLA-A*01:01	QTGKIADYNY	530.8	0.3179	SB
S1	440	HLA-A*01:01	NLDSKVGGNYNYLY	116.4	0.1026	SB
S1	440	HLA-A*01:01	NLDSKVGGNY	473.1	0.2927	SB
S1	440	HLA-A*01:01	NLDSKVGGNYNY	911.9	0.4512	SB
S1	460	HLA-A*01:01	NLKPFERDISTEIY	871.4	0.4372	SB
S1	599	HLA-A*01:01	TPGTNTSNQVAVLY	990.4	0.4767	SB
S1	601	HLA-A*01:01	GTNTSNQVAVLY	610.9	0.3487	SB
S1	602	HLA-A*01:01	TNTSNQVAVLY	757.8	0.3959	SB
S1	603	HLA-A*01:01	NTSNQVAVLY	141.8	0.1206	SB
S1	604	HLA-A*01:01	TSNQVAVLY	73.1	0.0697	SB
S1	15	HLA-A*01:01	CVNLTTRTQLPPAY	5198.2	15831	WB
S1	17	HLA-A*01:01	NLTTRTQLPPAY	3611.8	11867	WB
S1	19	HLA-A*01:01	TTRTQLPPAY	2668.4	0.9552	WB
S1	24	HLA-A*01:01	LPPAYTNSFTRGVY	2729.7	0.9710	WB
S1	25	HLA-A*01:01	PPAYTNSFTRGVYY	1492.6	0.6364	WB
S1	25	HLA-A*01:01	PPAYTNSFTRGVY	2126.8	0.8069	WB
S1	26	HLA-A*01:01	PAYTNSFTRGVY	1371.8	0.5965	WB
S1	28	HLA-A*01:01	YTNSFTRGVYYP	1120.0	0.5182	WB
S1	28	HLA-A*01:01	YTNSFTRGVYYPD	3545.4	11712	WB
S1	28	HLA-A*01:01	YTNSFTRGVYYPDK	5499.3	16690	WB
S1	28	HLA-A*01:01	YTNSFTRGV	5707.7	17287	WB
S1	29	HLA-A*01:01	TNSFTRGVYY	1284.0	0.5710	WB
S1	29	HLA-A*01:01	TNSFTRGVY	5025.5	15412	WB
S1	49	HLA-A*01:01	HSTQDLFLPFF	3073.3	10570	WB
S1	49	HLA-A*01:01	HSTQDLFLPF	3648.7	11952	WB
S1	50	HLA-A*01:01	STQDLFLPF	1184.8	0.5399	WB
S1	51	HLA-A*01:01	TQDLFLPFF	5809.7	17568	WB
S1	59	HLA-A*01:01	FSNVTWFHA	2442.3	0.8942	WB
S1	59	HLA-A*01:01	FSNVTWFHAI	4372.6	13715	WB
S1	75	HLA-A*01:01	GTKRFDNPVLPF	5864.1	17717	WB
S1	79	HLA-A*01:01	FDNPVLPFNDGVY	5564.0	16879	WB
S1	83	HLA-A*01:01	VLPFNDGVY	6569.3	19710	WB
S1	94	HLA-A*01:01	STEKSNIIRGWIF	6537.0	19613	WB
S1	109	HLA-A*01:01	TLDSKTQSLLI	5144.0	15701	WB
S1	131	HLA-A*01:01	CEFQFCNDPFLGVY	1995.5	0.7751	WB
S1	132	HLA-A*01:01	EFQFCNDPFLGVY	2836.5	0.9977	WB
S1	133	HLA-A*01:01	FQFCNDPFLGVYY	4678.1	14509	WB
S1	134	HLA-A*01:01	QFCNDPFLGVY	3032.9	10472	WB
S1	134	HLA-A*01:01	QFCNDPFLGVYY	4931.3	15177	WB
S1	135	HLA-A*01:01	FCNDPFLGVYY	1918.9	0.7566	WB
S1	136	HLA-A*01:01	CNDPFLGVYYH	6412.0	19235	WB
S1	150	HLA-A*01:01	KSWMESEFRVY	3772.7	12262	WB
S1	151	HLA-A*01:01	SWMESEFRVY	4485.0	13977	WB
S1	158	HLA-A*01:01	RVYSSANNCTFEY	1679.1	0.6934	WB
S1	160	HLA-A*01:01	YSSANNCTFEYV	1943.4	0.7626	WB
S1	160	HLA-A*01:01	YSSANNCTF	2529.0	0.9178	WB
S1	160	HLA-A*01:01	YSSANNCTFEYVS	6334.6	18997	WB
S1	161	HLA-A*01:01	SSANNCTFEYV	5237.4	15924	WB
S1	166	HLA-A*01:01	CTFEYVSQPF	2263.0	0.8461	WB
S1	166	HLA-A*01:01	CTFEYVSQPFLM	6509.6	19531	WB
S1	192	HLA-A*01:01	FVFKNIDGYFKIY	1613.7	0.6742	WB
S1	192	HLA-A*01:01	FVFKNIDGY	2385.6	0.8794	WB
S1	193	HLA-A*01:01	VFKNIDGYFKIY	5938.4	17917	WB
S1	194	HLA-A*01:01	FKNIDGYFKIY	2011.1	0.7788	WB
S1	195	HLA-A*01:01	KNIDGYFKIY	4884.2	15057	WB
S1	235	HLA-A*01:01	ITRFQTLLALHRSY	1363.0	0.5940	WB
S1	239	HLA-A*01:01	QTLLALHRSY	2744.5	0.9748	WB
S1	253	HLA-A*01:01	DSSSGWTAGAAAY	2134.5	0.8092	WB
S1	254	HLA-A*01:01	SSSGWTAGAAAYYV	6273.1	18834	WB
S1	255	HLA-A*01:01	SSGWTAGAAAY	1792.7	0.7245	WB
S1	256	HLA-A*01:01	SGWTAGAAAYYVGY	3355.0	11249	WB
S1	257	HLA-A*01:01	GWTAGAAAYYVGY	1649.7	0.6848	WB
S1	258	HLA-A*01:01	WTAGAAAYYV	1327.2	0.5838	WB
S1	258	HLA-A*01:01	WTAGAAAY	1948.6	0.7639	WB
S1	258	HLA-A*01:01	WTAGAAAYYVGYL	4461.0	13922	WB
S1	258	HLA-A*01:01	WTAGAAAYYVG	6451.5	19355	WB
S1	259	HLA-A*01:01	TAGAAAYY	5063.8	15506	WB
S1	259	HLA-A*01:01	TAGAAAYYVGY	5206.5	15851	WB
S1	260	HLA-A*01:01	AGAAAYYVGY	5341.9	16221	WB
S1	261	HLA-A*01:01	GAAAYYVGY	3146.3	10744	WB
S1	266	HLA-A*01:01	YVGYLQPRTFLLKY	2773.9	0.9822	WB
S1	267	HLA-A*01:01	VGYLQPRTFLLKY	6214.4	18676	WB
S1	268	HLA-A*01:01	GYLQPRTFLLKY	3801.8	12334	WB
S1	269	HLA-A*01:01	YLQPRTFLL	3578.3	11789	WB
S1	270	HLA-A*01:01	LQPRTFLLKY	5730.3	17349	WB
S1	284	HLA-A*01:01	TITDAVDCAL	3848.3	12449	WB
S1	285	HLA-A*01:01	ITDAVDCALDPL	4484.7	13977	WB
S1	285	HLA-A*01:01	ITDAVDCA	6121.5	18423	WB
S1	301	HLA-A*01:01	CTLKSFTVEKGIY	2530.2	0.9182	WB
S1	338	HLA-A*01:01	FGEVFNATRFASVY	2782.7	0.9844	WB
S1	342	HLA-A*01:01	FNATRFASVY	1626.0	0.6778	WB
S1	343	HLA-A*01:01	NATRFASVY	4383.9	13742	WB
S1	353	HLA-A*01:01	WNRKRISNCVADY	6614.7	19845	WB
S1	356	HLA-A*01:01	KRISNCVADYSVLY	2753.7	0.9771	WB
S1	357	HLA-A*01:01	RISNCVADYSVLY	1361.0	0.5935	WB
S1	357	HLA-A*01:01	RISNCVADY	5612.9	17020	WB
S1	358	HLA-A*01:01	ISNCVADYSVLYN	4318.8	13588	WB
S1	358	HLA-A*01:01	ISNCVADY	4643.8	14415	WB
S1	359	HLA-A*01:01	SNCVADYSVLY	1105.9	0.5133	WB
S1	361	HLA-A*01:01	CVADYSVLYN	3500.4	11605	WB
S1	362	HLA-A*01:01	VADYSVLYNSASF	5198.0	15831	WB
S1	367	HLA-A*01:01	VLYNSASFSTFKCY	4644.3	14417	WB
S1	368	HLA-A*01:01	LYNSASFSTFKCY	3907.4	12593	WB
S1	369	HLA-A*01:01	YNSASFSTFKCY	1502.9	0.6398	WB
S1	369	HLA-A*01:01	YNSASFSTFK	6038.8	18194	WB
S1	370	HLA-A*01:01	NSASFSTFKCYG	5681.0	17212	WB
S1	372	HLA-A*01:01	ASFSTFKCY	3067.9	10557	WB
S1	384	HLA-A*01:01	PTKLNDLCFTNVY	5836.7	17642	WB
S1	386	HLA-A*01:01	KLNDLCFTNVY	4266.5	13462	WB
S1	391	HLA-A*01:01	CFTNVYADSF	6105.5	18379	WB
S1	392	HLA-A*01:01	FTNVYADSFV	1935.2	0.7606	WB
S1	396	HLA-A*01:01	YADSFVIRGDEV	4650.7	14435	WB
S1	436	HLA-A*01:01	WNSNNLDSKVGGNY	6533.5	19603	WB
S1	437	HLA-A*01:01	NSNNLDSKVGGNY	2172.8	0.8204	WB
S1	439	HLA-A*01:01	NNLDSKVGGNY	5555.2	16854	WB
S1	441	HLA-A*01:01	LDSKVGGNYNYLY	4000.7	12815	WB
S1	442	HLA-A*01:01	DSKVGGNYNYLY	1540.0	0.6516	WB
S1	442	HLA-A*01:01	DSKVGGNYNY	5710.0	17293	WB
S1	444	HLA-A*01:01	KVGGNYNYLY	4260.5	13448	WB
S1	445	HLA-A*01:01	VGGNYNYLY	4087.0	13019	WB
S1	464	HLA-A*01:01	FERDISTEIY	5310.2	16124	WB
S1	476	HLA-A*01:01	GSTPCNGVEGFNCY	4460.7	13921	WB
S1	477	HLA-A*01:01	STPCNGVEGFNCY	2331.5	0.8649	WB
S1	477	HLA-A*01:01	STPCNGVEGFNCYF	3041.8	10494	WB
S1	480	HLA-A*01:01	CNGVEGFNCY	6437.5	19313	WB
S1	482	HLA-A*01:01	GVEGFNCYFPLQSY	1693.1	0.6974	WB
S1	486	HLA-A*01:01	FNCYFPLQSY	2438.6	0.8932	WB
S1	493	HLA-A*01:01	QSYGFQPTNGVGY	4673.4	14497	WB
S1	499	HLA-A*01:01	PTNGVGYQPY	1607.5	0.6723	WB
S1	552	HLA-A*01:01	LTESNKKFLPF	2530.6	0.9183	WB
S1	554	HLA-A*01:01	ESNKKFLPF	5850.4	17679	WB
S1	571	HLA-A*01:01	DTTDAVRDPQTLEI	5451.5	16549	WB
S1	572	HLA-A*01:01	TTDAVRDPQTLEI	1765.2	0.7172	WB
S1	575	HLA-A*01:01	AVRDPQTLEI	6159.9	18528	WB
S1	580	HLA-A*01:01	QTLEILDITPCSF	4202.4	13306	WB
S1	584	HLA-A*01:01	ILDITPCSF	2029.6	0.7831	WB
S1	600	HLA-A*01:01	PGTNTSNQVAVLY	3481.7	11560	WB
S1	603	HLA-A*01:01	NTSNQVAVLYQ	6275.9	18841	WB
S1	604	HLA-A*01:01	TSNQVAVLYQ	4031.8	12889	WB
S1	605	HLA-A*01:01	SNQVAVLY	6272.3	18831	WB
S1	617	HLA-A*01:01	CTEVPVAIH	4356.2	13677	WB
S1	625	HLA-A*01:01	HADQLTPTWRVY	1161.9	0.5324	WB
S1	647	HLA-A*01:01	AGCLIGAEHVNNSY	5258.5	15974	WB
S1	648	HLA-A*01:01	GCLIGAEHVNNSY	6548.7	19648	WB
S1	649	HLA-A*01:01	CLIGAEHVNNSY	1246.1	0.5594	WB
S1	650	HLA-A*01:01	LIGAEHVNNSY	2046.2	0.7870	WB
S1	651	HLA-A*01:01	IGAEHVNNSY	2068.1	0.7920	WB
S1	652	HLA-A*01:01	GAEHVNNSY	1509.4	0.6418	WB
