# Supplementary material for: HLA alleles, disease severity, and age associate with T-cell responses following infection with SARS-CoV-2
Source: Commun Biol. 2022 Sep 6;5:914. doi: 10.1038/s42003-022-03893-w (PMC9446630; doi:10.1038/s42003-022-03893-w)
Supplement: Supplementary file 5 — Supplementary Data 2 [file 42003_2022_3893_MOESM5_ESM.xlsx]

## Sheet: Sheet1
Supplementary Data 2. Association of comorbidities with T-cell response. The results of logistic regression analysis treating comorbid phenotype status as the response and testing for association with the logarithm of T-cell response as the covariate, account for age and sex. Individuals with a history of ever having been diagnosed with a comorbid condition were compared to all others. The total …
			Asthma (N=78)		Cancer (N=27)		T2D (N=35)		CAD (N=35)		HTN (N=132)		Severely obese (N=26)
Cell type	Phenotype	Stim	OR	P	OR	P	OR	P	OR	P	OR	P	OR	P
CD4	IFN+	U	1.15	0.48	1.47	0.17	1.63	0.032	1.51	0.11	1.13	0.5	0.86	0.69
CD4	IFN+	CMV	1.04	0.54	1.09	0.45	1.13	0.22	1.01	0.94	0.96	0.5	0.97	0.75
CD4	IFN+	M	1.31	0.0028	1.08	0.61	1.16	0.24	1.42	0.0093	1.06	0.47	1.12	0.45
CD4	IFN+	N	1.16	0.31	0.89	0.62	1.93	0.002	1.4	0.14	1	1	1.22	0.43
CD4	IFN+	S	1.42	0.00065	0.99	0.97	1.14	0.37	1.3	0.091	1.02	0.85	1.06	0.72
CD4	IFN+	S1	1.11	0.46	0.98	0.93	1.37	0.094	1.41	0.075	0.94	0.58	1.33	0.18
CD4	TNF+	U	1.07	0.61	0.88	0.56	1.34	0.13	0.83	0.36	0.94	0.58	1.08	0.72
CD4	TNF+	CMV	1.05	0.67	1.04	0.84	1.2	0.28	0.93	0.7	0.88	0.23	1.02	0.92
CD4	TNF+	M	1.33	0.049	0.82	0.44	1.25	0.29	1.4	0.15	0.99	0.93	1.18	0.49
CD4	TNF+	N	1.15	0.39	0.71	0.28	1.44	0.14	0.89	0.67	0.81	0.16	0.98	0.94
CD4	TNF+	S	1.31	0.067	0.79	0.38	1.23	0.35	0.97	0.91	0.87	0.32	1.16	0.55
CD4	TNF+	S1	1.2	0.26	0.79	0.4	1.42	0.14	0.85	0.53	0.8	0.13	1.35	0.27
CD4	IL2+	U	0.89	0.52	0.72	0.31	1.08	0.78	0.74	0.29	1.23	0.2	0.84	0.57
CD4	IL2+	CMV	1	0.99	1.14	0.43	1.15	0.33	0.96	0.78	0.91	0.28	0.84	0.29
CD4	IL2+	M	1.31	0.055	0.92	0.7	1.16	0.46	1.52	0.043	1.01	0.9	1.21	0.39
CD4	IL2+	N	1.12	0.53	0.81	0.46	1.54	0.09	1.71	0.038	0.99	0.93	1.24	0.46
CD4	IL2+	S	1.35	0.077	0.77	0.34	1.25	0.35	1.23	0.42	0.95	0.71	1.46	0.17
CD4	IL2+	S1	1.14	0.42	0.8	0.39	1.38	0.14	1.37	0.17	0.94	0.63	1.27	0.34
CD4	IFN+TNF-IL2-	U	0.04	0.15	0	0.21	1.23	0.86	0.07	0.38	0.61	0.56	0	0.2
CD4	IFN+TNF-IL2-	CMV	1.07	0.61	1.16	0.41	1.44	0.015	0.97	0.86	0.89	0.29	1.07	0.75
CD4	IFN+TNF-IL2-	M	1.44	0.38	1.28	0.75	2.57	0.06	2.3	0.15	0.87	0.74	1.5	0.55
CD4	IFN+TNF-IL2-	N	0.47	0.24	0.17	0.22	1.11	0.88	0.81	0.8	0.32	0.047	0.41	0.44
CD4	IFN+TNF-IL2-	S	2.16	0.32	0.12	0.46	3.86	0.16	2.94	0.4	1.43	0.65	1.83	0.65
CD4	IFN+TNF-IL2-	S1	0.55	0.43	2.07	0.52	2.66	0.18	3.41	0.18	0.54	0.36	1.48	0.69
CD4	IFN-TNF+IL2-	U	1.06	0.64	0.86	0.49	1.27	0.19	0.8	0.27	0.92	0.49	1.08	0.72
CD4	IFN-TNF+IL2-	CMV	1.03	0.83	0.97	0.91	1.34	0.18	0.71	0.15	0.83	0.17	1.26	0.35
CD4	IFN-TNF+IL2-	M	1.19	0.24	0.79	0.37	1.24	0.33	1.09	0.72	0.96	0.76	1.2	0.46
CD4	IFN-TNF+IL2-	N	1.14	0.36	0.8	0.42	1.3	0.24	0.73	0.21	0.82	0.14	1	0.99
CD4	IFN-TNF+IL2-	S	1.2	0.18	0.8	0.37	1.18	0.43	0.83	0.41	0.86	0.23	1.17	0.51
CD4	IFN-TNF+IL2-	S1	1.09	0.52	0.83	0.49	1.32	0.19	0.7	0.14	0.83	0.17	1.3	0.28
CD4	IFN-TNF-IL2+	U	0.76	0.33	0.44	0.12	1.45	0.32	0.67	0.37	1.22	0.4	0.96	0.93
CD4	IFN-TNF-IL2+	CMV	1.14	0.62	1.02	0.97	1.75	0.13	0.71	0.44	1.25	0.34	1.3	0.54
CD4	IFN-TNF-IL2+	M	1	1	0.35	0.019	1.2	0.55	1.53	0.21	1.1	0.62	1.54	0.21
CD4	IFN-TNF-IL2+	N	1.2	0.4	0.5	0.11	1.97	0.027	1.65	0.15	1.1	0.64	1.81	0.091
CD4	IFN-TNF-IL2+	S	1.6	0.045	0.37	0.053	1.37	0.36	1.2	0.64	1.48	0.067	2.28	0.028
CD4	IFN-TNF-IL2+	S1	0.79	0.28	0.6	0.19	1.01	0.97	1.03	0.93	0.96	0.84	1.32	0.42
CD4	IFN+TNF+IL2-	U	1.39	0.13	1.65	0.092	1.74	0.026	1.59	0.097	1.11	0.61	0.95	0.91
CD4	IFN+TNF+IL2-	CMV	1.07	0.3	1.07	0.54	1.1	0.31	1.03	0.73	0.98	0.76	0.96	0.73
CD4	IFN+TNF+IL2-	M	1.22	0.016	1.15	0.31	1.04	0.75	1.3	0.023	1.02	0.81	1.02	0.88
CD4	IFN+TNF+IL2-	N	0.91	0.63	1.02	0.96	1.93	0.0043	1.81	0.027	1.16	0.36	1.19	0.55
CD4	IFN+TNF+IL2-	S	1.35	0.0017	1.13	0.46	1.07	0.64	1.27	0.095	1.04	0.67	1	1
CD4	IFN+TNF+IL2-	S1	1.37	0.098	1.14	0.65	1.44	0.13	1.58	0.066	0.77	0.13	1.27	0.41
CD4	IFN+TNF-IL2+	U	0	0.43	0	0.89	0	0.75	0	0.86	0	0.66	0	0.75
CD4	IFN+TNF-IL2+	CMV	0.33	0.49	1.28	0.83	2.75	0.34	0.94	0.96	0.27	0.21	2.1	0.56
CD4	IFN+TNF-IL2+	M	2.84	0.2	0	0.26	1.61	0.72	4.13	0.35	1.38	0.74	1.53	0.79
CD4	IFN+TNF-IL2+	N	0.19	0.45	0.19	0.68	2.35	0.71	0	0.081	0.03	0.13	0.39	0.79
CD4	IFN+TNF-IL2+	S	0.43	0.78	0	0.62	0	0.36	0	0.56	2.25	0.77	0	0.41
CD4	IFN+TNF-IL2+	S1	0.05	0.14	19.12	0.049	0.12	0.42	1.79	0.77	0.7	0.76	10.43	0.082
CD4	IFN-TNF+IL2+	U	0.99	0.98	1.2	0.6	1.05	0.87	0.6	0.16	1.35	0.097	1.08	0.81
CD4	IFN-TNF+IL2+	CMV	1.06	0.72	1.08	0.79	1.17	0.53	1.13	0.64	1.17	0.29	0.99	0.98
CD4	IFN-TNF+IL2+	M	1.14	0.3	0.93	0.74	1.17	0.41	1.49	0.051	1.02	0.86	1.11	0.62
CD4	IFN-TNF+IL2+	N	0.99	0.92	0.86	0.53	1.15	0.51	1.67	0.022	0.99	0.97	1.17	0.52
CD4	IFN-TNF+IL2+	S	1.12	0.48	0.76	0.3	1.2	0.41	1.05	0.85	0.88	0.33	1.27	0.35
CD4	IFN-TNF+IL2+	S1	1.2	0.19	0.82	0.39	1.46	0.057	1.28	0.23	0.98	0.9	1.25	0.33
CD4	IFN+TNF+IL2+	U	0.95	0.93	0.93	0.94	1.01	0.99	1.83	0.41	1.57	0.4	0	0.05
CD4	IFN+TNF+IL2+	CMV	0.99	0.86	1.13	0.33	1.12	0.32	0.99	0.9	0.93	0.3	0.85	0.21
CD4	IFN+TNF+IL2+	M	1.33	0.013	1	0.99	1.2	0.26	1.39	0.044	1.07	0.47	1.15	0.44
CD4	IFN+TNF+IL2+	N	1.06	0.7	0.84	0.5	1.63	0.024	1.24	0.35	1.05	0.73	1.07	0.8
CD4	IFN+TNF+IL2+	S	1.39	0.027	0.83	0.46	1.15	0.5	1.31	0.2	0.94	0.65	0.98	0.94
CD4	IFN+TNF+IL2+	S1	1.08	0.59	0.88	0.56	1.23	0.27	1.31	0.16	0.97	0.76	1.25	0.32
CD8	IFN+	U	0.77	0.14	1.14	0.62	1.05	0.83	0.71	0.23	1.13	0.36	0.9	0.7
CD8	IFN+	CMV	1.05	0.37	1.01	0.92	1.28	0.012	0.97	0.71	1.02	0.75	1	0.99
CD8	IFN+	M	0.87	0.38	1.04	0.86	1.17	0.41	1.27	0.2	1.12	0.32	0.71	0.21
CD8	IFN+	N	0.99	0.96	1.03	0.86	0.96	0.79	1.27	0.11	1.16	0.088	0.99	0.96
CD8	IFN+	S	0.88	0.35	0.93	0.76	1.18	0.36	0.95	0.81	1.18	0.13	0.75	0.24
CD8	IFN+	S1	0.86	0.2	1.07	0.73	1.34	0.051	1.06	0.75	1.06	0.52	0.83	0.35
CD8	TNF+	U	0.99	0.92	1.02	0.9	1.23	0.17	0.68	0.023	0.95	0.61	0.93	0.66
CD8	TNF+	CMV	1.05	0.54	0.96	0.79	1.37	0.016	0.93	0.55	1.02	0.77	1	0.98
CD8	TNF+	M	1.01	0.92	0.78	0.19	1.32	0.085	0.86	0.36	0.94	0.52	0.91	0.59
CD8	TNF+	N	0.95	0.62	0.83	0.34	1.09	0.59	0.9	0.53	0.97	0.75	0.95	0.79
CD8	TNF+	S	0.96	0.68	0.73	0.068	1.37	0.042	0.84	0.26	0.99	0.95	1.04	0.84
CD8	TNF+	S1	0.9	0.33	0.75	0.14	1.42	0.033	0.75	0.099	0.9	0.29	0.93	0.7
CD8	IL2+	U	1.09	0.39	0.82	0.26	1.24	0.12	0.85	0.3	0.99	0.93	1.27	0.14
CD8	IL2+	CMV	1.1	0.39	0.86	0.45	1.49	0.018	0.92	0.66	1.03	0.78	1.23	0.28
CD8	IL2+	M	1	0.97	0.66	0.014	1.3	0.061	0.9	0.48	1	0.96	1.17	0.33
CD8	IL2+	N	1.05	0.64	0.65	0.021	1.06	0.71	0.92	0.63	1.04	0.64	1.13	0.45
CD8	IL2+	S	1.01	0.93	0.66	0.02	1.16	0.29	0.88	0.43	1	0.96	1.14	0.41
CD8	IL2+	S1	1.02	0.81	0.68	0.03	1.14	0.35	0.97	0.84	0.99	0.87	1.18	0.32
CD8	IFN+TNF-IL2-	U	0.59	0.59	0.74	0.88	1.15	0.89	0	0.023	0.78	0.75	0	0.18
CD8	IFN+TNF-IL2-	CMV	1.18	0.059	1.21	0.2	1.52	0.00054	0.93	0.63	0.99	0.89	1.13	0.42
CD8	IFN+TNF-IL2-	M	1.31	0.5	1.67	0.33	1.54	0.39	1.55	0.36	0.82	0.57	0.39	0.32
CD8	IFN+TNF-IL2-	N	0.99	0.96	0.91	0.76	1.15	0.54	1.24	0.41	1.33	0.041	1.06	0.84
CD8	IFN+TNF-IL2-	S	0.85	0.71	0.44	0.47	2.31	0.08	0.7	0.69	1.04	0.92	1.39	0.61
CD8	IFN+TNF-IL2-	S1	0.87	0.69	1.54	0.34	1.98	0.066	1.01	0.99	0.95	0.84	1.3	0.58
CD8	IFN-TNF+IL2-	U	0.93	0.45	0.94	0.72	1.19	0.24	0.75	0.081	0.98	0.82	0.87	0.41
CD8	IFN-TNF+IL2-	CMV	1.03	0.77	0.87	0.4	1.29	0.073	0.89	0.4	1	0.97	1.03	0.84
CD8	IFN-TNF+IL2-	M	0.98	0.88	0.82	0.31	1.27	0.15	0.82	0.26	0.97	0.72	0.94	0.74
CD8	IFN-TNF+IL2-	N	0.85	0.13	0.86	0.39	1.19	0.29	0.83	0.28	0.95	0.6	0.95	0.76
CD8	IFN-TNF+IL2-	S	0.96	0.71	0.77	0.12	1.3	0.091	0.84	0.25	0.99	0.92	1.03	0.85
CD8	IFN-TNF+IL2-	S1	0.9	0.32	0.8	0.2	1.43	0.023	0.77	0.11	0.94	0.51	0.99	0.95
CD8	IFN-TNF-IL2+	U	1.04	0.71	0.8	0.16	1.25	0.1	0.91	0.54	1.05	0.55	1.3	0.085
CD8	IFN-TNF-IL2+	CMV	1	0.96	0.76	0.1	1.21	0.16	0.96	0.76	1.03	0.68	1.32	0.073
CD8	IFN-TNF-IL2+	M	0.99	0.93	0.7	0.035	1.27	0.078	0.93	0.63	1.04	0.61	1.24	0.17
CD8	IFN-TNF-IL2+	N	1.01	0.89	0.66	0.017	1.14	0.35	0.86	0.33	1.06	0.51	1.15	0.38
CD8	IFN-TNF-IL2+	S	1.01	0.95	0.71	0.052	1.17	0.25	0.91	0.55	1.03	0.76	1.2	0.24
CD8	IFN-TNF-IL2+	S1	1.02	0.8	0.74	0.084	1.15	0.31	0.98	0.89	0.99	0.88	1.24	0.18
CD8	IFN+TNF+IL2-	U	0.7	0.09	1.15	0.6	1.08	0.73	0.75	0.35	1.11	0.45	0.81	0.51
CD8	IFN+TNF+IL2-	CMV	1.05	0.4	1	0.99	1.24	0.023	0.96	0.66	1.02	0.73	0.99	0.92
CD8	IFN+TNF+IL2-	M	0.87	0.42	1	0.99	1.17	0.44	1.27	0.23	1.19	0.17	0.57	0.1
CD8	IFN+TNF+IL2-	N	0.97	0.78	1.1	0.59	0.92	0.61	1.32	0.079	1.1	0.3	0.91	0.59
CD8	IFN+TNF+IL2-	S	0.72	0.055	1.03	0.91	1.17	0.42	0.83	0.44	1.17	0.19	0.54	0.056
CD8	IFN+TNF+IL2-	S1	0.85	0.22	1.09	0.65	1.25	0.15	0.96	0.81	1.02	0.87	0.68	0.086
CD8	IFN+TNF-IL2+	U	1.65	0.23	0.4	0.48	0.68	0.66	1.02	0.98	1.53	0.34	1.88	0.36
CD8	IFN+TNF-IL2+	CMV	1.1	0.78	1.2	0.8	1.47	0.42	0.27	0.18	1.36	0.36	1.33	0.61
CD8	IFN+TNF-IL2+	M	0.78	0.62	1.46	0.7	2.54	0.094	0.76	0.79	2.35	0.034	2.39	0.17
CD8	IFN+TNF-IL2+	N	1.14	0.67	0.56	0.44	0.06	0.0086	1.25	0.66	1.61	0.068	0.89	0.83
CD8	IFN+TNF-IL2+	S	1.57	0.21	0.31	0.41	0.87	0.85	0.71	0.72	1.74	0.14	0.77	0.75
CD8	IFN+TNF-IL2+	S1	1.35	0.49	1.61	0.62	1.44	0.56	0.28	0.36	2.58	0.015	1.79	0.39
CD8	IFN-TNF+IL2+	U	1.09	0.32	0.96	0.79	1.18	0.21	0.77	0.074	0.91	0.24	1.08	0.61
CD8	IFN-TNF+IL2+	CMV	1.1	0.27	0.94	0.71	1.22	0.12	0.78	0.11	0.98	0.8	1.08	0.62
CD8	IFN-TNF+IL2+	M	1.02	0.83	0.65	0.014	1.25	0.085	0.77	0.088	0.91	0.29	1.01	0.95
CD8	IFN-TNF+IL2+	N	1.1	0.31	0.72	0.054	1.15	0.28	0.88	0.39	0.98	0.82	1.02	0.92
CD8	IFN-TNF+IL2+	S	1.04	0.68	0.71	0.04	1.19	0.19	0.76	0.062	0.93	0.37	1.13	0.41
CD8	IFN-TNF+IL2+	S1	1.09	0.36	0.71	0.051	1.11	0.42	0.82	0.2	0.92	0.35	1.05	0.74
CD8	IFN+TNF+IL2+	U	0.97	0.98	6.54	0.13	0	0.27	3.36	0.41	1.32	0.76	3.28	0.31
CD8	IFN+TNF+IL2+	CMV	1.09	0.28	0.97	0.82	1.31	0.027	1.06	0.62	1.06	0.38	1.04	0.79
CD8	IFN+TNF+IL2+	M	0.5	0.45	2.06	0.32	0.8	0.81	4.06	0.046	1.08	0.89	0.96	0.97
CD8	IFN+TNF+IL2+	N	0.77	0.22	0.95	0.88	0.7	0.27	1.67	0.036	1.13	0.43	1.15	0.63
CD8	IFN+TNF+IL2+	S	0.62	0.46	0	0.031	0.55	0.56	3.22	0.069	1.28	0.59	0.48	0.55
CD8	IFN+TNF+IL2+	S1	0.67	0.41	0.46	0.36	1.76	0.24	1.64	0.34	1.21	0.55	0.64	0.57
