# Supplementary material for: HLA alleles, disease severity, and age associate with T-cell responses following infection with SARS-CoV-2
Source: Commun Biol. 2022 Sep 6;5:914. doi: 10.1038/s42003-022-03893-w (PMC9446630; doi:10.1038/s42003-022-03893-w)
Supplement: Supplementary file 6 — Supplementary Data 3 [file 42003_2022_3893_MOESM6_ESM.xlsx]

## Sheet: Fig_1c-1d
stimulation	Phenotype	Infection.status	ratio
U	IFNp_TNFp_IL2p	infected	3e-05
U	IFNp_TNFp_IL2p	infected	3e-05
U	IFNp_TNFp_IL2p	infected	3e-05
U	IFNp_TNFp_IL2p	infected	3e-05
U	IFNp_TNFp_IL2p	infected	3e-05
U	IFNp_TNFp_IL2p	infected	3e-05
U	IFNp_TNFp_IL2p	infected	3e-05
U	IFNp_TNFp_IL2p	infected	3e-05
U	IFNp_TNFp_IL2p	infected	3e-05
U	IFNp_TNFp_IL2p	infected	3e-05
U	IFNp_TNFp_IL2p	infected	3e-05
U	IFNp_TNFp_IL2p	infected	3e-05
U	IFNp_TNFp_IL2p	infected	3e-05
U	IFNp_TNFp_IL2p	infected	3e-05
U	IFNp_TNFp_IL2p	infected	3.31906e-05
U	IFNp_TNFp_IL2p	infected	3e-05
U	IFNp_TNFp_IL2p	infected	3e-05
U	IFNp_TNFp_IL2p	infected	3e-05
U	IFNp_TNFp_IL2p	infected	3e-05
U	IFNp_TNFp_IL2p	infected	3e-05
U	IFNp_TNFp_IL2p	infected	3e-05
U	IFNp_TNFp_IL2p	infected	3e-05
U	IFNp_TNFp_IL2p	infected	3e-05
U	IFNp_TNFp_IL2p	infected	4.32688e-05
U	IFNp_TNFp_IL2p	infected	3e-05
U	IFNp_TNFp_IL2p	infected	3e-05
U	IFNp_TNFp_IL2p	infected	3e-05
U	IFNp_TNFp_IL2p	infected	3e-05
U	IFNp_TNFp_IL2p	infected	3e-05
U	IFNp_TNFp_IL2p	infected	3e-05
U	IFNp_TNFp_IL2p	infected	3e-05
U	IFNp_TNFp_IL2p	infected	3e-05
U	IFNp_TNFp_IL2p	infected	3e-05
U	IFNp_TNFp_IL2p	infected	3e-05
U	IFNp_TNFp_IL2p	infected	3e-05
U	IFNp_TNFp_IL2p	infected	3e-05
U	IFNp_TNFp_IL2p	infected	3e-05
U	IFNp_TNFp_IL2p	infected	3e-05
U	IFNp_TNFp_IL2p	infected	3e-05
U	IFNp_TNFp_IL2p	infected	3e-05
U	IFNp_TNFp_IL2p	infected	3e-05
U	IFNp_TNFp_IL2p	infected	3e-05
U	IFNp_TNFp_IL2p	infected	3e-05
U	IFNp_TNFp_IL2p	infected	3e-05
U	IFNp_TNFp_IL2p	infected	3e-05
U	IFNp_TNFp_IL2p	infected	3e-05
U	IFNp_TNFp_IL2p	infected	3e-05
U	IFNp_TNFp_IL2p	infected	3e-05
U	IFNp_TNFp_IL2p	infected	3e-05
U	IFNp_TNFp_IL2p	infected	3e-05
U	IFNp_TNFp_IL2p	infected	4.91589e-05
U	IFNp_TNFp_IL2p	infected	3e-05
U	IFNp_TNFp_IL2p	infected	3e-05
U	IFNp_TNFp_IL2p	infected	3e-05
U	IFNp_TNFp_IL2p	infected	3e-05
U	IFNp_TNFp_IL2p	infected	3e-05
U	IFNp_TNFp_IL2p	infected	3e-05
U	IFNp_TNFp_IL2p	infected	3e-05
U	IFNp_TNFp_IL2p	infected	3e-05
U	IFNp_TNFp_IL2p	infected	3e-05
U	IFNp_TNFp_IL2p	infected	3e-05
U	IFNp_TNFp_IL2p	infected	3e-05
U	IFNp_TNFp_IL2p	infected	3e-05
U	IFNp_TNFp_IL2p	infected	3e-05
U	IFNp_TNFp_IL2p	infected	3e-05
U	IFNp_TNFp_IL2p	infected	3e-05
U	IFNp_TNFp_IL2p	infected	3e-05
U	IFNp_TNFp_IL2p	infected	3e-05
U	IFNp_TNFp_IL2p	infected	3e-05
U	IFNp_TNFp_IL2p	infected	3e-05
U	IFNp_TNFp_IL2p	infected	3e-05
U	IFNp_TNFp_IL2p	infected	3e-05
U	IFNp_TNFp_IL2p	infected	3e-05
U	IFNp_TNFp_IL2p	infected	3e-05
U	IFNp_TNFp_IL2p	infected	3e-05
U	IFNp_TNFp_IL2p	infected	3e-05
U	IFNp_TNFp_IL2p	infected	3e-05
U	IFNp_TNFp_IL2p	infected	3e-05
U	IFNp_TNFp_IL2p	infected	3e-05
U	IFNp_TNFp_IL2p	infected	3e-05
U	IFNp_TNFp_IL2p	infected	3e-05
U	IFNp_TNFp_IL2p	infected	3e-05
U	IFNp_TNFp_IL2p	infected	3e-05
U	IFNp_TNFp_IL2p	infected	3e-05
U	IFNp_TNFp_IL2p	infected	3e-05
U	IFNp_TNFp_IL2p	infected	3e-05
U	IFNp_TNFp_IL2p	infected	5.4612e-05
U	IFNp_TNFp_IL2p	infected	3e-05
U	IFNp_TNFp_IL2p	infected	3e-05
U	IFNp_TNFp_IL2p	infected	3e-05
U	IFNp_TNFp_IL2p	infected	3e-05
U	IFNp_TNFp_IL2p	infected	3e-05
U	IFNp_TNFp_IL2p	infected	3e-05
U	IFNp_TNFp_IL2p	infected	3e-05
U	IFNp_TNFp_IL2p	infected	8.79183e-05
U	IFNp_TNFp_IL2p	infected	3e-05
U	IFNp_TNFp_IL2p	infected	3e-05
U	IFNp_TNFp_IL2p	infected	3e-05
U	IFNp_TNFp_IL2p	infected	3e-05
U	IFNp_TNFp_IL2p	infected	3e-05
U	IFNp_TNFp_IL2p	infected	3e-05
U	IFNp_TNFp_IL2p	infected	3e-05
U	IFNp_TNFp_IL2p	infected	3e-05
U	IFNp_TNFp_IL2p	infected	3e-05
U	IFNp_TNFp_IL2p	infected	3e-05
U	IFNp_TNFp_IL2p	infected	3e-05
U	IFNp_TNFp_IL2p	infected	3e-05
U	IFNp_TNFp_IL2p	infected	3e-05
U	IFNp_TNFp_IL2p	infected	3e-05
U	IFNp_TNFp_IL2p	infected	3e-05
U	IFNp_TNFp_IL2p	infected	3e-05
U	IFNp_TNFp_IL2p	infected	3e-05
U	IFNp_TNFp_IL2p	infected	3e-05
U	IFNp_TNFp_IL2p	infected	3e-05
U	IFNp_TNFp_IL2p	infected	3e-05
U	IFNp_TNFp_IL2p	infected	3e-05
U	IFNp_TNFp_IL2p	infected	3e-05
U	IFNp_TNFp_IL2p	infected	3e-05
U	IFNp_TNFp_IL2p	infected	3e-05
U	IFNp_TNFp_IL2p	infected	3e-05
U	IFNp_TNFp_IL2p	infected	3e-05
U	IFNp_TNFp_IL2p	infected	3e-05
U	IFNp_TNFp_IL2p	infected	3e-05
U	IFNp_TNFp_IL2p	infected	3e-05
U	IFNp_TNFp_IL2p	infected	3e-05
U	IFNp_TNFp_IL2p	infected	3e-05
U	IFNp_TNFp_IL2p	infected	3e-05
U	IFNp_TNFp_IL2p	infected	3e-05
U	IFNp_TNFp_IL2p	infected	3e-05
U	IFNp_TNFp_IL2p	infected	3e-05
U	IFNp_TNFp_IL2p	infected	3e-05
U	IFNp_TNFp_IL2p	infected	3e-05
U	IFNp_TNFp_IL2p	infected	3e-05
U	IFNp_TNFp_IL2p	infected	3e-05
U	IFNp_TNFp_IL2p	infected	3e-05
U	IFNp_TNFp_IL2p	infected	3e-05
U	IFNp_TNFp_IL2p	infected	3e-05
U	IFNp_TNFp_IL2p	infected	3e-05
U	IFNp_TNFp_IL2p	infected	3e-05
U	IFNp_TNFp_IL2p	infected	8.65258e-05
U	IFNp_TNFp_IL2p	infected	3e-05
U	IFNp_TNFp_IL2p	infected	3e-05
U	IFNp_TNFp_IL2p	infected	3e-05
U	IFNp_TNFp_IL2p	infected	3e-05
U	IFNp_TNFp_IL2p	infected	3e-05
U	IFNp_TNFp_IL2p	infected	3e-05
U	IFNp_TNFp_IL2p	infected	3.092e-05
U	IFNp_TNFp_IL2p	infected	3e-05
U	IFNp_TNFp_IL2p	infected	3e-05
U	IFNp_TNFp_IL2p	infected	3e-05
U	IFNp_TNFp_IL2p	infected	3e-05
U	IFNp_TNFp_IL2p	infected	3e-05
U	IFNp_TNFp_IL2p	infected	0.000107937
U	IFNp_TNFp_IL2p	infected	3e-05
U	IFNp_TNFp_IL2p	infected	0.000131428
U	IFNp_TNFp_IL2p	infected	5.203e-05
U	IFNp_TNFp_IL2p	infected	3e-05
U	IFNp_TNFp_IL2p	infected	3.3255e-05
U	IFNp_TNFp_IL2p	infected	3e-05
U	IFNp_TNFp_IL2p	infected	3e-05
U	IFNp_TNFp_IL2p	infected	3e-05
U	IFNp_TNFp_IL2p	infected	3e-05
U	IFNp_TNFp_IL2p	infected	3e-05
U	IFNp_TNFp_IL2p	infected	3e-05
U	IFNp_TNFp_IL2p	infected	3e-05
U	IFNp_TNFp_IL2p	infected	3e-05
U	IFNp_TNFp_IL2p	infected	3e-05
U	IFNp_TNFp_IL2p	infected	3e-05
U	IFNp_TNFp_IL2p	infected	3e-05
U	IFNp_TNFp_IL2p	infected	3e-05
U	IFNp_TNFp_IL2p	infected	3e-05
U	IFNp_TNFp_IL2p	infected	3e-05
U	IFNp_TNFp_IL2p	infected	5.82027e-05
U	IFNp_TNFp_IL2p	infected	3e-05
U	IFNp_TNFp_IL2p	infected	3e-05
U	IFNp_TNFp_IL2p	infected	3e-05
U	IFNp_TNFp_IL2p	infected	3e-05
U	IFNp_TNFp_IL2p	infected	3e-05
U	IFNp_TNFp_IL2p	infected	3e-05
U	IFNp_TNFp_IL2p	infected	3e-05
U	IFNp_TNFp_IL2p	infected	3e-05
U	IFNp_TNFp_IL2p	infected	3e-05
U	IFNp_TNFp_IL2p	infected	3e-05
U	IFNp_TNFp_IL2p	infected	3e-05
U	IFNp_TNFp_IL2p	infected	3e-05
U	IFNp_TNFp_IL2p	infected	3e-05
U	IFNp_TNFp_IL2p	infected	3e-05
U	IFNp_TNFp_IL2p	infected	3e-05
U	IFNp_TNFp_IL2p	infected	3e-05
U	IFNp_TNFp_IL2p	infected	3e-05
U	IFNp_TNFp_IL2p	infected	3e-05
U	IFNp_TNFp_IL2p	infected	3e-05
U	IFNp_TNFp_IL2p	infected	3e-05
U	IFNp_TNFp_IL2p	infected	3e-05
U	IFNp_TNFp_IL2p	infected	3e-05
U	IFNp_TNFp_IL2p	infected	3e-05
U	IFNp_TNFp_IL2p	infected	6.73627e-05
U	IFNp_TNFp_IL2p	infected	3e-05
U	IFNp_TNFp_IL2p	infected	3e-05
U	IFNp_TNFp_IL2p	infected	3e-05
U	IFNp_TNFp_IL2p	infected	3e-05
U	IFNp_TNFp_IL2p	infected	3e-05
U	IFNp_TNFp_IL2p	infected	3e-05
U	IFNp_TNFp_IL2p	infected	3e-05
U	IFNp_TNFp_IL2p	infected	3e-05
U	IFNp_TNFp_IL2p	infected	3e-05
U	IFNp_TNFp_IL2p	infected	3e-05
U	IFNp_TNFp_IL2p	infected	3e-05
U	IFNp_TNFp_IL2p	infected	3e-05
U	IFNp_TNFp_IL2p	infected	3e-05
U	IFNp_TNFp_IL2p	infected	3e-05
U	IFNp_TNFp_IL2p	infected	3e-05
U	IFNp_TNFp_IL2p	infected	3e-05
U	IFNp_TNFp_IL2p	infected	3e-05
U	IFNp_TNFp_IL2p	infected	3e-05
U	IFNp_TNFp_IL2p	infected	4.39715e-05
U	IFNp_TNFp_IL2p	infected	4.18165e-05
U	IFNp_TNFp_IL2p	infected	3e-05
U	IFNp_TNFp_IL2p	infected	3e-05
U	IFNp_TNFp_IL2p	infected	3e-05
U	IFNp_TNFp_IL2p	infected	3e-05
U	IFNp_TNFp_IL2p	infected	3e-05
U	IFNp_TNFp_IL2p	infected	3e-05
U	IFNp_TNFp_IL2p	infected	3e-05
U	IFNp_TNFp_IL2p	infected	3e-05
U	IFNp_TNFp_IL2p	infected	3e-05
U	IFNp_TNFp_IL2p	infected	3e-05
U	IFNp_TNFp_IL2p	infected	3e-05
U	IFNp_TNFp_IL2p	infected	3e-05
U	IFNp_TNFp_IL2p	infected	3e-05
U	IFNp_TNFp_IL2p	infected	7.83453e-05
U	IFNp_TNFp_IL2p	infected	3e-05
U	IFNp_TNFp_IL2p	infected	3e-05
U	IFNp_TNFp_IL2p	infected	3e-05
U	IFNp_TNFp_IL2p	infected	3e-05
U	IFNp_TNFp_IL2p	infected	3e-05
U	IFNp_TNFp_IL2p	infected	3e-05
U	IFNp_TNFp_IL2p	infected	3e-05
U	IFNp_TNFp_IL2p	infected	3e-05
U	IFNp_TNFp_IL2p	infected	3e-05
U	IFNp_TNFp_IL2p	infected	3e-05
U	IFNp_TNFp_IL2p	infected	3e-05
U	IFNp_TNFp_IL2p	infected	3e-05
U	IFNp_TNFp_IL2p	infected	3e-05
U	IFNp_TNFp_IL2p	infected	3e-05
U	IFNp_TNFp_IL2p	infected	3e-05
U	IFNp_TNFp_IL2p	infected	3e-05
U	IFNp_TNFp_IL2p	infected	3.28904e-05
U	IFNp_TNFp_IL2p	infected	3e-05
U	IFNp_TNFp_IL2p	infected	3e-05
U	IFNp_TNFp_IL2p	infected	3e-05
U	IFNp_TNFp_IL2p	infected	3e-05
U	IFNp_TNFp_IL2p	infected	3e-05
U	IFNp_TNFp_IL2p	infected	3e-05
U	IFNp_TNFp_IL2p	infected	3e-05
U	IFNp_TNFp_IL2p	infected	3e-05
U	IFNp_TNFp_IL2p	infected	3e-05
U	IFNp_TNFp_IL2p	infected	3e-05
U	IFNp_TNFp_IL2p	infected	3e-05
U	IFNp_TNFp_IL2p	infected	3e-05
U	IFNp_TNFp_IL2p	infected	3e-05
U	IFNp_TNFp_IL2p	infected	3e-05
U	IFNp_TNFp_IL2p	infected	3e-05
U	IFNp_TNFp_IL2p	infected	3e-05
U	IFNp_TNFp_IL2p	infected	5.38329e-05
U	IFNp_TNFp_IL2p	infected	3e-05
U	IFNp_TNFp_IL2p	infected	3e-05
U	IFNp_TNFp_IL2p	infected	3e-05
U	IFNp_TNFp_IL2p	infected	3e-05
U	IFNp_TNFp_IL2p	infected	3e-05
U	IFNp_TNFp_IL2p	infected	3e-05
U	IFNp_TNFp_IL2p	infected	3e-05
U	IFNp_TNFp_IL2p	infected	3e-05
U	IFNp_TNFp_IL2p	infected	3e-05
U	IFNp_TNFp_IL2p	infected	3e-05
U	IFNp_TNFp_IL2p	infected	0.000136033
U	IFNp_TNFp_IL2p	infected	3e-05
U	IFNp_TNFp_IL2p	infected	4.45884e-05
U	IFNp_TNFp_IL2p	infected	3e-05
U	IFNp_TNFp_IL2p	infected	3e-05
U	IFNp_TNFp_IL2p	infected	3e-05
U	IFNp_TNFp_IL2p	infected	3e-05
U	IFNp_TNFp_IL2p	infected	3e-05
U	IFNp_TNFp_IL2p	infected	3e-05
U	IFNp_TNFp_IL2p	infected	7.68654e-05
U	IFNp_TNFp_IL2p	infected	3e-05
U	IFNp_TNFp_IL2p	infected	3e-05
U	IFNp_TNFp_IL2p	infected	3e-05
U	IFNp_TNFp_IL2p	infected	3e-05
U	IFNp_TNFp_IL2p	infected	3e-05
U	IFNp_TNFp_IL2p	infected	3e-05
U	IFNp_TNFp_IL2p	infected	3e-05
U	IFNp_TNFp_IL2p	infected	3e-05
U	IFNp_TNFp_IL2p	infected	3e-05
U	IFNp_TNFp_IL2p	infected	3e-05
U	IFNp_TNFp_IL2p	infected	3e-05
U	IFNp_TNFp_IL2p	infected	3e-05
U	IFNp_TNFp_IL2p	infected	3e-05
U	IFNp_TNFp_IL2p	infected	3e-05
U	IFNp_TNFp_IL2p	infected	3e-05
U	IFNp_TNFp_IL2p	infected	3e-05
U	IFNp_TNFp_IL2p	infected	3e-05
U	IFNp_TNFp_IL2p	infected	3e-05
U	IFNp_TNFp_IL2p	infected	3e-05
U	IFNp_TNFp_IL2p	infected	3e-05
U	IFNp_TNFp_IL2p	infected	3e-05
U	IFNp_TNFp_IL2p	infected	3e-05
U	IFNp_TNFp_IL2p	infected	3e-05
U	IFNp_TNFp_IL2p	infected	3e-05
U	IFNp_TNFp_IL2p	infected	3e-05
U	IFNp_TNFp_IL2p	infected	3e-05
U	IFNp_TNFp_IL2p	infected	3e-05
U	IFNp_TNFp_IL2p	infected	3e-05
U	IFNp_TNFp_IL2p	infected	3e-05
U	IFNp_TNFp_IL2p	infected	3e-05
U	IFNp_TNFp_IL2p	infected	3e-05
U	IFNp_TNFp_IL2p	infected	3e-05
U	IFNp_TNFp_IL2p	infected	3e-05
U	IFNp_TNFp_IL2p	infected	3e-05
U	IFNp_TNFp_IL2p	infected	3e-05
U	IFNp_TNFp_IL2p	infected	3e-05
U	IFNp_TNFp_IL2p	infected	3e-05
U	IFNp_TNFp_IL2p	infected	3e-05
U	IFNp_TNFp_IL2p	infected	3e-05
U	IFNp_TNFp_IL2p	infected	3e-05
U	IFNp_TNFp_IL2p	infected	3e-05
U	IFNp_TNFp_IL2p	infected	3e-05
U	IFNp_TNFp_IL2p	infected	3e-05
U	IFNp_TNFp_IL2p	infected	3e-05
U	IFNp_TNFp_IL2p	infected	3e-05
U	IFNp_TNFp_IL2p	infected	3e-05
U	IFNp_TNFp_IL2p	infected	3e-05
U	IFNp_TNFp_IL2p	infected	4.51406e-05
U	IFNp_TNFp_IL2p	infected	3e-05
U	IFNp_TNFp_IL2p	infected	3e-05
U	IFNp_TNFp_IL2p	infected	3e-05
U	IFNp_TNFp_IL2p	infected	3e-05
U	IFNp_TNFp_IL2p	infected	3e-05
U	IFNp_TNFp_IL2p	infected	3e-05
U	IFNp_TNFp_IL2p	infected	3e-05
U	IFNp_TNFp_IL2p	infected	3e-05
U	IFNp_TNFp_IL2p	infected	3e-05
U	IFNp_TNFp_IL2p	infected	3e-05
U	IFNp_TNFp_IL2p	infected	3e-05
U	IFNp_TNFp_IL2p	infected	3e-05
U	IFNp_TNFp_IL2p	infected	3e-05
U	IFNp_TNFp_IL2p	infected	3.91558e-05
U	IFNp_TNFp_IL2p	infected	3e-05
U	IFNp_TNFp_IL2p	infected	3e-05
U	IFNp_TNFp_IL2p	infected	3e-05
U	IFNp_TNFp_IL2p	infected	3e-05
U	IFNp_TNFp_IL2p	infected	3e-05
U	IFNp_TNFp_IL2p	infected	3e-05
U	IFNp_TNFp_IL2p	infected	3e-05
U	IFNp_TNFp_IL2p	infected	3e-05
U	IFNp_TNFp_IL2p	infected	3e-05
U	IFNp_TNFp_IL2p	infected	3e-05
U	IFNp_TNFp_IL2p	infected	3e-05
U	IFNp_TNFp_IL2p	infected	3e-05
U	IFNp_TNFp_IL2p	infected	3e-05
U	IFNp_TNFp_IL2p	infected	3e-05
U	IFNp_TNFp_IL2p	infected	3e-05
U	IFNp_TNFp_IL2p	infected	3e-05
U	IFNp_TNFp_IL2p	infected	3e-05
U	IFNp_TNFp_IL2p	infected	3e-05
U	IFNp_TNFp_IL2p	infected	3e-05
U	IFNp_TNFp_IL2p	infected	3e-05
U	IFNp_TNFp_IL2p	infected	3.53982e-05
U	IFNp_TNFp_IL2p	infected	3e-05
U	IFNp_TNFp_IL2p	infected	0.000108781
U	IFNp_TNFp_IL2p	infected	3e-05
U	IFNp_TNFp_IL2p	infected	3.67521e-05
U	IFNp_TNFp_IL2p	infected	3e-05
U	IFNp_TNFp_IL2p	infected	3e-05
U	IFNp_TNFp_IL2p	infected	3e-05
U	IFNp_TNFp_IL2p	infected	3e-05
U	IFNp_TNFp_IL2p	infected	3e-05
U	IFNp_TNFp_IL2p	infected	3e-05
U	IFNp_TNFp_IL2p	infected	3e-05
U	IFNp_TNFp_IL2p	infected	3e-05
U	IFNp_TNFp_IL2p	infected	3e-05
U	IFNp_TNFp_IL2p	infected	3e-05
U	IFNp_TNFp_IL2p	infected	3e-05
U	IFNp_TNFp_IL2p	infected	3e-05
U	IFNp_TNFp_IL2p	infected	3e-05
U	IFNp_TNFp_IL2p	infected	3e-05
U	IFNp_TNFp_IL2p	infected	3e-05
U	IFNp_TNFp_IL2p	infected	3e-05
U	IFNp_TNFp_IL2p	infected	3e-05
U	IFNp_TNFp_IL2p	infected	3e-05
U	IFNp_TNFp_IL2p	infected	3e-05
U	IFNp_TNFp_IL2p	infected	3e-05
U	IFNp_TNFp_IL2p	infected	3e-05
U	IFNp_TNFp_IL2p	infected	3e-05
U	IFNp_TNFp_IL2p	infected	3e-05
U	IFNp_TNFp_IL2p	infected	3e-05
U	IFNp_TNFp_IL2p	infected	3e-05
U	IFNp_TNFp_IL2p	infected	3e-05
U	IFNp_TNFp_IL2p	infected	3e-05
U	IFNp_TNFp_IL2p	infected	3e-05
U	IFNp_TNFp_IL2p	infected	3e-05
U	IFNp_TNFp_IL2p	infected	3e-05
U	IFNp_TNFp_IL2p	infected	3e-05
U	IFNp_TNFp_IL2p	infected	3e-05
U	IFNp_TNFp_IL2p	infected	3e-05
U	IFNp_TNFp_IL2p	infected	3e-05
U	IFNp_TNFp_IL2p	infected	3e-05
U	IFNp_TNFp_IL2p	infected	3e-05
U	IFNp_TNFp_IL2p	infected	3e-05
U	IFNp_TNFp_IL2p	infected	3e-05
U	IFNp_TNFp_IL2p	infected	3e-05
U	IFNp_TNFp_IL2p	infected	3e-05
U	IFNp_TNFp_IL2p	infected	3e-05
U	IFNp_TNFp_IL2p	infected	3e-05
U	IFNp_TNFp_IL2p	infected	3e-05
U	IFNp_TNFp_IL2p	infected	3e-05
U	IFNp_TNFp_IL2p	infected	3e-05
U	IFNp_TNFp_IL2p	infected	3e-05
U	IFNp_TNFp_IL2p	infected	3.34758e-05
U	IFNp_TNFp_IL2p	infected	3e-05
U	IFNp_TNFp_IL2p	infected	3e-05
U	IFNp_TNFp_IL2p	infected	3e-05
U	IFNp_TNFp_IL2p	infected	3e-05
U	IFNp_TNFp_IL2p	infected	3e-05
U	IFNp_TNFp_IL2p	infected	3e-05
U	IFNp_TNFp_IL2p	infected	3e-05
U	IFNp_TNFp_IL2p	infected	3e-05
U	IFNp_TNFp_IL2p	infected	3e-05
U	IFNp_TNFp_IL2p	infected	3.17667e-05
U	IFNp_TNFp_IL2p	infected	3e-05
U	IFNp_TNFp_IL2p	infected	3e-05
U	IFNp_TNFp_IL2p	infected	3e-05
U	IFNp_TNFp_IL2p	infected	3e-05
U	IFNp_TNFp_IL2p	infected	3e-05
U	IFNp_TNFp_IL2p	infected	3e-05
U	IFNp_TNFp_IL2p	infected	3e-05
U	IFNp_TNFp_IL2p	infected	3e-05
U	IFNp_TNFp_IL2p	infected	3e-05
U	IFNp_TNFp_IL2p	infected	3e-05
U	IFNp_TNFp_IL2p	infected	3e-05
U	IFNp_TNFp_IL2p	infected	3e-05
U	IFNp_TNFp_IL2p	infected	3e-05
U	IFNp_TNFp_IL2p	infected	3e-05
U	IFNp_TNFp_IL2p	infected	3e-05
U	IFNp_TNFp_IL2p	infected	3e-05
U	IFNp_TNFp_IL2p	infected	3e-05
U	IFNp_TNFp_IL2p	infected	3e-05
U	IFNp_TNFp_IL2p	infected	3e-05
U	IFNp_TNFp_IL2p	infected	3.49932e-05
U	IFNp_TNFp_IL2p	infected	3e-05
U	IFNp_TNFp_IL2p	infected	3e-05
U	IFNp_TNFp_IL2p	infected	3e-05
U	IFNp_TNFp_IL2p	infected	3e-05
U	IFNp_TNFp_IL2p	infected	3e-05
U	IFNp_TNFp_IL2p	infected	3e-05
U	IFNp_TNFp_IL2p	infected	3e-05
U	IFNp_TNFp_IL2p	infected	3e-05
U	IFNp_TNFp_IL2p	infected	4.55802e-05
U	IFNp_TNFp_IL2p	infected	3e-05
U	IFNp_TNFp_IL2p	infected	3e-05
U	IFNp_TNFp_IL2p	infected	3e-05
U	IFNp_TNFp_IL2p	infected	3e-05
U	IFNp_TNFp_IL2p	infected	3e-05
U	IFNp_TNFp_IL2p	infected	3e-05
U	IFNp_TNFp_IL2p	infected	3e-05
U	IFNp_TNFp_IL2p	infected	3e-05
U	IFNp_TNFp_IL2p	infected	3e-05
U	IFNp_TNFp_IL2p	infected	3e-05
U	IFNp_TNFp_IL2p	infected	3e-05
U	IFNp_TNFp_IL2p	infected	3e-05
U	IFNp_TNFp_IL2p	infected	3e-05
U	IFNp_TNFp_IL2p	infected	3e-05
U	IFNp_TNFp_IL2p	infected	3e-05
U	IFNp_TNFp_IL2p	infected	3e-05
U	IFNp_TNFp_IL2p	infected	3e-05
U	IFNp_TNFp_IL2p	infected	3e-05
U	IFNp_TNFp_IL2p	infected	3e-05
U	IFNp_TNFp_IL2p	infected	3e-05
U	IFNp_TNFp_IL2p	infected	3e-05
U	IFNp_TNFp_IL2p	infected	3e-05
U	IFNp_TNFp_IL2p	infected	3e-05
U	IFNp_TNFp_IL2p	infected	3e-05
U	IFNp_TNFp_IL2p	infected	3e-05
U	IFNp_TNFp_IL2p	infected	3e-05
U	IFNp_TNFp_IL2p	infected	3e-05
U	IFNp_TNFp_IL2p	infected	3e-05
U	IFNp_TNFp_IL2p	infected	3e-05
U	IFNp_TNFp_IL2p	infected	3e-05
U	IFNp_TNFp_IL2p	infected	3e-05
U	IFNp_TNFp_IL2p	infected	3e-05
U	IFNp_TNFp_IL2p	infected	3e-05
U	IFNp_TNFp_IL2p	infected	3e-05
U	IFNp_TNFp_IL2p	infected	3e-05
U	IFNp_TNFp_IL2p	infected	3e-05
U	IFNp_TNFp_IL2p	infected	3e-05
U	IFNp_TNFp_IL2p	infected	3e-05
U	IFNp_TNFp_IL2p	infected	3e-05
U	IFNp_TNFp_IL2p	infected	3e-05
U	IFNp_TNFp_IL2p	infected	3e-05
U	IFNp_TNFp_IL2p	infected	3e-05
U	IFNp_TNFp_IL2p	infected	3e-05
U	IFNp_TNFp_IL2p	infected	3e-05
U	IFNp_TNFp_IL2p	infected	3.34398e-05
U	IFNp_TNFp_IL2p	infected	3e-05
U	IFNp_TNFp_IL2p	infected	3e-05
U	IFNp_TNFp_IL2p	infected	3e-05
U	IFNp_TNFp_IL2p	infected	3e-05
U	IFNp_TNFp_IL2p	infected	3e-05
U	IFNp_TNFp_IL2p	infected	3e-05
U	IFNp_TNFp_IL2p	infected	3e-05
U	IFNp_TNFp_IL2p	infected	3e-05
U	IFNp_TNFp_IL2p	infected	3e-05
U	IFNp_TNFp_IL2p	infected	3e-05
U	IFNp_TNFp_IL2p	infected	3e-05
U	IFNp_TNFp_IL2p	infected	3e-05
U	IFNp_TNFp_IL2p	infected	3e-05
U	IFNp_TNFp_IL2p	infected	3e-05
U	IFNp_TNFp_IL2p	infected	3e-05
U	IFNp_TNFp_IL2p	infected	3e-05
U	IFNp_TNFp_IL2p	infected	3e-05
U	IFNp_TNFp_IL2p	infected	3e-05
U	IFNp_TNFp_IL2p	infected	3e-05
U	IFNp_TNFp_IL2p	infected	3e-05
U	IFNp_TNFp_IL2p	infected	3e-05
U	IFNp_TNFp_IL2p	infected	3e-05
U	IFNp_TNFp_IL2p	infected	3e-05
U	IFNp_TNFp_IL2p	infected	3e-05
U	IFNp_TNFp_IL2p	infected	3e-05
U	IFNp_TNFp_IL2p	infected	3e-05
U	IFNp_TNFp_IL2p	infected	3e-05
U	IFNp_TNFp_IL2p	infected	3e-05
U	IFNp_TNFp_IL2p	infected	3e-05
U	IFNp_TNFp_IL2p	infected	3e-05
U	IFNp_TNFp_IL2p	infected	3e-05
U	IFNp_TNFp_IL2p	infected	3e-05
U	IFNp_TNFp_IL2p	infected	3e-05
U	IFNp_TNFp_IL2p	infected	3e-05
U	IFNp_TNFp_IL2p	infected	3e-05
U	IFNp_TNFp_IL2p	infected	3e-05
U	IFNp_TNFp_IL2p	infected	3e-05
U	IFNp_TNFp_IL2p	infected	3e-05
U	IFNp_TNFp_IL2p	infected	3e-05
U	IFNp_TNFp_IL2p	infected	3e-05
U	IFNp_TNFp_IL2p	infected	3e-05
U	IFNp_TNFp_IL2p	infected	3e-05
U	IFNp_TNFp_IL2p	infected	3e-05
U	IFNp_TNFp_IL2p	infected	3e-05
U	IFNp_TNFp_IL2p	infected	3.9826e-05
U	IFNp_TNFp_IL2p	infected	3.36191e-05
U	IFNp_TNFp_IL2p	infected	3e-05
U	IFNp_TNFp_IL2p	infected	3e-05
U	IFNp_TNFp_IL2p	infected	3e-05
U	IFNp_TNFp_IL2p	infected	3e-05
U	IFNp_TNFp_IL2p	infected	3e-05
U	IFNp_TNFp_IL2p	infected	3e-05
U	IFNp_TNFp_IL2p	infected	3e-05
U	IFNp_TNFp_IL2p	infected	3e-05
U	IFNp_TNFp_IL2p	infected	3e-05
U	IFNp_TNFp_IL2p	infected	3e-05
U	IFNp_TNFp_IL2p	infected	3e-05
U	IFNp_TNFp_IL2p	infected	3.40379e-05
U	IFNp_TNFp_IL2p	infected	3e-05
U	IFNp_TNFp_IL2p	infected	3e-05
U	IFNp_TNFp_IL2p	infected	3e-05
U	IFNp_TNFp_IL2p	infected	3e-05
U	IFNp_TNFp_IL2p	infected	3.55013e-05
U	IFNp_TNFp_IL2p	infected	3e-05
U	IFNp_TNFp_IL2p	infected	3e-05
U	IFNp_TNFp_IL2p	infected	3e-05
U	IFNp_TNFp_IL2p	infected	3e-05
U	IFNp_TNFp_IL2p	infected	3e-05
U	IFNp_TNFp_IL2p	infected	3e-05
U	IFNp_TNFp_IL2p	infected	3e-05
U	IFNp_TNFp_IL2p	infected	3e-05
U	IFNp_TNFp_IL2p	infected	3e-05
U	IFNp_TNFp_IL2p	infected	3e-05
U	IFNp_TNFp_IL2p	infected	3e-05
U	IFNp_TNFp_IL2p	infected	3e-05
U	IFNp_TNFp_IL2p	infected	3e-05
U	IFNp_TNFp_IL2p	infected	3e-05
U	IFNp_TNFp_IL2p	infected	3e-05
U	IFNp_TNFp_IL2p	infected	3e-05
U	IFNp_TNFp_IL2p	infected	3e-05
U	IFNp_TNFp_IL2p	infected	3e-05
U	IFNp_TNFp_IL2p	infected	3.2128e-05
U	IFNp_TNFp_IL2p	infected	3e-05
U	IFNp_TNFp_IL2p	infected	3e-05
U	IFNp_TNFp_IL2p	infected	5.43272e-05
U	IFNp_TNFp_IL2p	infected	3e-05
U	IFNp_TNFp_IL2p	infected	3e-05
U	IFNp_TNFp_IL2p	infected	3e-05
U	IFNp_TNFp_IL2p	infected	3e-05
U	IFNp_TNFp_IL2p	infected	3e-05
U	IFNp_TNFp_IL2p	infected	4.34163e-05
U	IFNp_TNFp_IL2p	infected	3e-05
U	IFNp_TNFp_IL2p	infected	3e-05
U	IFNp_TNFp_IL2p	infected	3e-05
U	IFNp_TNFp_IL2p	infected	3e-05
U	IFNp_TNFp_IL2p	infected	3e-05
U	IFNp_TNFp_IL2p	infected	3e-05
U	IFNp_TNFp_IL2p	infected	3e-05
U	IFNp_TNFp_IL2p	infected	3e-05
U	IFNp_TNFp_IL2p	infected	3e-05
U	IFNp_TNFp_IL2p	infected	3e-05
U	IFNp_TNFp_IL2p	infected	3e-05
U	IFNp_TNFp_IL2p	infected	3e-05
U	IFNp_TNFp_IL2p	infected	3e-05
U	IFNp_TNFp_IL2p	infected	3e-05
U	IFNp_TNFp_IL2p	infected	3e-05
U	IFNp_TNFp_IL2p	infected	3e-05
U	IFNp_TNFp_IL2p	infected	3e-05
U	IFNp_TNFp_IL2p	infected	4.1923e-05
U	IFNp_TNFp_IL2p	infected	3e-05
U	IFNp_TNFp_IL2p	infected	3e-05
U	IFNp_TNFp_IL2p	infected	3e-05
U	IFNp_TNFp_IL2p	infected	3e-05
U	IFNp_TNFp_IL2p	infected	3e-05
U	IFNp_TNFp_IL2p	infected	3e-05
U	IFNp_TNFp_IL2p	infected	3e-05
U	IFNp_TNFp_IL2p	infected	0.000261693
U	IFNp_TNFp_IL2p	infected	3e-05
U	IFNp_TNFp_IL2p	infected	3e-05
U	IFNp_TNFp_IL2p	infected	7.8533e-05
U	IFNp_TNFp_IL2p	infected	3e-05
U	IFNp_TNFp_IL2p	infected	3e-05
U	IFNp_TNFp_IL2p	infected	3e-05
U	IFNp_TNFp_IL2p	infected	3e-05
U	IFNp_TNFp_IL2p	infected	3e-05
U	IFNp_TNFp_IL2p	infected	3e-05
U	IFNp_TNFp_IL2p	infected	3e-05
U	IFNp_TNFp_IL2p	infected	3e-05
U	IFNp_TNFp_IL2p	infected	3e-05
U	IFNp_TNFp_IL2p	infected	3e-05
U	IFNp_TNFp_IL2p	infected	3e-05
U	IFNp_TNFp_IL2p	infected	3e-05
U	IFNp_TNFp_IL2p	infected	3e-05
U	IFNp_TNFp_IL2p	infected	3e-05
U	IFNp_TNFp_IL2p	infected	3e-05
U	IFNp_TNFp_IL2p	infected	3e-05
U	IFNp_TNFp_IL2p	infected	3e-05
U	IFNp_TNFp_IL2p	infected	3e-05
U	IFNp_TNFp_IL2p	infected	3e-05
U	IFNp_TNFp_IL2p	infected	3e-05
U	IFNp_TNFp_IL2p	infected	3e-05
U	IFNp_TNFp_IL2p	infected	3e-05
U	IFNp_TNFp_IL2p	infected	3e-05
U	IFNp_TNFp_IL2p	infected	3e-05
U	IFNp_TNFp_IL2p	infected	3e-05
U	IFNp_TNFp_IL2p	infected	3e-05
U	IFNp_TNFp_IL2p	infected	3e-05
U	IFNp_TNFp_IL2p	infected	3e-05
U	IFNp_TNFp_IL2p	infected	3e-05
U	IFNp_TNFp_IL2p	infected	3e-05
U	IFNp_TNFp_IL2p	infected	3e-05
U	IFNp_TNFp_IL2p	infected	3e-05
U	IFNp_TNFp_IL2p	infected	3e-05
U	IFNp_TNFp_IL2p	infected	3e-05
U	IFNp_TNFp_IL2p	infected	3e-05
U	IFNp_TNFp_IL2p	infected	3e-05
U	IFNp_TNFp_IL2p	infected	3e-05
U	IFNp_TNFp_IL2p	infected	3e-05
U	IFNp_TNFp_IL2p	infected	3e-05
U	IFNp_TNFp_IL2p	infected	3e-05
U	IFNp_TNFp_IL2p	infected	3e-05
U	IFNp_TNFp_IL2p	infected	3e-05
U	IFNp_TNFp_IL2p	infected	3e-05
U	IFNp_TNFp_IL2p	infected	3e-05
U	IFNp_TNFp_IL2p	infected	3e-05
U	IFNp_TNFp_IL2p	infected	3e-05
U	IFNp_TNFp_IL2p	infected	6.48957e-05
U	IFNp_TNFp_IL2p	infected	3e-05
U	IFNp_TNFp_IL2p	infected	3e-05
U	IFNp_TNFp_IL2p	infected	3e-05
U	IFNp_TNFp_IL2p	infected	3e-05
U	IFNp_TNFp_IL2p	infected	3.28742e-05
U	IFNp_TNFp_IL2p	infected	3e-05
U	IFNp_TNFp_IL2p	infected	3.80812e-05
U	IFNp_TNFp_IL2p	infected	3e-05
U	IFNp_TNFp_IL2p	infected	3e-05
U	IFNp_TNFp_IL2p	infected	3e-05
U	IFNp_TNFp_IL2p	infected	3e-05
U	IFNp_TNFp_IL2p	infected	3e-05
U	IFNp_TNFp_IL2p	infected	3e-05
U	IFNp_TNFp_IL2p	infected	3e-05
U	IFNp_TNFp_IL2p	infected	3e-05
U	IFNp_TNFp_IL2p	infected	3e-05
U	IFNp_TNFp_IL2p	infected	3e-05
U	IFNp_TNFp_IL2p	infected	3e-05
U	IFNp_TNFp_IL2p	infected	3e-05
U	IFNp_TNFp_IL2p	infected	3e-05
U	IFNp_TNFp_IL2p	infected	4.28082e-05
U	IFNp_TNFp_IL2p	infected	3e-05
U	IFNp_TNFp_IL2p	infected	3e-05
U	IFNp_TNFp_IL2p	infected	3e-05
U	IFNp_TNFp_IL2p	infected	3e-05
U	IFNp_TNFp_IL2p	infected	6.53538e-05
U	IFNp_TNFp_IL2p	infected	3e-05
U	IFNp_TNFp_IL2p	infected	3e-05
U	IFNp_TNFp_IL2p	infected	3e-05
U	IFNp_TNFp_IL2p	infected	3e-05
U	IFNp_TNFp_IL2p	infected	3e-05
U	IFNp_TNFp_IL2p	infected	3e-05
U	IFNp_TNFp_IL2p	infected	4.80862e-05
U	IFNp_TNFp_IL2p	infected	3e-05
U	IFNp_TNFp_IL2p	infected	3e-05
U	IFNp_TNFp_IL2p	infected	3e-05
U	IFNp_TNFp_IL2p	infected	3e-05
U	IFNp_TNFp_IL2p	infected	3e-05
U	IFNp_TNFp_IL2p	infected	3e-05
U	IFNp_TNFp_IL2p	infected	3e-05
U	IFNp_TNFp_IL2p	infected	3e-05
U	IFNp_TNFp_IL2p	infected	3e-05
U	IFNp_TNFp_IL2p	infected	3e-05
U	IFNp_TNFp_IL2p	infected	3e-05
U	IFNp_TNFp_IL2p	infected	3e-05
U	IFNp_TNFp_IL2p	infected	3e-05
U	IFNp_TNFp_IL2p	infected	3e-05
U	IFNp_TNFp_IL2p	infected	3e-05
U	IFNp_TNFp_IL2p	infected	3e-05
U	IFNp_TNFp_IL2p	infected	3e-05
U	IFNp_TNFp_IL2p	infected	3e-05
U	IFNp_TNFp_IL2p	infected	3e-05
U	IFNp_TNFp_IL2p	infected	3e-05
U	IFNp_TNFp_IL2p	infected	4.75664e-05
U	IFNp_TNFp_IL2p	infected	3e-05
U	IFNp_TNFp_IL2p	infected	0.000158856
U	IFNp_TNFp_IL2p	infected	3e-05
U	IFNp_TNFp_IL2p	infected	3e-05
U	IFNp_TNFp_IL2p	infected	3e-05
U	IFNp_TNFp_IL2p	infected	3e-05
U	IFNp_TNFp_IL2p	infected	3e-05
U	IFNp_TNFp_IL2p	infected	6.42955e-05
U	IFNp_TNFp_IL2p	infected	3.70762e-05
U	IFNp_TNFp_IL2p	infected	3.22867e-05
U	IFNp_TNFp_IL2p	infected	3e-05
U	IFNp_TNFp_IL2p	infected	3e-05
U	IFNp_TNFp_IL2p	infected	3e-05
U	IFNp_TNFp_IL2p	infected	3e-05
U	IFNp_TNFp_IL2p	infected	3e-05
U	IFNp_TNFp_IL2p	infected	3e-05
U	IFNp_TNFp_IL2p	infected	3e-05
U	IFNp_TNFp_IL2p	infected	3e-05
U	IFNp_TNFp_IL2p	infected	3e-05
U	IFNp_TNFp_IL2p	infected	3e-05
U	IFNp_TNFp_IL2p	infected	3e-05
U	IFNp_TNFp_IL2p	infected	3e-05
U	IFNp_TNFp_IL2p	infected	3e-05
U	IFNp_TNFp_IL2p	infected	3e-05
U	IFNp_TNFp_IL2p	infected	0.000126477
U	IFNp_TNFp_IL2p	infected	3e-05
U	IFNp_TNFp_IL2p	infected	3e-05
U	IFNp_TNFp_IL2p	infected	3e-05
U	IFNp_TNFp_IL2p	infected	3e-05
U	IFNp_TNFp_IL2p	infected	3e-05
U	IFNp_TNFp_IL2p	infected	3e-05
U	IFNp_TNFp_IL2p	infected	3e-05
U	IFNp_TNFp_IL2p	infected	3.76629e-05
U	IFNp_TNFp_IL2p	infected	3e-05
U	IFNp_TNFp_IL2p	infected	3e-05
U	IFNp_TNFp_IL2p	infected	3e-05
U	IFNp_TNFp_IL2p	infected	3e-05
U	IFNp_TNFp_IL2p	infected	3e-05
U	IFNp_TNFp_IL2p	infected	3e-05
U	IFNp_TNFp_IL2p	infected	3e-05
U	IFNp_TNFp_IL2p	infected	3e-05
U	IFNp_TNFp_IL2p	infected	3e-05
U	IFNp_TNFp_IL2p	infected	3e-05
CMV	IFNp_TNFp_IL2p	infected	0.00127597
CMV	IFNp_TNFp_IL2p	infected	0.000564449
CMV	IFNp_TNFp_IL2p	infected	0.000110705
CMV	IFNp_TNFp_IL2p	infected	8.41468e-05
CMV	IFNp_TNFp_IL2p	infected	5.24631e-05
CMV	IFNp_TNFp_IL2p	infected	0.00159277
CMV	IFNp_TNFp_IL2p	infected	0.000431965
CMV	IFNp_TNFp_IL2p	infected	0.0366078
CMV	IFNp_TNFp_IL2p	infected	0.000201605
CMV	IFNp_TNFp_IL2p	infected	3e-05
CMV	IFNp_TNFp_IL2p	infected	0.000535467
CMV	IFNp_TNFp_IL2p	infected	6.30785e-05
CMV	IFNp_TNFp_IL2p	infected	0.000251598
CMV	IFNp_TNFp_IL2p	infected	0.000285321
CMV	IFNp_TNFp_IL2p	infected	0.000663415
CMV	IFNp_TNFp_IL2p	infected	0.000342072
CMV	IFNp_TNFp_IL2p	infected	0.000383694
CMV	IFNp_TNFp_IL2p	infected	0.000182143
CMV	IFNp_TNFp_IL2p	infected	0.00140083
CMV	IFNp_TNFp_IL2p	infected	0.00181831
CMV	IFNp_TNFp_IL2p	infected	3.43036e-05
CMV	IFNp_TNFp_IL2p	infected	0.000145222
CMV	IFNp_TNFp_IL2p	infected	4.4486e-05
CMV	IFNp_TNFp_IL2p	infected	0.000342905
CMV	IFNp_TNFp_IL2p	infected	0.00121686
CMV	IFNp_TNFp_IL2p	infected	0.000970446
CMV	IFNp_TNFp_IL2p	infected	3e-05
CMV	IFNp_TNFp_IL2p	infected	0.000476364
CMV	IFNp_TNFp_IL2p	infected	0.00097189
CMV	IFNp_TNFp_IL2p	infected	0.0012487
CMV	IFNp_TNFp_IL2p	infected	0.000461491
CMV	IFNp_TNFp_IL2p	infected	0.000114046
CMV	IFNp_TNFp_IL2p	infected	3e-05
CMV	IFNp_TNFp_IL2p	infected	0.000286583
CMV	IFNp_TNFp_IL2p	infected	3e-05
CMV	IFNp_TNFp_IL2p	infected	0.00078953
CMV	IFNp_TNFp_IL2p	infected	0.000128697
CMV	IFNp_TNFp_IL2p	infected	0.000197154
CMV	IFNp_TNFp_IL2p	infected	0.000289231
CMV	IFNp_TNFp_IL2p	infected	0.000886758
CMV	IFNp_TNFp_IL2p	infected	3e-05
CMV	IFNp_TNFp_IL2p	infected	0.00119307
CMV	IFNp_TNFp_IL2p	infected	3e-05
CMV	IFNp_TNFp_IL2p	infected	0.000485381
CMV	IFNp_TNFp_IL2p	infected	0.000194599
CMV	IFNp_TNFp_IL2p	infected	0.000527646
CMV	IFNp_TNFp_IL2p	infected	3.81849e-05
CMV	IFNp_TNFp_IL2p	infected	0.000761082
CMV	IFNp_TNFp_IL2p	infected	0.00106998
CMV	IFNp_TNFp_IL2p	infected	0.00808327
CMV	IFNp_TNFp_IL2p	infected	0.000199752
CMV	IFNp_TNFp_IL2p	infected	3e-05
CMV	IFNp_TNFp_IL2p	infected	0.00108378
CMV	IFNp_TNFp_IL2p	infected	0.000361108
CMV	IFNp_TNFp_IL2p	infected	9.38116e-05
CMV	IFNp_TNFp_IL2p	infected	3e-05
CMV	IFNp_TNFp_IL2p	infected	0.000336426
CMV	IFNp_TNFp_IL2p	infected	0.000209606
CMV	IFNp_TNFp_IL2p	infected	0.000557282
CMV	IFNp_TNFp_IL2p	infected	9.37222e-05
CMV	IFNp_TNFp_IL2p	infected	0.000108831
CMV	IFNp_TNFp_IL2p	infected	0.000104481
CMV	IFNp_TNFp_IL2p	infected	0.00181777
CMV	IFNp_TNFp_IL2p	infected	0.000142792
CMV	IFNp_TNFp_IL2p	infected	0.0177745
CMV	IFNp_TNFp_IL2p	infected	0.00016021
CMV	IFNp_TNFp_IL2p	infected	0.00461711
CMV	IFNp_TNFp_IL2p	infected	0.000210462
CMV	IFNp_TNFp_IL2p	infected	0.000109809
CMV	IFNp_TNFp_IL2p	infected	0.000518509
CMV	IFNp_TNFp_IL2p	infected	3e-05
CMV	IFNp_TNFp_IL2p	infected	3e-05
CMV	IFNp_TNFp_IL2p	infected	0.00107687
CMV	IFNp_TNFp_IL2p	infected	0.00144709
CMV	IFNp_TNFp_IL2p	infected	0.00230118
CMV	IFNp_TNFp_IL2p	infected	3.04994e-05
CMV	IFNp_TNFp_IL2p	infected	3e-05
CMV	IFNp_TNFp_IL2p	infected	3e-05
CMV	IFNp_TNFp_IL2p	infected	7.00946e-05
CMV	IFNp_TNFp_IL2p	infected	0.000688203
CMV	IFNp_TNFp_IL2p	infected	0.000203169
CMV	IFNp_TNFp_IL2p	infected	4.16997e-05
CMV	IFNp_TNFp_IL2p	infected	0.00182812
CMV	IFNp_TNFp_IL2p	infected	8.11787e-05
CMV	IFNp_TNFp_IL2p	infected	0.000708161
CMV	IFNp_TNFp_IL2p	infected	3e-05
CMV	IFNp_TNFp_IL2p	infected	0.000323433
CMV	IFNp_TNFp_IL2p	infected	0.000285475
CMV	IFNp_TNFp_IL2p	infected	3e-05
CMV	IFNp_TNFp_IL2p	infected	0.00309403
CMV	IFNp_TNFp_IL2p	infected	0.00102917
CMV	IFNp_TNFp_IL2p	infected	0.00016479
CMV	IFNp_TNFp_IL2p	infected	7.05949e-05
CMV	IFNp_TNFp_IL2p	infected	3e-05
CMV	IFNp_TNFp_IL2p	infected	0.000406368
CMV	IFNp_TNFp_IL2p	infected	0.00163886
CMV	IFNp_TNFp_IL2p	infected	3e-05
CMV	IFNp_TNFp_IL2p	infected	0.000513673
CMV	IFNp_TNFp_IL2p	infected	0.00169492
CMV	IFNp_TNFp_IL2p	infected	3e-05
CMV	IFNp_TNFp_IL2p	infected	0.00160407
CMV	IFNp_TNFp_IL2p	infected	0.000373001
CMV	IFNp_TNFp_IL2p	infected	9.88745e-05
CMV	IFNp_TNFp_IL2p	infected	0.0118887
CMV	IFNp_TNFp_IL2p	infected	0.000534416
CMV	IFNp_TNFp_IL2p	infected	0.000250007
CMV	IFNp_TNFp_IL2p	infected	0.000144331
CMV	IFNp_TNFp_IL2p	infected	7.0775e-05
CMV	IFNp_TNFp_IL2p	infected	0.000206948
CMV	IFNp_TNFp_IL2p	infected	0.000527038
CMV	IFNp_TNFp_IL2p	infected	0.000926252
CMV	IFNp_TNFp_IL2p	infected	0.000832413
CMV	IFNp_TNFp_IL2p	infected	0.000204257
CMV	IFNp_TNFp_IL2p	infected	0.00141339
CMV	IFNp_TNFp_IL2p	infected	0.000710227
CMV	IFNp_TNFp_IL2p	infected	0.00165373
CMV	IFNp_TNFp_IL2p	infected	0.00015877
CMV	IFNp_TNFp_IL2p	infected	4.97372e-05
CMV	IFNp_TNFp_IL2p	infected	0.00287429
CMV	IFNp_TNFp_IL2p	infected	7.59774e-05
CMV	IFNp_TNFp_IL2p	infected	0.00150013
CMV	IFNp_TNFp_IL2p	infected	0.000538246
CMV	IFNp_TNFp_IL2p	infected	0.000875107
CMV	IFNp_TNFp_IL2p	infected	4.36948e-05
CMV	IFNp_TNFp_IL2p	infected	0.00135853
CMV	IFNp_TNFp_IL2p	infected	5.0279e-05
CMV	IFNp_TNFp_IL2p	infected	0.00112594
CMV	IFNp_TNFp_IL2p	infected	8.77362e-05
CMV	IFNp_TNFp_IL2p	infected	0.00104307
CMV	IFNp_TNFp_IL2p	infected	0.000503131
CMV	IFNp_TNFp_IL2p	infected	0.000397411
CMV	IFNp_TNFp_IL2p	infected	0.00044995
CMV	IFNp_TNFp_IL2p	infected	0.00010689
CMV	IFNp_TNFp_IL2p	infected	3e-05
CMV	IFNp_TNFp_IL2p	infected	0.000475535
CMV	IFNp_TNFp_IL2p	infected	0.000608828
CMV	IFNp_TNFp_IL2p	infected	0.000745256
CMV	IFNp_TNFp_IL2p	infected	0.00874932
CMV	IFNp_TNFp_IL2p	infected	0.000911271
CMV	IFNp_TNFp_IL2p	infected	0.00064547
CMV	IFNp_TNFp_IL2p	infected	8.03497e-05
CMV	IFNp_TNFp_IL2p	infected	0.000393481
CMV	IFNp_TNFp_IL2p	infected	0.000271217
CMV	IFNp_TNFp_IL2p	infected	0.000712044
CMV	IFNp_TNFp_IL2p	infected	0.00093971
CMV	IFNp_TNFp_IL2p	infected	0.000877672
CMV	IFNp_TNFp_IL2p	infected	0.000367888
CMV	IFNp_TNFp_IL2p	infected	0.00100838
CMV	IFNp_TNFp_IL2p	infected	0.0199546
CMV	IFNp_TNFp_IL2p	infected	0.000157548
CMV	IFNp_TNFp_IL2p	infected	0.000288918
CMV	IFNp_TNFp_IL2p	infected	0.000245544
CMV	IFNp_TNFp_IL2p	infected	0.0015274
CMV	IFNp_TNFp_IL2p	infected	0.010261
CMV	IFNp_TNFp_IL2p	infected	0.00106397
CMV	IFNp_TNFp_IL2p	infected	0.000971515
CMV	IFNp_TNFp_IL2p	infected	0.00057421
CMV	IFNp_TNFp_IL2p	infected	0.00141938
CMV	IFNp_TNFp_IL2p	infected	0.000160912
CMV	IFNp_TNFp_IL2p	infected	0.00516318
CMV	IFNp_TNFp_IL2p	infected	3e-05
CMV	IFNp_TNFp_IL2p	infected	0.000332966
CMV	IFNp_TNFp_IL2p	infected	0.00972825
CMV	IFNp_TNFp_IL2p	infected	3e-05
CMV	IFNp_TNFp_IL2p	infected	0.000308234
CMV	IFNp_TNFp_IL2p	infected	7.0143e-05
CMV	IFNp_TNFp_IL2p	infected	3e-05
CMV	IFNp_TNFp_IL2p	infected	3e-05
CMV	IFNp_TNFp_IL2p	infected	0.00118899
CMV	IFNp_TNFp_IL2p	infected	0.00448254
CMV	IFNp_TNFp_IL2p	infected	0.000115067
CMV	IFNp_TNFp_IL2p	infected	9.73168e-05
CMV	IFNp_TNFp_IL2p	infected	0.000340483
CMV	IFNp_TNFp_IL2p	infected	0.000194839
CMV	IFNp_TNFp_IL2p	infected	4.16901e-05
CMV	IFNp_TNFp_IL2p	infected	0.000122132
CMV	IFNp_TNFp_IL2p	infected	3e-05
CMV	IFNp_TNFp_IL2p	infected	3e-05
CMV	IFNp_TNFp_IL2p	infected	3e-05
CMV	IFNp_TNFp_IL2p	infected	0.00138936
CMV	IFNp_TNFp_IL2p	infected	3e-05
CMV	IFNp_TNFp_IL2p	infected	0.000395226
CMV	IFNp_TNFp_IL2p	infected	0.00145582
CMV	IFNp_TNFp_IL2p	infected	0.0001485
CMV	IFNp_TNFp_IL2p	infected	0.000181138
CMV	IFNp_TNFp_IL2p	infected	3e-05
CMV	IFNp_TNFp_IL2p	infected	0.000279812
CMV	IFNp_TNFp_IL2p	infected	8.23825e-05
CMV	IFNp_TNFp_IL2p	infected	3e-05
CMV	IFNp_TNFp_IL2p	infected	3e-05
CMV	IFNp_TNFp_IL2p	infected	0.000110088
CMV	IFNp_TNFp_IL2p	infected	9.13759e-05
CMV	IFNp_TNFp_IL2p	infected	3e-05
CMV	IFNp_TNFp_IL2p	infected	3e-05
CMV	IFNp_TNFp_IL2p	infected	0.000511543
CMV	IFNp_TNFp_IL2p	infected	0.00186422
CMV	IFNp_TNFp_IL2p	infected	0.000990387
CMV	IFNp_TNFp_IL2p	infected	0.00088601
CMV	IFNp_TNFp_IL2p	infected	0.000835989
CMV	IFNp_TNFp_IL2p	infected	0.000457592
CMV	IFNp_TNFp_IL2p	infected	0.000368182
CMV	IFNp_TNFp_IL2p	infected	0.000141799
CMV	IFNp_TNFp_IL2p	infected	0.000481262
CMV	IFNp_TNFp_IL2p	infected	0.00029349
CMV	IFNp_TNFp_IL2p	infected	3e-05
CMV	IFNp_TNFp_IL2p	infected	3e-05
CMV	IFNp_TNFp_IL2p	infected	0.00134068
CMV	IFNp_TNFp_IL2p	infected	0.000179415
CMV	IFNp_TNFp_IL2p	infected	0.00130305
CMV	IFNp_TNFp_IL2p	infected	0.000202214
CMV	IFNp_TNFp_IL2p	infected	0.00013047
CMV	IFNp_TNFp_IL2p	infected	0.000238456
CMV	IFNp_TNFp_IL2p	infected	0.000189822
CMV	IFNp_TNFp_IL2p	infected	9.12672e-05
CMV	IFNp_TNFp_IL2p	infected	3e-05
CMV	IFNp_TNFp_IL2p	infected	0.00543848
CMV	IFNp_TNFp_IL2p	infected	0.000184744
CMV	IFNp_TNFp_IL2p	infected	0.000503865
CMV	IFNp_TNFp_IL2p	infected	0.00126827
CMV	IFNp_TNFp_IL2p	infected	0.000284274
CMV	IFNp_TNFp_IL2p	infected	0.000102844
CMV	IFNp_TNFp_IL2p	infected	0.000330134
CMV	IFNp_TNFp_IL2p	infected	0.000276012
CMV	IFNp_TNFp_IL2p	infected	0.00484083
CMV	IFNp_TNFp_IL2p	infected	3e-05
CMV	IFNp_TNFp_IL2p	infected	0.000730126
CMV	IFNp_TNFp_IL2p	infected	0.00329375
CMV	IFNp_TNFp_IL2p	infected	3e-05
CMV	IFNp_TNFp_IL2p	infected	0.00163644
CMV	IFNp_TNFp_IL2p	infected	0.00102298
CMV	IFNp_TNFp_IL2p	infected	0.000117026
CMV	IFNp_TNFp_IL2p	infected	4.03112e-05
CMV	IFNp_TNFp_IL2p	infected	0.000681096
CMV	IFNp_TNFp_IL2p	infected	0.0011049
CMV	IFNp_TNFp_IL2p	infected	0.000401427
CMV	IFNp_TNFp_IL2p	infected	0.000969917
CMV	IFNp_TNFp_IL2p	infected	0.00063619
CMV	IFNp_TNFp_IL2p	infected	4.99376e-05
CMV	IFNp_TNFp_IL2p	infected	0.000129169
CMV	IFNp_TNFp_IL2p	infected	0.000126237
CMV	IFNp_TNFp_IL2p	infected	0.0021341
CMV	IFNp_TNFp_IL2p	infected	3e-05
CMV	IFNp_TNFp_IL2p	infected	0.000235971
CMV	IFNp_TNFp_IL2p	infected	0.00184176
CMV	IFNp_TNFp_IL2p	infected	6.18276e-05
CMV	IFNp_TNFp_IL2p	infected	0.000369567
CMV	IFNp_TNFp_IL2p	infected	0.000720461
CMV	IFNp_TNFp_IL2p	infected	0.00062928
CMV	IFNp_TNFp_IL2p	infected	3.99808e-05
CMV	IFNp_TNFp_IL2p	infected	7.31199e-05
CMV	IFNp_TNFp_IL2p	infected	3e-05
CMV	IFNp_TNFp_IL2p	infected	0.00245567
CMV	IFNp_TNFp_IL2p	infected	3e-05
CMV	IFNp_TNFp_IL2p	infected	3e-05
CMV	IFNp_TNFp_IL2p	infected	0.00033725
CMV	IFNp_TNFp_IL2p	infected	0.00234643
CMV	IFNp_TNFp_IL2p	infected	0.000197986
CMV	IFNp_TNFp_IL2p	infected	0.00060272
CMV	IFNp_TNFp_IL2p	infected	0.000474705
CMV	IFNp_TNFp_IL2p	infected	0.00133272
CMV	IFNp_TNFp_IL2p	infected	0.000323394
CMV	IFNp_TNFp_IL2p	infected	3.09224e-05
CMV	IFNp_TNFp_IL2p	infected	3e-05
CMV	IFNp_TNFp_IL2p	infected	0.000347117
CMV	IFNp_TNFp_IL2p	infected	3e-05
CMV	IFNp_TNFp_IL2p	infected	0.000894708
CMV	IFNp_TNFp_IL2p	infected	0.000101504
CMV	IFNp_TNFp_IL2p	infected	0.00145253
CMV	IFNp_TNFp_IL2p	infected	0.000224524
CMV	IFNp_TNFp_IL2p	infected	0.000234939
CMV	IFNp_TNFp_IL2p	infected	0.000824714
CMV	IFNp_TNFp_IL2p	infected	0.000121242
CMV	IFNp_TNFp_IL2p	infected	0.00215023
CMV	IFNp_TNFp_IL2p	infected	0.000192289
CMV	IFNp_TNFp_IL2p	infected	0.000643544
CMV	IFNp_TNFp_IL2p	infected	0.00134399
CMV	IFNp_TNFp_IL2p	infected	0.000655953
CMV	IFNp_TNFp_IL2p	infected	3e-05
CMV	IFNp_TNFp_IL2p	infected	0.000144777
CMV	IFNp_TNFp_IL2p	infected	0.000273568
CMV	IFNp_TNFp_IL2p	infected	0.000823396
CMV	IFNp_TNFp_IL2p	infected	8.50464e-05
CMV	IFNp_TNFp_IL2p	infected	3e-05
CMV	IFNp_TNFp_IL2p	infected	0.000185554
CMV	IFNp_TNFp_IL2p	infected	0.000962792
CMV	IFNp_TNFp_IL2p	infected	5.92751e-05
CMV	IFNp_TNFp_IL2p	infected	3.83311e-05
CMV	IFNp_TNFp_IL2p	infected	0.00123907
CMV	IFNp_TNFp_IL2p	infected	6.06538e-05
CMV	IFNp_TNFp_IL2p	infected	0.00131086
CMV	IFNp_TNFp_IL2p	infected	0.000106347
CMV	IFNp_TNFp_IL2p	infected	0.000323258
CMV	IFNp_TNFp_IL2p	infected	0.00014528
CMV	IFNp_TNFp_IL2p	infected	0.000222218
CMV	IFNp_TNFp_IL2p	infected	0.00746903
CMV	IFNp_TNFp_IL2p	infected	3.82555e-05
CMV	IFNp_TNFp_IL2p	infected	0.000123077
CMV	IFNp_TNFp_IL2p	infected	0.0024094
CMV	IFNp_TNFp_IL2p	infected	0.000106095
CMV	IFNp_TNFp_IL2p	infected	7.81372e-05
CMV	IFNp_TNFp_IL2p	infected	0.000583568
CMV	IFNp_TNFp_IL2p	infected	3e-05
CMV	IFNp_TNFp_IL2p	infected	3e-05
CMV	IFNp_TNFp_IL2p	infected	0.000785077
CMV	IFNp_TNFp_IL2p	infected	0.000210001
CMV	IFNp_TNFp_IL2p	infected	0.000549714
CMV	IFNp_TNFp_IL2p	infected	0.000374883
CMV	IFNp_TNFp_IL2p	infected	3e-05
CMV	IFNp_TNFp_IL2p	infected	0.000133897
CMV	IFNp_TNFp_IL2p	infected	0.000299332
CMV	IFNp_TNFp_IL2p	infected	0.00169347
CMV	IFNp_TNFp_IL2p	infected	3e-05
CMV	IFNp_TNFp_IL2p	infected	3e-05
CMV	IFNp_TNFp_IL2p	infected	0.000720558
CMV	IFNp_TNFp_IL2p	infected	0.00126906
CMV	IFNp_TNFp_IL2p	infected	0.000976155
CMV	IFNp_TNFp_IL2p	infected	3e-05
CMV	IFNp_TNFp_IL2p	infected	3e-05
CMV	IFNp_TNFp_IL2p	infected	0.00272556
CMV	IFNp_TNFp_IL2p	infected	0.00134246
CMV	IFNp_TNFp_IL2p	infected	0.000203735
CMV	IFNp_TNFp_IL2p	infected	0.000285408
CMV	IFNp_TNFp_IL2p	infected	0.000172221
CMV	IFNp_TNFp_IL2p	infected	0.00101904
CMV	IFNp_TNFp_IL2p	infected	0.00070844
CMV	IFNp_TNFp_IL2p	infected	0.00131952
CMV	IFNp_TNFp_IL2p	infected	0.000142733
CMV	IFNp_TNFp_IL2p	infected	0.000676369
CMV	IFNp_TNFp_IL2p	infected	3e-05
CMV	IFNp_TNFp_IL2p	infected	0.00351372
CMV	IFNp_TNFp_IL2p	infected	0.000267356
CMV	IFNp_TNFp_IL2p	infected	0.00129272
CMV	IFNp_TNFp_IL2p	infected	0.0011965
CMV	IFNp_TNFp_IL2p	infected	0.000499707
CMV	IFNp_TNFp_IL2p	infected	3e-05
CMV	IFNp_TNFp_IL2p	infected	0.000134512
CMV	IFNp_TNFp_IL2p	infected	0.000259176
CMV	IFNp_TNFp_IL2p	infected	0.00107562
CMV	IFNp_TNFp_IL2p	infected	0.000169221
CMV	IFNp_TNFp_IL2p	infected	0.00134133
CMV	IFNp_TNFp_IL2p	infected	0.000521775
CMV	IFNp_TNFp_IL2p	infected	3e-05
CMV	IFNp_TNFp_IL2p	infected	0.000282069
CMV	IFNp_TNFp_IL2p	infected	0.00187175
CMV	IFNp_TNFp_IL2p	infected	3e-05
CMV	IFNp_TNFp_IL2p	infected	3e-05
CMV	IFNp_TNFp_IL2p	infected	0.00101969
CMV	IFNp_TNFp_IL2p	infected	0.00039501
CMV	IFNp_TNFp_IL2p	infected	5.40972e-05
CMV	IFNp_TNFp_IL2p	infected	0.000345929
CMV	IFNp_TNFp_IL2p	infected	3e-05
CMV	IFNp_TNFp_IL2p	infected	0.0065212
CMV	IFNp_TNFp_IL2p	infected	7.82193e-05
CMV	IFNp_TNFp_IL2p	infected	3e-05
CMV	IFNp_TNFp_IL2p	infected	0.000283427
CMV	IFNp_TNFp_IL2p	infected	0.000298641
CMV	IFNp_TNFp_IL2p	infected	0.00161514
CMV	IFNp_TNFp_IL2p	infected	0.000191241
CMV	IFNp_TNFp_IL2p	infected	0.000552654
CMV	IFNp_TNFp_IL2p	infected	0.00030202
CMV	IFNp_TNFp_IL2p	infected	0.000339678
CMV	IFNp_TNFp_IL2p	infected	0.000531379
CMV	IFNp_TNFp_IL2p	infected	4.34625e-05
CMV	IFNp_TNFp_IL2p	infected	3e-05
CMV	IFNp_TNFp_IL2p	infected	3e-05
CMV	IFNp_TNFp_IL2p	infected	0.000760498
CMV	IFNp_TNFp_IL2p	infected	0.00223518
CMV	IFNp_TNFp_IL2p	infected	0.003103
CMV	IFNp_TNFp_IL2p	infected	9.55767e-05
CMV	IFNp_TNFp_IL2p	infected	0.00118915
CMV	IFNp_TNFp_IL2p	infected	0.000120415
CMV	IFNp_TNFp_IL2p	infected	0.000443768
CMV	IFNp_TNFp_IL2p	infected	3e-05
CMV	IFNp_TNFp_IL2p	infected	0.000100635
CMV	IFNp_TNFp_IL2p	infected	3e-05
CMV	IFNp_TNFp_IL2p	infected	0.000890204
CMV	IFNp_TNFp_IL2p	infected	0.00062065
CMV	IFNp_TNFp_IL2p	infected	0.000956938
CMV	IFNp_TNFp_IL2p	infected	0.000907745
CMV	IFNp_TNFp_IL2p	infected	0.000215577
CMV	IFNp_TNFp_IL2p	infected	0.000246158
CMV	IFNp_TNFp_IL2p	infected	0.000589571
CMV	IFNp_TNFp_IL2p	infected	3e-05
CMV	IFNp_TNFp_IL2p	infected	0.000142774
CMV	IFNp_TNFp_IL2p	infected	0.00131992
CMV	IFNp_TNFp_IL2p	infected	3e-05
CMV	IFNp_TNFp_IL2p	infected	0.00121766
CMV	IFNp_TNFp_IL2p	infected	0.000270926
CMV	IFNp_TNFp_IL2p	infected	3e-05
CMV	IFNp_TNFp_IL2p	infected	0.00248619
CMV	IFNp_TNFp_IL2p	infected	7.57193e-05
CMV	IFNp_TNFp_IL2p	infected	3e-05
CMV	IFNp_TNFp_IL2p	infected	0.00217975
CMV	IFNp_TNFp_IL2p	infected	3e-05
CMV	IFNp_TNFp_IL2p	infected	6.03112e-05
CMV	IFNp_TNFp_IL2p	infected	3e-05
CMV	IFNp_TNFp_IL2p	infected	0.00105968
CMV	IFNp_TNFp_IL2p	infected	0.000137693
CMV	IFNp_TNFp_IL2p	infected	0.000635047
CMV	IFNp_TNFp_IL2p	infected	0.00140982
CMV	IFNp_TNFp_IL2p	infected	8.22233e-05
CMV	IFNp_TNFp_IL2p	infected	3e-05
CMV	IFNp_TNFp_IL2p	infected	0.000363028
CMV	IFNp_TNFp_IL2p	infected	0.00174006
CMV	IFNp_TNFp_IL2p	infected	3e-05
CMV	IFNp_TNFp_IL2p	infected	0.0012918
CMV	IFNp_TNFp_IL2p	infected	9.92322e-05
CMV	IFNp_TNFp_IL2p	infected	0.00215663
CMV	IFNp_TNFp_IL2p	infected	0.00383499
CMV	IFNp_TNFp_IL2p	infected	0.000108145
CMV	IFNp_TNFp_IL2p	infected	0.00051836
CMV	IFNp_TNFp_IL2p	infected	0.000723676
CMV	IFNp_TNFp_IL2p	infected	0.0013624
CMV	IFNp_TNFp_IL2p	infected	0.00108519
CMV	IFNp_TNFp_IL2p	infected	3e-05
CMV	IFNp_TNFp_IL2p	infected	3e-05
CMV	IFNp_TNFp_IL2p	infected	0.000447748
CMV	IFNp_TNFp_IL2p	infected	0.000121796
CMV	IFNp_TNFp_IL2p	infected	0.000691664
CMV	IFNp_TNFp_IL2p	infected	3e-05
CMV	IFNp_TNFp_IL2p	infected	3e-05
CMV	IFNp_TNFp_IL2p	infected	0.000959494
CMV	IFNp_TNFp_IL2p	infected	0.00135278
CMV	IFNp_TNFp_IL2p	infected	0.000214018
CMV	IFNp_TNFp_IL2p	infected	3e-05
CMV	IFNp_TNFp_IL2p	infected	3e-05
CMV	IFNp_TNFp_IL2p	infected	3.86279e-05
CMV	IFNp_TNFp_IL2p	infected	0.00330752
CMV	IFNp_TNFp_IL2p	infected	0.000744519
CMV	IFNp_TNFp_IL2p	infected	0.00013906
CMV	IFNp_TNFp_IL2p	infected	8.47362e-05
CMV	IFNp_TNFp_IL2p	infected	0.000671933
CMV	IFNp_TNFp_IL2p	infected	0.000302792
CMV	IFNp_TNFp_IL2p	infected	3e-05
CMV	IFNp_TNFp_IL2p	infected	0.0158345
CMV	IFNp_TNFp_IL2p	infected	0.00603931
CMV	IFNp_TNFp_IL2p	infected	0.00215317
CMV	IFNp_TNFp_IL2p	infected	0.000242903
CMV	IFNp_TNFp_IL2p	infected	3e-05
CMV	IFNp_TNFp_IL2p	infected	0.000117912
CMV	IFNp_TNFp_IL2p	infected	0.000286186
CMV	IFNp_TNFp_IL2p	infected	0.00062842
CMV	IFNp_TNFp_IL2p	infected	3e-05
CMV	IFNp_TNFp_IL2p	infected	0.000108538
CMV	IFNp_TNFp_IL2p	infected	0.000262161
CMV	IFNp_TNFp_IL2p	infected	0.00109838
CMV	IFNp_TNFp_IL2p	infected	0.0006786
CMV	IFNp_TNFp_IL2p	infected	0.00102865
CMV	IFNp_TNFp_IL2p	infected	0.00028838
CMV	IFNp_TNFp_IL2p	infected	0.000390961
CMV	IFNp_TNFp_IL2p	infected	3e-05
CMV	IFNp_TNFp_IL2p	infected	3e-05
CMV	IFNp_TNFp_IL2p	infected	7.64952e-05
CMV	IFNp_TNFp_IL2p	infected	0.000119089
CMV	IFNp_TNFp_IL2p	infected	0.000521804
CMV	IFNp_TNFp_IL2p	infected	3e-05
CMV	IFNp_TNFp_IL2p	infected	0.000738371
CMV	IFNp_TNFp_IL2p	infected	0.000561209
CMV	IFNp_TNFp_IL2p	infected	3e-05
CMV	IFNp_TNFp_IL2p	infected	0.000332035
CMV	IFNp_TNFp_IL2p	infected	0.000393503
CMV	IFNp_TNFp_IL2p	infected	0.000263561
CMV	IFNp_TNFp_IL2p	infected	0.00081489
CMV	IFNp_TNFp_IL2p	infected	0.00154749
CMV	IFNp_TNFp_IL2p	infected	0.00021899
CMV	IFNp_TNFp_IL2p	infected	0.00103225
CMV	IFNp_TNFp_IL2p	infected	0.000101602
CMV	IFNp_TNFp_IL2p	infected	0.00238105
CMV	IFNp_TNFp_IL2p	infected	0.00131495
CMV	IFNp_TNFp_IL2p	infected	0.000383219
CMV	IFNp_TNFp_IL2p	infected	0.000127706
CMV	IFNp_TNFp_IL2p	infected	3e-05
CMV	IFNp_TNFp_IL2p	infected	8.60644e-05
CMV	IFNp_TNFp_IL2p	infected	0.000328591
CMV	IFNp_TNFp_IL2p	infected	0.00111657
CMV	IFNp_TNFp_IL2p	infected	0.00076614
CMV	IFNp_TNFp_IL2p	infected	3e-05
CMV	IFNp_TNFp_IL2p	infected	0.000813456
CMV	IFNp_TNFp_IL2p	infected	3e-05
CMV	IFNp_TNFp_IL2p	infected	0.000355355
CMV	IFNp_TNFp_IL2p	infected	0.000343952
CMV	IFNp_TNFp_IL2p	infected	0.00532357
CMV	IFNp_TNFp_IL2p	infected	0.000475374
CMV	IFNp_TNFp_IL2p	infected	0.000147636
CMV	IFNp_TNFp_IL2p	infected	3e-05
CMV	IFNp_TNFp_IL2p	infected	3.24987e-05
CMV	IFNp_TNFp_IL2p	infected	0.000209914
CMV	IFNp_TNFp_IL2p	infected	4.17507e-05
CMV	IFNp_TNFp_IL2p	infected	0.00304847
CMV	IFNp_TNFp_IL2p	infected	4.54243e-05
CMV	IFNp_TNFp_IL2p	infected	0.000240655
CMV	IFNp_TNFp_IL2p	infected	3e-05
CMV	IFNp_TNFp_IL2p	infected	0.000861619
CMV	IFNp_TNFp_IL2p	infected	0.0014521
CMV	IFNp_TNFp_IL2p	infected	0.00141297
CMV	IFNp_TNFp_IL2p	infected	3.66887e-05
CMV	IFNp_TNFp_IL2p	infected	0.000230229
CMV	IFNp_TNFp_IL2p	infected	0.000210051
CMV	IFNp_TNFp_IL2p	infected	0.000420882
CMV	IFNp_TNFp_IL2p	infected	3e-05
CMV	IFNp_TNFp_IL2p	infected	0.000468604
CMV	IFNp_TNFp_IL2p	infected	0.000261694
CMV	IFNp_TNFp_IL2p	infected	0.000271145
CMV	IFNp_TNFp_IL2p	infected	0.000354887
CMV	IFNp_TNFp_IL2p	infected	0.000164917
CMV	IFNp_TNFp_IL2p	infected	0.000102692
CMV	IFNp_TNFp_IL2p	infected	3e-05
CMV	IFNp_TNFp_IL2p	infected	0.00180956
CMV	IFNp_TNFp_IL2p	infected	0.00150599
CMV	IFNp_TNFp_IL2p	infected	0.00010032
CMV	IFNp_TNFp_IL2p	infected	0.000752918
CMV	IFNp_TNFp_IL2p	infected	7.04411e-05
CMV	IFNp_TNFp_IL2p	infected	3e-05
CMV	IFNp_TNFp_IL2p	infected	3e-05
CMV	IFNp_TNFp_IL2p	infected	0.00144665
CMV	IFNp_TNFp_IL2p	infected	0.0012139
CMV	IFNp_TNFp_IL2p	infected	0.000215248
CMV	IFNp_TNFp_IL2p	infected	0.000803802
CMV	IFNp_TNFp_IL2p	infected	3e-05
CMV	IFNp_TNFp_IL2p	infected	0.00107672
CMV	IFNp_TNFp_IL2p	infected	0.00113222
CMV	IFNp_TNFp_IL2p	infected	0.001098
CMV	IFNp_TNFp_IL2p	infected	0.000937742
CMV	IFNp_TNFp_IL2p	infected	0.000355797
CMV	IFNp_TNFp_IL2p	infected	3.8622e-05
CMV	IFNp_TNFp_IL2p	infected	3e-05
CMV	IFNp_TNFp_IL2p	infected	0.00134279
CMV	IFNp_TNFp_IL2p	infected	0.00154572
CMV	IFNp_TNFp_IL2p	infected	0.000395299
CMV	IFNp_TNFp_IL2p	infected	3e-05
CMV	IFNp_TNFp_IL2p	infected	0.000498056
CMV	IFNp_TNFp_IL2p	infected	3e-05
CMV	IFNp_TNFp_IL2p	infected	0.000308521
CMV	IFNp_TNFp_IL2p	infected	3e-05
CMV	IFNp_TNFp_IL2p	infected	0.000195892
CMV	IFNp_TNFp_IL2p	infected	6.85887e-05
CMV	IFNp_TNFp_IL2p	infected	3.97762e-05
CMV	IFNp_TNFp_IL2p	infected	0.000524616
CMV	IFNp_TNFp_IL2p	infected	0.00104449
CMV	IFNp_TNFp_IL2p	infected	0.000689034
CMV	IFNp_TNFp_IL2p	infected	0.00443846
CMV	IFNp_TNFp_IL2p	infected	0.000289289
CMV	IFNp_TNFp_IL2p	infected	7.4994e-05
CMV	IFNp_TNFp_IL2p	infected	0.000299003
CMV	IFNp_TNFp_IL2p	infected	3e-05
CMV	IFNp_TNFp_IL2p	infected	0.00138746
CMV	IFNp_TNFp_IL2p	infected	0.000903988
CMV	IFNp_TNFp_IL2p	infected	0.000170002
CMV	IFNp_TNFp_IL2p	infected	3e-05
CMV	IFNp_TNFp_IL2p	infected	0.000771403
CMV	IFNp_TNFp_IL2p	infected	0.000154631
CMV	IFNp_TNFp_IL2p	infected	0.000145903
CMV	IFNp_TNFp_IL2p	infected	0.000434241
CMV	IFNp_TNFp_IL2p	infected	3e-05
CMV	IFNp_TNFp_IL2p	infected	0.000126695
CMV	IFNp_TNFp_IL2p	infected	0.000693142
CMV	IFNp_TNFp_IL2p	infected	0.000770832
CMV	IFNp_TNFp_IL2p	infected	0.00171715
CMV	IFNp_TNFp_IL2p	infected	0.000520719
CMV	IFNp_TNFp_IL2p	infected	3.01377e-05
CMV	IFNp_TNFp_IL2p	infected	0.000191368
CMV	IFNp_TNFp_IL2p	infected	0.000559872
CMV	IFNp_TNFp_IL2p	infected	0.00302391
CMV	IFNp_TNFp_IL2p	infected	0.000327118
CMV	IFNp_TNFp_IL2p	infected	0.000513092
CMV	IFNp_TNFp_IL2p	infected	0.000802002
CMV	IFNp_TNFp_IL2p	infected	0.000239525
CMV	IFNp_TNFp_IL2p	infected	0.00324556
CMV	IFNp_TNFp_IL2p	infected	5.45584e-05
CMV	IFNp_TNFp_IL2p	infected	0.00187221
CMV	IFNp_TNFp_IL2p	infected	0.000522075
CMV	IFNp_TNFp_IL2p	infected	0.00885059
CMV	IFNp_TNFp_IL2p	infected	0.000125205
CMV	IFNp_TNFp_IL2p	infected	0.000201642
CMV	IFNp_TNFp_IL2p	infected	0.000324441
CMV	IFNp_TNFp_IL2p	infected	0.000853402
CMV	IFNp_TNFp_IL2p	infected	0.00108769
CMV	IFNp_TNFp_IL2p	infected	0.000894418
CMV	IFNp_TNFp_IL2p	infected	0.0014803
CMV	IFNp_TNFp_IL2p	infected	0.000629327
CMV	IFNp_TNFp_IL2p	infected	0.00013788
CMV	IFNp_TNFp_IL2p	infected	3e-05
CMV	IFNp_TNFp_IL2p	infected	0.000455229
CMV	IFNp_TNFp_IL2p	infected	0.000153259
CMV	IFNp_TNFp_IL2p	infected	0.000368384
CMV	IFNp_TNFp_IL2p	infected	0.00244241
CMV	IFNp_TNFp_IL2p	infected	9.23731e-05
CMV	IFNp_TNFp_IL2p	infected	0.00254284
CMV	IFNp_TNFp_IL2p	infected	0.000555239
CMV	IFNp_TNFp_IL2p	infected	0.00109001
CMV	IFNp_TNFp_IL2p	infected	3e-05
CMV	IFNp_TNFp_IL2p	infected	0.000261657
CMV	IFNp_TNFp_IL2p	infected	0.000371934
CMV	IFNp_TNFp_IL2p	infected	0.000168894
CMV	IFNp_TNFp_IL2p	infected	7.68393e-05
CMV	IFNp_TNFp_IL2p	infected	3e-05
CMV	IFNp_TNFp_IL2p	infected	0.00125119
CMV	IFNp_TNFp_IL2p	infected	0.00263
CMV	IFNp_TNFp_IL2p	infected	3e-05
CMV	IFNp_TNFp_IL2p	infected	0.000126523
CMV	IFNp_TNFp_IL2p	infected	3e-05
CMV	IFNp_TNFp_IL2p	infected	0.00676498
CMV	IFNp_TNFp_IL2p	infected	0.000900041
CMV	IFNp_TNFp_IL2p	infected	0.000118113
CMV	IFNp_TNFp_IL2p	infected	0.00131443
CMV	IFNp_TNFp_IL2p	infected	0.000283252
CMV	IFNp_TNFp_IL2p	infected	0.00217953
CMV	IFNp_TNFp_IL2p	infected	0.000153142
CMV	IFNp_TNFp_IL2p	infected	0.000305126
CMV	IFNp_TNFp_IL2p	infected	0.000675771
CMV	IFNp_TNFp_IL2p	infected	3e-05
CMV	IFNp_TNFp_IL2p	infected	0.000116701
CMV	IFNp_TNFp_IL2p	infected	0.00016582
CMV	IFNp_TNFp_IL2p	infected	3e-05
CMV	IFNp_TNFp_IL2p	infected	0.000349452
CMV	IFNp_TNFp_IL2p	infected	0.000337006
CMV	IFNp_TNFp_IL2p	infected	0.000230421
CMV	IFNp_TNFp_IL2p	infected	0.000115524
CMV	IFNp_TNFp_IL2p	infected	3.97562e-05
CMV	IFNp_TNFp_IL2p	infected	0.000646218
CMV	IFNp_TNFp_IL2p	infected	4.65311e-05
CMV	IFNp_TNFp_IL2p	infected	0.00051852
CMV	IFNp_TNFp_IL2p	infected	0.00391213
CMV	IFNp_TNFp_IL2p	infected	0.000730617
CMV	IFNp_TNFp_IL2p	infected	0.000365846
CMV	IFNp_TNFp_IL2p	infected	9.43901e-05
CMV	IFNp_TNFp_IL2p	infected	0.000141263
CMV	IFNp_TNFp_IL2p	infected	0.00109967
CMV	IFNp_TNFp_IL2p	infected	0.00376387
CMV	IFNp_TNFp_IL2p	infected	0.000187138
CMV	IFNp_TNFp_IL2p	infected	0.000372633
CMV	IFNp_TNFp_IL2p	infected	3e-05
CMV	IFNp_TNFp_IL2p	infected	3e-05
CMV	IFNp_TNFp_IL2p	infected	0.000258949
CMV	IFNp_TNFp_IL2p	infected	3e-05
CMV	IFNp_TNFp_IL2p	infected	0.000477184
CMV	IFNp_TNFp_IL2p	infected	9.21362e-05
CMV	IFNp_TNFp_IL2p	infected	0.000148092
CMV	IFNp_TNFp_IL2p	infected	0.000420253
CMV	IFNp_TNFp_IL2p	infected	0.000800983
CMV	IFNp_TNFp_IL2p	infected	0.00012616
CMV	IFNp_TNFp_IL2p	infected	0.000750577
CMV	IFNp_TNFp_IL2p	infected	0.00354585
CMV	IFNp_TNFp_IL2p	infected	0.000309819
CMV	IFNp_TNFp_IL2p	infected	0.000394076
CMV	IFNp_TNFp_IL2p	infected	0.000661805
CMV	IFNp_TNFp_IL2p	infected	3e-05
CMV	IFNp_TNFp_IL2p	infected	0.0001653
CMV	IFNp_TNFp_IL2p	infected	0.00126602
CMV	IFNp_TNFp_IL2p	infected	0.00107316
CMV	IFNp_TNFp_IL2p	infected	0.000163949
CMV	IFNp_TNFp_IL2p	infected	3.04331e-05
CMV	IFNp_TNFp_IL2p	infected	9.58784e-05
CMV	IFNp_TNFp_IL2p	infected	0.00135115
CMV	IFNp_TNFp_IL2p	infected	3e-05
CMV	IFNp_TNFp_IL2p	infected	6.99888e-05
CMV	IFNp_TNFp_IL2p	infected	0.00134329
CMV	IFNp_TNFp_IL2p	infected	0.000303734
CMV	IFNp_TNFp_IL2p	infected	0.000228195
CMV	IFNp_TNFp_IL2p	infected	0.000925774
CMV	IFNp_TNFp_IL2p	infected	4.03869e-05
CMV	IFNp_TNFp_IL2p	infected	0.000409928
CMV	IFNp_TNFp_IL2p	infected	8.74317e-05
CMV	IFNp_TNFp_IL2p	infected	0.000357296
CMV	IFNp_TNFp_IL2p	infected	0.00450112
CMV	IFNp_TNFp_IL2p	infected	9.78474e-05
CMV	IFNp_TNFp_IL2p	infected	3e-05
CMV	IFNp_TNFp_IL2p	infected	0.00119853
CMV	IFNp_TNFp_IL2p	infected	0.00107296
CMV	IFNp_TNFp_IL2p	infected	3e-05
CMV	IFNp_TNFp_IL2p	infected	0.000609595
CMV	IFNp_TNFp_IL2p	infected	5.03354e-05
CMV	IFNp_TNFp_IL2p	infected	0.000125927
CMV	IFNp_TNFp_IL2p	infected	5.04546e-05
CMV	IFNp_TNFp_IL2p	infected	0.000178179
CMV	IFNp_TNFp_IL2p	infected	0.00143284
CMV	IFNp_TNFp_IL2p	infected	3e-05
CMV	IFNp_TNFp_IL2p	infected	8.97455e-05
CMV	IFNp_TNFp_IL2p	infected	3e-05
CMV	IFNp_TNFp_IL2p	infected	0.00403862
CMV	IFNp_TNFp_IL2p	infected	0.000389525
CMV	IFNp_TNFp_IL2p	infected	0.00011025
CMV	IFNp_TNFp_IL2p	infected	0.000579797
CMV	IFNp_TNFp_IL2p	infected	3e-05
CMV	IFNp_TNFp_IL2p	infected	0.00046804
CMV	IFNp_TNFp_IL2p	infected	0.000150791
CMV	IFNp_TNFp_IL2p	infected	0.000640469
CMV	IFNp_TNFp_IL2p	infected	0.000490261
CMV	IFNp_TNFp_IL2p	infected	0.000183731
CMV	IFNp_TNFp_IL2p	infected	3e-05
CMV	IFNp_TNFp_IL2p	infected	9.34252e-05
CMV	IFNp_TNFp_IL2p	infected	3e-05
CMV	IFNp_TNFp_IL2p	infected	0.000816251
CMV	IFNp_TNFp_IL2p	infected	0.00113586
CMV	IFNp_TNFp_IL2p	infected	0.00190765
CMV	IFNp_TNFp_IL2p	infected	0.00194074
CMV	IFNp_TNFp_IL2p	infected	3e-05
CMV	IFNp_TNFp_IL2p	infected	0.000224435
CMV	IFNp_TNFp_IL2p	infected	0.00303574
CMV	IFNp_TNFp_IL2p	infected	3e-05
CMV	IFNp_TNFp_IL2p	infected	3e-05
CMV	IFNp_TNFp_IL2p	infected	0.000402253
CMV	IFNp_TNFp_IL2p	infected	0.000414517
CMV	IFNp_TNFp_IL2p	infected	0.00123796
CMV	IFNp_TNFp_IL2p	infected	9.57671e-05
CMV	IFNp_TNFp_IL2p	infected	0.000180461
CMV	IFNp_TNFp_IL2p	infected	0.000592835
CMV	IFNp_TNFp_IL2p	infected	0.000279635
CMV	IFNp_TNFp_IL2p	infected	0.000131695
CMV	IFNp_TNFp_IL2p	infected	3.00824e-05
CMV	IFNp_TNFp_IL2p	infected	0.000291446
CMV	IFNp_TNFp_IL2p	infected	0.00149052
CMV	IFNp_TNFp_IL2p	infected	7.15635e-05
CMV	IFNp_TNFp_IL2p	infected	0.000664043
CMV	IFNp_TNFp_IL2p	infected	0.00344874
CMV	IFNp_TNFp_IL2p	infected	0.00700356
CMV	IFNp_TNFp_IL2p	infected	3.2788e-05
CMV	IFNp_TNFp_IL2p	infected	0.000107388
CMV	IFNp_TNFp_IL2p	infected	0.000375599
CMV	IFNp_TNFp_IL2p	infected	3e-05
CMV	IFNp_TNFp_IL2p	infected	0.000177435
CMV	IFNp_TNFp_IL2p	infected	0.00699627
CMV	IFNp_TNFp_IL2p	infected	3e-05
CMV	IFNp_TNFp_IL2p	infected	0.00209375
CMV	IFNp_TNFp_IL2p	infected	0.000459437
CMV	IFNp_TNFp_IL2p	infected	0.000146684
CMV	IFNp_TNFp_IL2p	infected	0.00143379
CMV	IFNp_TNFp_IL2p	infected	0.000613121
CMV	IFNp_TNFp_IL2p	infected	3e-05
CMV	IFNp_TNFp_IL2p	infected	0.000148377
CMV	IFNp_TNFp_IL2p	infected	0.000197463
CMV	IFNp_TNFp_IL2p	infected	0.000233881
CMV	IFNp_TNFp_IL2p	infected	0.000158677
CMV	IFNp_TNFp_IL2p	infected	0.000650824
CMV	IFNp_TNFp_IL2p	infected	9.81451e-05
CMV	IFNp_TNFp_IL2p	infected	0.00111897
CMV	IFNp_TNFp_IL2p	infected	0.000555542
CMV	IFNp_TNFp_IL2p	infected	3.13952e-05
CMV	IFNp_TNFp_IL2p	infected	7.16846e-05
CMV	IFNp_TNFp_IL2p	infected	0.00107036
CMV	IFNp_TNFp_IL2p	infected	0.00604614
CMV	IFNp_TNFp_IL2p	infected	8.891e-05
CMV	IFNp_TNFp_IL2p	infected	0.000197284
CMV	IFNp_TNFp_IL2p	infected	8.62128e-05
CMV	IFNp_TNFp_IL2p	infected	0.00208425
CMV	IFNp_TNFp_IL2p	infected	0.000221551
CMV	IFNp_TNFp_IL2p	infected	0.000396859
CMV	IFNp_TNFp_IL2p	infected	0.0105435
CMV	IFNp_TNFp_IL2p	infected	0.00338009
CMV	IFNp_TNFp_IL2p	infected	0.000252465
CMV	IFNp_TNFp_IL2p	infected	0.00117745
CMV	IFNp_TNFp_IL2p	infected	0.000681366
CMV	IFNp_TNFp_IL2p	infected	0.000415078
CMV	IFNp_TNFp_IL2p	infected	0.000119321
CMV	IFNp_TNFp_IL2p	infected	3e-05
CMV	IFNp_TNFp_IL2p	infected	5.47098e-05
CMV	IFNp_TNFp_IL2p	infected	0.00177059
CMV	IFNp_TNFp_IL2p	infected	0.000225858
CMV	IFNp_TNFp_IL2p	infected	3e-05
CMV	IFNp_TNFp_IL2p	infected	3e-05
CMV	IFNp_TNFp_IL2p	infected	0.000187004
CMV	IFNp_TNFp_IL2p	infected	3e-05
CMV	IFNp_TNFp_IL2p	infected	0.000131514
CMV	IFNp_TNFp_IL2p	infected	0.000356892
CMV	IFNp_TNFp_IL2p	infected	3e-05
CMV	IFNp_TNFp_IL2p	infected	9.83994e-05
CMV	IFNp_TNFp_IL2p	infected	3e-05
M	IFNp_TNFp_IL2p	infected	0.000135176
M	IFNp_TNFp_IL2p	infected	4.5438e-05
M	IFNp_TNFp_IL2p	infected	3e-05
M	IFNp_TNFp_IL2p	infected	3e-05
M	IFNp_TNFp_IL2p	infected	3e-05
M	IFNp_TNFp_IL2p	infected	0.000979896
M	IFNp_TNFp_IL2p	infected	3e-05
M	IFNp_TNFp_IL2p	infected	5.53672e-05
M	IFNp_TNFp_IL2p	infected	0.000177536
M	IFNp_TNFp_IL2p	infected	0.000305688
M	IFNp_TNFp_IL2p	infected	0.00011422
M	IFNp_TNFp_IL2p	infected	8.04311e-05
M	IFNp_TNFp_IL2p	infected	3e-05
M	IFNp_TNFp_IL2p	infected	3.96444e-05
M	IFNp_TNFp_IL2p	infected	0.000137445
M	IFNp_TNFp_IL2p	infected	6.31233e-05
M	IFNp_TNFp_IL2p	infected	5.12308e-05
M	IFNp_TNFp_IL2p	infected	3.63337e-05
M	IFNp_TNFp_IL2p	infected	0.000228978
M	IFNp_TNFp_IL2p	infected	3e-05
M	IFNp_TNFp_IL2p	infected	6.82326e-05
M	IFNp_TNFp_IL2p	infected	3e-05
M	IFNp_TNFp_IL2p	infected	0.00130176
M	IFNp_TNFp_IL2p	infected	0.000388857
M	IFNp_TNFp_IL2p	infected	0.000541609
M	IFNp_TNFp_IL2p	infected	7.05965e-05
M	IFNp_TNFp_IL2p	infected	0.000116384
M	IFNp_TNFp_IL2p	infected	0.000270536
M	IFNp_TNFp_IL2p	infected	3.55319e-05
M	IFNp_TNFp_IL2p	infected	0.000225726
M	IFNp_TNFp_IL2p	infected	3e-05
M	IFNp_TNFp_IL2p	infected	8.16971e-05
M	IFNp_TNFp_IL2p	infected	4.55674e-05
M	IFNp_TNFp_IL2p	infected	0.000118676
M	IFNp_TNFp_IL2p	infected	3e-05
M	IFNp_TNFp_IL2p	infected	8.6326e-05
M	IFNp_TNFp_IL2p	infected	0.000252525
M	IFNp_TNFp_IL2p	infected	8.72803e-05
M	IFNp_TNFp_IL2p	infected	9.07359e-05
M	IFNp_TNFp_IL2p	infected	0.000288547
M	IFNp_TNFp_IL2p	infected	5.65323e-05
M	IFNp_TNFp_IL2p	infected	0.00024848
M	IFNp_TNFp_IL2p	infected	5.03721e-05
M	IFNp_TNFp_IL2p	infected	9.72834e-05
M	IFNp_TNFp_IL2p	infected	4.33604e-05
M	IFNp_TNFp_IL2p	infected	0.000171095
M	IFNp_TNFp_IL2p	infected	3e-05
M	IFNp_TNFp_IL2p	infected	6.55372e-05
M	IFNp_TNFp_IL2p	infected	3e-05
M	IFNp_TNFp_IL2p	infected	0.000957359
M	IFNp_TNFp_IL2p	infected	3e-05
M	IFNp_TNFp_IL2p	infected	3e-05
M	IFNp_TNFp_IL2p	infected	0.000303688
M	IFNp_TNFp_IL2p	infected	4.8241e-05
M	IFNp_TNFp_IL2p	infected	0.000232786
M	IFNp_TNFp_IL2p	infected	3e-05
M	IFNp_TNFp_IL2p	infected	3e-05
M	IFNp_TNFp_IL2p	infected	0.000111627
M	IFNp_TNFp_IL2p	infected	0.000249178
M	IFNp_TNFp_IL2p	infected	3e-05
M	IFNp_TNFp_IL2p	infected	3e-05
M	IFNp_TNFp_IL2p	infected	6.32287e-05
M	IFNp_TNFp_IL2p	infected	0.000322622
M	IFNp_TNFp_IL2p	infected	0.000108876
M	IFNp_TNFp_IL2p	infected	0.000216794
M	IFNp_TNFp_IL2p	infected	3.48937e-05
M	IFNp_TNFp_IL2p	infected	0.000156409
M	IFNp_TNFp_IL2p	infected	3.76918e-05
M	IFNp_TNFp_IL2p	infected	3.05913e-05
M	IFNp_TNFp_IL2p	infected	3e-05
M	IFNp_TNFp_IL2p	infected	3e-05
M	IFNp_TNFp_IL2p	infected	0.000149256
M	IFNp_TNFp_IL2p	infected	3e-05
M	IFNp_TNFp_IL2p	infected	9.95718e-05
M	IFNp_TNFp_IL2p	infected	0.000421739
M	IFNp_TNFp_IL2p	infected	3.03993e-05
M	IFNp_TNFp_IL2p	infected	0.000205488
M	IFNp_TNFp_IL2p	infected	3.81626e-05
M	IFNp_TNFp_IL2p	infected	0.00035464
M	IFNp_TNFp_IL2p	infected	8.02439e-05
M	IFNp_TNFp_IL2p	infected	4.38391e-05
M	IFNp_TNFp_IL2p	infected	3e-05
M	IFNp_TNFp_IL2p	infected	0.000299581
M	IFNp_TNFp_IL2p	infected	5.41294e-05
M	IFNp_TNFp_IL2p	infected	0.000360858
M	IFNp_TNFp_IL2p	infected	3e-05
M	IFNp_TNFp_IL2p	infected	8.031e-05
M	IFNp_TNFp_IL2p	infected	0.000422104
M	IFNp_TNFp_IL2p	infected	0.000269474
M	IFNp_TNFp_IL2p	infected	3e-05
M	IFNp_TNFp_IL2p	infected	3e-05
M	IFNp_TNFp_IL2p	infected	0.000319203
M	IFNp_TNFp_IL2p	infected	0.000182338
M	IFNp_TNFp_IL2p	infected	0.000238725
M	IFNp_TNFp_IL2p	infected	7.71426e-05
M	IFNp_TNFp_IL2p	infected	7.62689e-05
M	IFNp_TNFp_IL2p	infected	3e-05
M	IFNp_TNFp_IL2p	infected	9.17866e-05
M	IFNp_TNFp_IL2p	infected	0.000604704
M	IFNp_TNFp_IL2p	infected	4.5044e-05
M	IFNp_TNFp_IL2p	infected	0.0002092
M	IFNp_TNFp_IL2p	infected	3e-05
M	IFNp_TNFp_IL2p	infected	5.17714e-05
M	IFNp_TNFp_IL2p	infected	0.000192106
M	IFNp_TNFp_IL2p	infected	0.000123977
M	IFNp_TNFp_IL2p	infected	3e-05
M	IFNp_TNFp_IL2p	infected	7.94759e-05
M	IFNp_TNFp_IL2p	infected	6.96365e-05
M	IFNp_TNFp_IL2p	infected	7.23031e-05
M	IFNp_TNFp_IL2p	infected	8.23394e-05
M	IFNp_TNFp_IL2p	infected	0.000104939
M	IFNp_TNFp_IL2p	infected	3e-05
M	IFNp_TNFp_IL2p	infected	0.000384786
M	IFNp_TNFp_IL2p	infected	4.96278e-05
M	IFNp_TNFp_IL2p	infected	3e-05
M	IFNp_TNFp_IL2p	infected	0.000169184
M	IFNp_TNFp_IL2p	infected	0.000100754
M	IFNp_TNFp_IL2p	infected	5.35322e-05
M	IFNp_TNFp_IL2p	infected	3e-05
M	IFNp_TNFp_IL2p	infected	3e-05
M	IFNp_TNFp_IL2p	infected	0.000749859
M	IFNp_TNFp_IL2p	infected	0.000128099
M	IFNp_TNFp_IL2p	infected	0.000360281
M	IFNp_TNFp_IL2p	infected	0.000133071
M	IFNp_TNFp_IL2p	infected	3e-05
M	IFNp_TNFp_IL2p	infected	6.36351e-05
M	IFNp_TNFp_IL2p	infected	0.000233705
M	IFNp_TNFp_IL2p	infected	0.000260192
M	IFNp_TNFp_IL2p	infected	3e-05
M	IFNp_TNFp_IL2p	infected	0.000578628
M	IFNp_TNFp_IL2p	infected	5.17161e-05
M	IFNp_TNFp_IL2p	infected	0.000307659
M	IFNp_TNFp_IL2p	infected	3e-05
M	IFNp_TNFp_IL2p	infected	0.000104269
M	IFNp_TNFp_IL2p	infected	9.58077e-05
M	IFNp_TNFp_IL2p	infected	0.0002545
M	IFNp_TNFp_IL2p	infected	0.000837095
M	IFNp_TNFp_IL2p	infected	0.000149514
M	IFNp_TNFp_IL2p	infected	0.00217499
M	IFNp_TNFp_IL2p	infected	9.71912e-05
M	IFNp_TNFp_IL2p	infected	3e-05
M	IFNp_TNFp_IL2p	infected	3e-05
M	IFNp_TNFp_IL2p	infected	3e-05
M	IFNp_TNFp_IL2p	infected	3e-05
M	IFNp_TNFp_IL2p	infected	7.45093e-05
M	IFNp_TNFp_IL2p	infected	0.000395376
M	IFNp_TNFp_IL2p	infected	0.000936984
M	IFNp_TNFp_IL2p	infected	0.000396655
M	IFNp_TNFp_IL2p	infected	0.000153175
M	IFNp_TNFp_IL2p	infected	5.64436e-05
M	IFNp_TNFp_IL2p	infected	3e-05
M	IFNp_TNFp_IL2p	infected	0.000256842
M	IFNp_TNFp_IL2p	infected	0.000894862
M	IFNp_TNFp_IL2p	infected	8.65326e-05
M	IFNp_TNFp_IL2p	infected	0.00056014
M	IFNp_TNFp_IL2p	infected	0.000673578
M	IFNp_TNFp_IL2p	infected	0.000177858
M	IFNp_TNFp_IL2p	infected	0.000825163
M	IFNp_TNFp_IL2p	infected	3e-05
M	IFNp_TNFp_IL2p	infected	0.000326073
M	IFNp_TNFp_IL2p	infected	3e-05
M	IFNp_TNFp_IL2p	infected	3e-05
M	IFNp_TNFp_IL2p	infected	0.00292857
M	IFNp_TNFp_IL2p	infected	0.000134475
M	IFNp_TNFp_IL2p	infected	4.08491e-05
M	IFNp_TNFp_IL2p	infected	3e-05
M	IFNp_TNFp_IL2p	infected	3.11177e-05
M	IFNp_TNFp_IL2p	infected	0.000235365
M	IFNp_TNFp_IL2p	infected	0.000218959
M	IFNp_TNFp_IL2p	infected	3e-05
M	IFNp_TNFp_IL2p	infected	0.000904965
M	IFNp_TNFp_IL2p	infected	3.95226e-05
M	IFNp_TNFp_IL2p	infected	0.00052355
M	IFNp_TNFp_IL2p	infected	3.77522e-05
M	IFNp_TNFp_IL2p	infected	3e-05
M	IFNp_TNFp_IL2p	infected	0.000122347
M	IFNp_TNFp_IL2p	infected	0.000108748
M	IFNp_TNFp_IL2p	infected	7.38621e-05
M	IFNp_TNFp_IL2p	infected	5.93795e-05
M	IFNp_TNFp_IL2p	infected	8.67779e-05
M	IFNp_TNFp_IL2p	infected	3e-05
M	IFNp_TNFp_IL2p	infected	9.37559e-05
M	IFNp_TNFp_IL2p	infected	3e-05
M	IFNp_TNFp_IL2p	infected	0.000121582
M	IFNp_TNFp_IL2p	infected	6.46747e-05
M	IFNp_TNFp_IL2p	infected	3e-05
M	IFNp_TNFp_IL2p	infected	0.00039561
M	IFNp_TNFp_IL2p	infected	3e-05
M	IFNp_TNFp_IL2p	infected	0.000138931
M	IFNp_TNFp_IL2p	infected	3e-05
M	IFNp_TNFp_IL2p	infected	3e-05
M	IFNp_TNFp_IL2p	infected	5.65782e-05
M	IFNp_TNFp_IL2p	infected	3e-05
M	IFNp_TNFp_IL2p	infected	3e-05
M	IFNp_TNFp_IL2p	infected	0.000108157
M	IFNp_TNFp_IL2p	infected	7.3359e-05
M	IFNp_TNFp_IL2p	infected	3.08347e-05
M	IFNp_TNFp_IL2p	infected	0.000645782
M	IFNp_TNFp_IL2p	infected	0.000158412
M	IFNp_TNFp_IL2p	infected	0.000102653
M	IFNp_TNFp_IL2p	infected	3.67661e-05
M	IFNp_TNFp_IL2p	infected	0.000198831
M	IFNp_TNFp_IL2p	infected	0.000237656
M	IFNp_TNFp_IL2p	infected	3e-05
M	IFNp_TNFp_IL2p	infected	0.000673564
M	IFNp_TNFp_IL2p	infected	4.75896e-05
M	IFNp_TNFp_IL2p	infected	3.22997e-05
M	IFNp_TNFp_IL2p	infected	3.10227e-05
M	IFNp_TNFp_IL2p	infected	0.000538434
M	IFNp_TNFp_IL2p	infected	3e-05
M	IFNp_TNFp_IL2p	infected	0.00030787
M	IFNp_TNFp_IL2p	infected	3e-05
M	IFNp_TNFp_IL2p	infected	0.000172744
M	IFNp_TNFp_IL2p	infected	3e-05
M	IFNp_TNFp_IL2p	infected	3e-05
M	IFNp_TNFp_IL2p	infected	0.00128183
M	IFNp_TNFp_IL2p	infected	0.000131314
M	IFNp_TNFp_IL2p	infected	0.000127598
M	IFNp_TNFp_IL2p	infected	0.000378589
M	IFNp_TNFp_IL2p	infected	0.000301494
M	IFNp_TNFp_IL2p	infected	9.33308e-05
M	IFNp_TNFp_IL2p	infected	0.000114033
M	IFNp_TNFp_IL2p	infected	3.16623e-05
M	IFNp_TNFp_IL2p	infected	3e-05
M	IFNp_TNFp_IL2p	infected	3e-05
M	IFNp_TNFp_IL2p	infected	3e-05
M	IFNp_TNFp_IL2p	infected	0.000768876
M	IFNp_TNFp_IL2p	infected	0.000468745
M	IFNp_TNFp_IL2p	infected	3e-05
M	IFNp_TNFp_IL2p	infected	3e-05
M	IFNp_TNFp_IL2p	infected	3e-05
M	IFNp_TNFp_IL2p	infected	5.5774e-05
M	IFNp_TNFp_IL2p	infected	3e-05
M	IFNp_TNFp_IL2p	infected	4.28467e-05
M	IFNp_TNFp_IL2p	infected	0.000444233
M	IFNp_TNFp_IL2p	infected	0.000136342
M	IFNp_TNFp_IL2p	infected	3e-05
M	IFNp_TNFp_IL2p	infected	0.0001644
M	IFNp_TNFp_IL2p	infected	4.33057e-05
M	IFNp_TNFp_IL2p	infected	7.24323e-05
M	IFNp_TNFp_IL2p	infected	6.45444e-05
M	IFNp_TNFp_IL2p	infected	6.42701e-05
M	IFNp_TNFp_IL2p	infected	0.000218072
M	IFNp_TNFp_IL2p	infected	0.000236777
M	IFNp_TNFp_IL2p	infected	0.000112656
M	IFNp_TNFp_IL2p	infected	0.000286971
M	IFNp_TNFp_IL2p	infected	3e-05
M	IFNp_TNFp_IL2p	infected	0.000132253
M	IFNp_TNFp_IL2p	infected	0.000152634
M	IFNp_TNFp_IL2p	infected	3e-05
M	IFNp_TNFp_IL2p	infected	7.18701e-05
M	IFNp_TNFp_IL2p	infected	0.000835179
M	IFNp_TNFp_IL2p	infected	3.91359e-05
M	IFNp_TNFp_IL2p	infected	3e-05
M	IFNp_TNFp_IL2p	infected	3e-05
M	IFNp_TNFp_IL2p	infected	0.00022631
M	IFNp_TNFp_IL2p	infected	0.000139195
M	IFNp_TNFp_IL2p	infected	0.000299325
M	IFNp_TNFp_IL2p	infected	0.000316149
M	IFNp_TNFp_IL2p	infected	3e-05
M	IFNp_TNFp_IL2p	infected	0.000134931
M	IFNp_TNFp_IL2p	infected	3e-05
M	IFNp_TNFp_IL2p	infected	3e-05
M	IFNp_TNFp_IL2p	infected	6.33312e-05
M	IFNp_TNFp_IL2p	infected	5.68828e-05
M	IFNp_TNFp_IL2p	infected	3e-05
M	IFNp_TNFp_IL2p	infected	3e-05
M	IFNp_TNFp_IL2p	infected	0.000203777
M	IFNp_TNFp_IL2p	infected	3e-05
M	IFNp_TNFp_IL2p	infected	6.35001e-05
M	IFNp_TNFp_IL2p	infected	0.000478952
M	IFNp_TNFp_IL2p	infected	3e-05
M	IFNp_TNFp_IL2p	infected	0.000188713
M	IFNp_TNFp_IL2p	infected	3e-05
M	IFNp_TNFp_IL2p	infected	0.00048971
M	IFNp_TNFp_IL2p	infected	0.000108386
M	IFNp_TNFp_IL2p	infected	0.000434276
M	IFNp_TNFp_IL2p	infected	0.000124784
M	IFNp_TNFp_IL2p	infected	8.29915e-05
M	IFNp_TNFp_IL2p	infected	3e-05
M	IFNp_TNFp_IL2p	infected	0.000135845
M	IFNp_TNFp_IL2p	infected	0.000151174
M	IFNp_TNFp_IL2p	infected	3e-05
M	IFNp_TNFp_IL2p	infected	0.000293986
M	IFNp_TNFp_IL2p	infected	6.26305e-05
M	IFNp_TNFp_IL2p	infected	3e-05
M	IFNp_TNFp_IL2p	infected	0.000129618
M	IFNp_TNFp_IL2p	infected	3e-05
M	IFNp_TNFp_IL2p	infected	0.000185404
M	IFNp_TNFp_IL2p	infected	3e-05
M	IFNp_TNFp_IL2p	infected	0.000199272
M	IFNp_TNFp_IL2p	infected	0.000112769
M	IFNp_TNFp_IL2p	infected	0.000137616
M	IFNp_TNFp_IL2p	infected	3.03748e-05
M	IFNp_TNFp_IL2p	infected	0.000185644
M	IFNp_TNFp_IL2p	infected	3.72849e-05
M	IFNp_TNFp_IL2p	infected	3e-05
M	IFNp_TNFp_IL2p	infected	0.000286482
M	IFNp_TNFp_IL2p	infected	3.22865e-05
M	IFNp_TNFp_IL2p	infected	0.000178557
M	IFNp_TNFp_IL2p	infected	3e-05
M	IFNp_TNFp_IL2p	infected	0.000540709
M	IFNp_TNFp_IL2p	infected	6.33941e-05
M	IFNp_TNFp_IL2p	infected	0.000136701
M	IFNp_TNFp_IL2p	infected	3e-05
M	IFNp_TNFp_IL2p	infected	3e-05
M	IFNp_TNFp_IL2p	infected	3.7594e-05
M	IFNp_TNFp_IL2p	infected	3.03716e-05
M	IFNp_TNFp_IL2p	infected	9.49983e-05
M	IFNp_TNFp_IL2p	infected	0.000534217
M	IFNp_TNFp_IL2p	infected	3e-05
M	IFNp_TNFp_IL2p	infected	0.000448833
M	IFNp_TNFp_IL2p	infected	3e-05
M	IFNp_TNFp_IL2p	infected	0.000632084
M	IFNp_TNFp_IL2p	infected	3e-05
M	IFNp_TNFp_IL2p	infected	0.000132757
M	IFNp_TNFp_IL2p	infected	3e-05
M	IFNp_TNFp_IL2p	infected	0.000288731
M	IFNp_TNFp_IL2p	infected	0.000721443
M	IFNp_TNFp_IL2p	infected	0.000681066
M	IFNp_TNFp_IL2p	infected	3e-05
M	IFNp_TNFp_IL2p	infected	5.61255e-05
M	IFNp_TNFp_IL2p	infected	0.000536273
M	IFNp_TNFp_IL2p	infected	0.000820979
M	IFNp_TNFp_IL2p	infected	4.65978e-05
M	IFNp_TNFp_IL2p	infected	0.00059197
M	IFNp_TNFp_IL2p	infected	3e-05
M	IFNp_TNFp_IL2p	infected	8.51317e-05
M	IFNp_TNFp_IL2p	infected	0.000119839
M	IFNp_TNFp_IL2p	infected	3e-05
M	IFNp_TNFp_IL2p	infected	3.35098e-05
M	IFNp_TNFp_IL2p	infected	0.000262261
M	IFNp_TNFp_IL2p	infected	0.000277891
M	IFNp_TNFp_IL2p	infected	0.000429738
M	IFNp_TNFp_IL2p	infected	3e-05
M	IFNp_TNFp_IL2p	infected	0.000111815
M	IFNp_TNFp_IL2p	infected	3e-05
M	IFNp_TNFp_IL2p	infected	0.000112371
M	IFNp_TNFp_IL2p	infected	3.38685e-05
M	IFNp_TNFp_IL2p	infected	3e-05
M	IFNp_TNFp_IL2p	infected	0.000336495
M	IFNp_TNFp_IL2p	infected	9.03043e-05
M	IFNp_TNFp_IL2p	infected	0.00017301
M	IFNp_TNFp_IL2p	infected	0.000346745
M	IFNp_TNFp_IL2p	infected	3e-05
M	IFNp_TNFp_IL2p	infected	5.37989e-05
M	IFNp_TNFp_IL2p	infected	3e-05
M	IFNp_TNFp_IL2p	infected	0.000421327
M	IFNp_TNFp_IL2p	infected	3e-05
M	IFNp_TNFp_IL2p	infected	3e-05
M	IFNp_TNFp_IL2p	infected	5.49602e-05
M	IFNp_TNFp_IL2p	infected	0.000563373
M	IFNp_TNFp_IL2p	infected	0.000249989
M	IFNp_TNFp_IL2p	infected	5.54516e-05
M	IFNp_TNFp_IL2p	infected	3e-05
M	IFNp_TNFp_IL2p	infected	0.0001997
M	IFNp_TNFp_IL2p	infected	6.23068e-05
M	IFNp_TNFp_IL2p	infected	4.21061e-05
M	IFNp_TNFp_IL2p	infected	0.000141156
M	IFNp_TNFp_IL2p	infected	3e-05
M	IFNp_TNFp_IL2p	infected	0.000335243
M	IFNp_TNFp_IL2p	infected	7.68374e-05
M	IFNp_TNFp_IL2p	infected	3e-05
M	IFNp_TNFp_IL2p	infected	3e-05
M	IFNp_TNFp_IL2p	infected	0.000189169
M	IFNp_TNFp_IL2p	infected	3e-05
M	IFNp_TNFp_IL2p	infected	0.000297894
M	IFNp_TNFp_IL2p	infected	3.61513e-05
M	IFNp_TNFp_IL2p	infected	3e-05
M	IFNp_TNFp_IL2p	infected	3e-05
M	IFNp_TNFp_IL2p	infected	3e-05
M	IFNp_TNFp_IL2p	infected	0.000239642
M	IFNp_TNFp_IL2p	infected	0.000293233
M	IFNp_TNFp_IL2p	infected	3e-05
M	IFNp_TNFp_IL2p	infected	3.7908e-05
M	IFNp_TNFp_IL2p	infected	0.000212804
M	IFNp_TNFp_IL2p	infected	0.000101848
M	IFNp_TNFp_IL2p	infected	9.33757e-05
M	IFNp_TNFp_IL2p	infected	3e-05
M	IFNp_TNFp_IL2p	infected	6.08324e-05
M	IFNp_TNFp_IL2p	infected	9.40125e-05
M	IFNp_TNFp_IL2p	infected	0.000308309
M	IFNp_TNFp_IL2p	infected	9.17478e-05
M	IFNp_TNFp_IL2p	infected	3e-05
M	IFNp_TNFp_IL2p	infected	0.000893374
M	IFNp_TNFp_IL2p	infected	3e-05
M	IFNp_TNFp_IL2p	infected	4.02625e-05
M	IFNp_TNFp_IL2p	infected	4.27801e-05
M	IFNp_TNFp_IL2p	infected	5.3674e-05
M	IFNp_TNFp_IL2p	infected	0.000507532
M	IFNp_TNFp_IL2p	infected	7.73056e-05
M	IFNp_TNFp_IL2p	infected	0.000926144
M	IFNp_TNFp_IL2p	infected	0.000964282
M	IFNp_TNFp_IL2p	infected	6.98344e-05
M	IFNp_TNFp_IL2p	infected	0.000103316
M	IFNp_TNFp_IL2p	infected	0.000252435
M	IFNp_TNFp_IL2p	infected	0.000111887
M	IFNp_TNFp_IL2p	infected	3e-05
M	IFNp_TNFp_IL2p	infected	0.000189243
M	IFNp_TNFp_IL2p	infected	0.000227322
M	IFNp_TNFp_IL2p	infected	6.3589e-05
M	IFNp_TNFp_IL2p	infected	7.21391e-05
M	IFNp_TNFp_IL2p	infected	0.000109126
M	IFNp_TNFp_IL2p	infected	3e-05
M	IFNp_TNFp_IL2p	infected	3e-05
M	IFNp_TNFp_IL2p	infected	0.000253063
M	IFNp_TNFp_IL2p	infected	0.000194925
M	IFNp_TNFp_IL2p	infected	0.00195075
M	IFNp_TNFp_IL2p	infected	3.25588e-05
M	IFNp_TNFp_IL2p	infected	3.71613e-05
M	IFNp_TNFp_IL2p	infected	3e-05
M	IFNp_TNFp_IL2p	infected	7.19176e-05
M	IFNp_TNFp_IL2p	infected	3e-05
M	IFNp_TNFp_IL2p	infected	7.26417e-05
M	IFNp_TNFp_IL2p	infected	9.21786e-05
M	IFNp_TNFp_IL2p	infected	9.92342e-05
M	IFNp_TNFp_IL2p	infected	4.72798e-05
M	IFNp_TNFp_IL2p	infected	3e-05
M	IFNp_TNFp_IL2p	infected	0.000108121
M	IFNp_TNFp_IL2p	infected	3e-05
M	IFNp_TNFp_IL2p	infected	8.12744e-05
M	IFNp_TNFp_IL2p	infected	6.20956e-05
M	IFNp_TNFp_IL2p	infected	0.000112898
M	IFNp_TNFp_IL2p	infected	3e-05
M	IFNp_TNFp_IL2p	infected	6.69541e-05
M	IFNp_TNFp_IL2p	infected	3e-05
M	IFNp_TNFp_IL2p	infected	3.75101e-05
M	IFNp_TNFp_IL2p	infected	4.60702e-05
M	IFNp_TNFp_IL2p	infected	0.00121984
M	IFNp_TNFp_IL2p	infected	4.71128e-05
M	IFNp_TNFp_IL2p	infected	5.72795e-05
M	IFNp_TNFp_IL2p	infected	3e-05
M	IFNp_TNFp_IL2p	infected	3e-05
M	IFNp_TNFp_IL2p	infected	3.82351e-05
M	IFNp_TNFp_IL2p	infected	3e-05
M	IFNp_TNFp_IL2p	infected	3.20318e-05
M	IFNp_TNFp_IL2p	infected	0.000247774
M	IFNp_TNFp_IL2p	infected	8.07838e-05
M	IFNp_TNFp_IL2p	infected	9.70459e-05
M	IFNp_TNFp_IL2p	infected	5.86003e-05
M	IFNp_TNFp_IL2p	infected	3e-05
M	IFNp_TNFp_IL2p	infected	0.000150587
M	IFNp_TNFp_IL2p	infected	5.59341e-05
M	IFNp_TNFp_IL2p	infected	3.55543e-05
M	IFNp_TNFp_IL2p	infected	6.07964e-05
M	IFNp_TNFp_IL2p	infected	4.89812e-05
M	IFNp_TNFp_IL2p	infected	0.000190358
M	IFNp_TNFp_IL2p	infected	3e-05
M	IFNp_TNFp_IL2p	infected	0.000541497
M	IFNp_TNFp_IL2p	infected	3.09645e-05
M	IFNp_TNFp_IL2p	infected	3e-05
M	IFNp_TNFp_IL2p	infected	9.4656e-05
M	IFNp_TNFp_IL2p	infected	0.000171845
M	IFNp_TNFp_IL2p	infected	3e-05
M	IFNp_TNFp_IL2p	infected	3e-05
M	IFNp_TNFp_IL2p	infected	0.000109033
M	IFNp_TNFp_IL2p	infected	6.22768e-05
M	IFNp_TNFp_IL2p	infected	4.57652e-05
M	IFNp_TNFp_IL2p	infected	0.000165074
M	IFNp_TNFp_IL2p	infected	0.000106141
M	IFNp_TNFp_IL2p	infected	0.000118117
M	IFNp_TNFp_IL2p	infected	0.000118917
M	IFNp_TNFp_IL2p	infected	0.000666476
M	IFNp_TNFp_IL2p	infected	0.000188458
M	IFNp_TNFp_IL2p	infected	0.000436443
[truncated: 18,863 more rows]

## Sheet: Fig_2c_2d
stimulation	Phenotype	Infection.status	ratio
U	IFNp_TNFp_IL2p	infected	3e-05
U	IFNp_TNFp_IL2p	infected	3e-05
U	IFNp_TNFp_IL2p	infected	3e-05
U	IFNp_TNFp_IL2p	infected	3e-05
U	IFNp_TNFp_IL2p	infected	3e-05
U	IFNp_TNFp_IL2p	infected	3e-05
U	IFNp_TNFp_IL2p	infected	3e-05
U	IFNp_TNFp_IL2p	infected	3e-05
U	IFNp_TNFp_IL2p	infected	3e-05
U	IFNp_TNFp_IL2p	infected	3e-05
U	IFNp_TNFp_IL2p	infected	3e-05
U	IFNp_TNFp_IL2p	infected	3e-05
U	IFNp_TNFp_IL2p	infected	3e-05
U	IFNp_TNFp_IL2p	infected	3e-05
U	IFNp_TNFp_IL2p	infected	4.59812e-05
U	IFNp_TNFp_IL2p	infected	3e-05
U	IFNp_TNFp_IL2p	infected	3e-05
U	IFNp_TNFp_IL2p	infected	3e-05
U	IFNp_TNFp_IL2p	infected	3e-05
U	IFNp_TNFp_IL2p	infected	3e-05
U	IFNp_TNFp_IL2p	infected	3e-05
U	IFNp_TNFp_IL2p	infected	3e-05
U	IFNp_TNFp_IL2p	infected	3e-05
U	IFNp_TNFp_IL2p	infected	3e-05
U	IFNp_TNFp_IL2p	infected	8.19739e-05
U	IFNp_TNFp_IL2p	infected	3e-05
U	IFNp_TNFp_IL2p	infected	3e-05
U	IFNp_TNFp_IL2p	infected	3e-05
U	IFNp_TNFp_IL2p	infected	3e-05
U	IFNp_TNFp_IL2p	infected	3e-05
U	IFNp_TNFp_IL2p	infected	3e-05
U	IFNp_TNFp_IL2p	infected	3e-05
U	IFNp_TNFp_IL2p	infected	3e-05
U	IFNp_TNFp_IL2p	infected	3e-05
U	IFNp_TNFp_IL2p	infected	3e-05
U	IFNp_TNFp_IL2p	infected	3e-05
U	IFNp_TNFp_IL2p	infected	3e-05
U	IFNp_TNFp_IL2p	infected	3e-05
U	IFNp_TNFp_IL2p	infected	3e-05
U	IFNp_TNFp_IL2p	infected	3e-05
U	IFNp_TNFp_IL2p	infected	3e-05
U	IFNp_TNFp_IL2p	infected	3e-05
U	IFNp_TNFp_IL2p	infected	3e-05
U	IFNp_TNFp_IL2p	infected	3e-05
U	IFNp_TNFp_IL2p	infected	3e-05
U	IFNp_TNFp_IL2p	infected	3e-05
U	IFNp_TNFp_IL2p	infected	3e-05
U	IFNp_TNFp_IL2p	infected	3e-05
U	IFNp_TNFp_IL2p	infected	3e-05
U	IFNp_TNFp_IL2p	infected	3e-05
U	IFNp_TNFp_IL2p	infected	4.95737e-05
U	IFNp_TNFp_IL2p	infected	3e-05
U	IFNp_TNFp_IL2p	infected	3e-05
U	IFNp_TNFp_IL2p	infected	3e-05
U	IFNp_TNFp_IL2p	infected	3e-05
U	IFNp_TNFp_IL2p	infected	3e-05
U	IFNp_TNFp_IL2p	infected	3e-05
U	IFNp_TNFp_IL2p	infected	3e-05
U	IFNp_TNFp_IL2p	infected	3e-05
U	IFNp_TNFp_IL2p	infected	3e-05
U	IFNp_TNFp_IL2p	infected	3e-05
U	IFNp_TNFp_IL2p	infected	3e-05
U	IFNp_TNFp_IL2p	infected	3e-05
U	IFNp_TNFp_IL2p	infected	3e-05
U	IFNp_TNFp_IL2p	infected	3e-05
U	IFNp_TNFp_IL2p	infected	3e-05
U	IFNp_TNFp_IL2p	infected	3e-05
U	IFNp_TNFp_IL2p	infected	3e-05
U	IFNp_TNFp_IL2p	infected	3e-05
U	IFNp_TNFp_IL2p	infected	3e-05
U	IFNp_TNFp_IL2p	infected	3e-05
U	IFNp_TNFp_IL2p	infected	3e-05
U	IFNp_TNFp_IL2p	infected	3e-05
U	IFNp_TNFp_IL2p	infected	3e-05
U	IFNp_TNFp_IL2p	infected	3e-05
U	IFNp_TNFp_IL2p	infected	3e-05
U	IFNp_TNFp_IL2p	infected	3e-05
U	IFNp_TNFp_IL2p	infected	3e-05
U	IFNp_TNFp_IL2p	infected	3e-05
U	IFNp_TNFp_IL2p	infected	3e-05
U	IFNp_TNFp_IL2p	infected	3e-05
U	IFNp_TNFp_IL2p	infected	3e-05
U	IFNp_TNFp_IL2p	infected	3e-05
U	IFNp_TNFp_IL2p	infected	3e-05
U	IFNp_TNFp_IL2p	infected	3e-05
U	IFNp_TNFp_IL2p	infected	3e-05
U	IFNp_TNFp_IL2p	infected	3e-05
U	IFNp_TNFp_IL2p	infected	3e-05
U	IFNp_TNFp_IL2p	infected	3e-05
U	IFNp_TNFp_IL2p	infected	3e-05
U	IFNp_TNFp_IL2p	infected	3e-05
U	IFNp_TNFp_IL2p	infected	3e-05
U	IFNp_TNFp_IL2p	infected	3e-05
U	IFNp_TNFp_IL2p	infected	3e-05
U	IFNp_TNFp_IL2p	infected	3e-05
U	IFNp_TNFp_IL2p	infected	3e-05
U	IFNp_TNFp_IL2p	infected	3e-05
U	IFNp_TNFp_IL2p	infected	3e-05
U	IFNp_TNFp_IL2p	infected	3e-05
U	IFNp_TNFp_IL2p	infected	3e-05
U	IFNp_TNFp_IL2p	infected	3e-05
U	IFNp_TNFp_IL2p	infected	3e-05
U	IFNp_TNFp_IL2p	infected	3e-05
U	IFNp_TNFp_IL2p	infected	3e-05
U	IFNp_TNFp_IL2p	infected	3e-05
U	IFNp_TNFp_IL2p	infected	3e-05
U	IFNp_TNFp_IL2p	infected	3e-05
U	IFNp_TNFp_IL2p	infected	3e-05
U	IFNp_TNFp_IL2p	infected	3e-05
U	IFNp_TNFp_IL2p	infected	3e-05
U	IFNp_TNFp_IL2p	infected	3e-05
U	IFNp_TNFp_IL2p	infected	3e-05
U	IFNp_TNFp_IL2p	infected	3e-05
U	IFNp_TNFp_IL2p	infected	3e-05
U	IFNp_TNFp_IL2p	infected	3e-05
U	IFNp_TNFp_IL2p	infected	3e-05
U	IFNp_TNFp_IL2p	infected	3e-05
U	IFNp_TNFp_IL2p	infected	3e-05
U	IFNp_TNFp_IL2p	infected	3e-05
U	IFNp_TNFp_IL2p	infected	3e-05
U	IFNp_TNFp_IL2p	infected	3e-05
U	IFNp_TNFp_IL2p	infected	3e-05
U	IFNp_TNFp_IL2p	infected	3e-05
U	IFNp_TNFp_IL2p	infected	3e-05
U	IFNp_TNFp_IL2p	infected	3e-05
U	IFNp_TNFp_IL2p	infected	3e-05
U	IFNp_TNFp_IL2p	infected	3e-05
U	IFNp_TNFp_IL2p	infected	3e-05
U	IFNp_TNFp_IL2p	infected	3e-05
U	IFNp_TNFp_IL2p	infected	3e-05
U	IFNp_TNFp_IL2p	infected	3e-05
U	IFNp_TNFp_IL2p	infected	3e-05
U	IFNp_TNFp_IL2p	infected	3e-05
U	IFNp_TNFp_IL2p	infected	3e-05
U	IFNp_TNFp_IL2p	infected	3e-05
U	IFNp_TNFp_IL2p	infected	3e-05
U	IFNp_TNFp_IL2p	infected	3e-05
U	IFNp_TNFp_IL2p	infected	3e-05
U	IFNp_TNFp_IL2p	infected	3e-05
U	IFNp_TNFp_IL2p	infected	3e-05
U	IFNp_TNFp_IL2p	infected	3e-05
U	IFNp_TNFp_IL2p	infected	3e-05
U	IFNp_TNFp_IL2p	infected	3e-05
U	IFNp_TNFp_IL2p	infected	3e-05
U	IFNp_TNFp_IL2p	infected	3e-05
U	IFNp_TNFp_IL2p	infected	3e-05
U	IFNp_TNFp_IL2p	infected	3e-05
U	IFNp_TNFp_IL2p	infected	3e-05
U	IFNp_TNFp_IL2p	infected	3e-05
U	IFNp_TNFp_IL2p	infected	3e-05
U	IFNp_TNFp_IL2p	infected	3e-05
U	IFNp_TNFp_IL2p	infected	3e-05
U	IFNp_TNFp_IL2p	infected	3e-05
U	IFNp_TNFp_IL2p	infected	3e-05
U	IFNp_TNFp_IL2p	infected	3e-05
U	IFNp_TNFp_IL2p	infected	3e-05
U	IFNp_TNFp_IL2p	infected	3e-05
U	IFNp_TNFp_IL2p	infected	3e-05
U	IFNp_TNFp_IL2p	infected	3e-05
U	IFNp_TNFp_IL2p	infected	3e-05
U	IFNp_TNFp_IL2p	infected	3e-05
U	IFNp_TNFp_IL2p	infected	3e-05
U	IFNp_TNFp_IL2p	infected	3e-05
U	IFNp_TNFp_IL2p	infected	3e-05
U	IFNp_TNFp_IL2p	infected	3e-05
U	IFNp_TNFp_IL2p	infected	3e-05
U	IFNp_TNFp_IL2p	infected	3e-05
U	IFNp_TNFp_IL2p	infected	3e-05
U	IFNp_TNFp_IL2p	infected	3e-05
U	IFNp_TNFp_IL2p	infected	3e-05
U	IFNp_TNFp_IL2p	infected	3e-05
U	IFNp_TNFp_IL2p	infected	3e-05
U	IFNp_TNFp_IL2p	infected	3e-05
U	IFNp_TNFp_IL2p	infected	3e-05
U	IFNp_TNFp_IL2p	infected	3e-05
U	IFNp_TNFp_IL2p	infected	3e-05
U	IFNp_TNFp_IL2p	infected	3e-05
U	IFNp_TNFp_IL2p	infected	3e-05
U	IFNp_TNFp_IL2p	infected	3e-05
U	IFNp_TNFp_IL2p	infected	3e-05
U	IFNp_TNFp_IL2p	infected	3e-05
U	IFNp_TNFp_IL2p	infected	3e-05
U	IFNp_TNFp_IL2p	infected	3e-05
U	IFNp_TNFp_IL2p	infected	3e-05
U	IFNp_TNFp_IL2p	infected	3e-05
U	IFNp_TNFp_IL2p	infected	3e-05
U	IFNp_TNFp_IL2p	infected	3e-05
U	IFNp_TNFp_IL2p	infected	3e-05
U	IFNp_TNFp_IL2p	infected	3e-05
U	IFNp_TNFp_IL2p	infected	3e-05
U	IFNp_TNFp_IL2p	infected	3e-05
U	IFNp_TNFp_IL2p	infected	3e-05
U	IFNp_TNFp_IL2p	infected	3e-05
U	IFNp_TNFp_IL2p	infected	3e-05
U	IFNp_TNFp_IL2p	infected	3e-05
U	IFNp_TNFp_IL2p	infected	3e-05
U	IFNp_TNFp_IL2p	infected	0.000190404
U	IFNp_TNFp_IL2p	infected	3e-05
U	IFNp_TNFp_IL2p	infected	3e-05
U	IFNp_TNFp_IL2p	infected	3e-05
U	IFNp_TNFp_IL2p	infected	3e-05
U	IFNp_TNFp_IL2p	infected	3e-05
U	IFNp_TNFp_IL2p	infected	3e-05
U	IFNp_TNFp_IL2p	infected	3e-05
U	IFNp_TNFp_IL2p	infected	3e-05
U	IFNp_TNFp_IL2p	infected	3e-05
U	IFNp_TNFp_IL2p	infected	3e-05
U	IFNp_TNFp_IL2p	infected	3e-05
U	IFNp_TNFp_IL2p	infected	3e-05
U	IFNp_TNFp_IL2p	infected	3e-05
U	IFNp_TNFp_IL2p	infected	3e-05
U	IFNp_TNFp_IL2p	infected	3e-05
U	IFNp_TNFp_IL2p	infected	3e-05
U	IFNp_TNFp_IL2p	infected	3e-05
U	IFNp_TNFp_IL2p	infected	3e-05
U	IFNp_TNFp_IL2p	infected	3e-05
U	IFNp_TNFp_IL2p	infected	3e-05
U	IFNp_TNFp_IL2p	infected	3e-05
U	IFNp_TNFp_IL2p	infected	3e-05
U	IFNp_TNFp_IL2p	infected	3e-05
U	IFNp_TNFp_IL2p	infected	3e-05
U	IFNp_TNFp_IL2p	infected	3e-05
U	IFNp_TNFp_IL2p	infected	4.25423e-05
U	IFNp_TNFp_IL2p	infected	3e-05
U	IFNp_TNFp_IL2p	infected	3e-05
U	IFNp_TNFp_IL2p	infected	3e-05
U	IFNp_TNFp_IL2p	infected	3e-05
U	IFNp_TNFp_IL2p	infected	3e-05
U	IFNp_TNFp_IL2p	infected	3e-05
U	IFNp_TNFp_IL2p	infected	3e-05
U	IFNp_TNFp_IL2p	infected	0.000114764
U	IFNp_TNFp_IL2p	infected	3e-05
U	IFNp_TNFp_IL2p	infected	5.65867e-05
U	IFNp_TNFp_IL2p	infected	5.67199e-05
U	IFNp_TNFp_IL2p	infected	3e-05
U	IFNp_TNFp_IL2p	infected	3e-05
U	IFNp_TNFp_IL2p	infected	3e-05
U	IFNp_TNFp_IL2p	infected	3e-05
U	IFNp_TNFp_IL2p	infected	3e-05
U	IFNp_TNFp_IL2p	infected	3e-05
U	IFNp_TNFp_IL2p	infected	3e-05
U	IFNp_TNFp_IL2p	infected	3e-05
U	IFNp_TNFp_IL2p	infected	3e-05
U	IFNp_TNFp_IL2p	infected	3e-05
U	IFNp_TNFp_IL2p	infected	3e-05
U	IFNp_TNFp_IL2p	infected	3e-05
U	IFNp_TNFp_IL2p	infected	3e-05
U	IFNp_TNFp_IL2p	infected	3e-05
U	IFNp_TNFp_IL2p	infected	3e-05
U	IFNp_TNFp_IL2p	infected	3e-05
U	IFNp_TNFp_IL2p	infected	3e-05
U	IFNp_TNFp_IL2p	infected	3e-05
U	IFNp_TNFp_IL2p	infected	3e-05
U	IFNp_TNFp_IL2p	infected	3e-05
U	IFNp_TNFp_IL2p	infected	3e-05
U	IFNp_TNFp_IL2p	infected	3e-05
U	IFNp_TNFp_IL2p	infected	3e-05
U	IFNp_TNFp_IL2p	infected	3e-05
U	IFNp_TNFp_IL2p	infected	3e-05
U	IFNp_TNFp_IL2p	infected	3e-05
U	IFNp_TNFp_IL2p	infected	3e-05
U	IFNp_TNFp_IL2p	infected	3e-05
U	IFNp_TNFp_IL2p	infected	3e-05
U	IFNp_TNFp_IL2p	infected	3e-05
U	IFNp_TNFp_IL2p	infected	3e-05
U	IFNp_TNFp_IL2p	infected	3e-05
U	IFNp_TNFp_IL2p	infected	3e-05
U	IFNp_TNFp_IL2p	infected	3e-05
U	IFNp_TNFp_IL2p	infected	3e-05
U	IFNp_TNFp_IL2p	infected	3e-05
U	IFNp_TNFp_IL2p	infected	3e-05
U	IFNp_TNFp_IL2p	infected	3e-05
U	IFNp_TNFp_IL2p	infected	3e-05
U	IFNp_TNFp_IL2p	infected	3e-05
U	IFNp_TNFp_IL2p	infected	3e-05
U	IFNp_TNFp_IL2p	infected	3e-05
U	IFNp_TNFp_IL2p	infected	3e-05
U	IFNp_TNFp_IL2p	infected	3e-05
U	IFNp_TNFp_IL2p	infected	3e-05
U	IFNp_TNFp_IL2p	infected	3e-05
U	IFNp_TNFp_IL2p	infected	3e-05
U	IFNp_TNFp_IL2p	infected	3e-05
U	IFNp_TNFp_IL2p	infected	5.22958e-05
U	IFNp_TNFp_IL2p	infected	3e-05
U	IFNp_TNFp_IL2p	infected	3e-05
U	IFNp_TNFp_IL2p	infected	3e-05
U	IFNp_TNFp_IL2p	infected	3e-05
U	IFNp_TNFp_IL2p	infected	3e-05
U	IFNp_TNFp_IL2p	infected	3e-05
U	IFNp_TNFp_IL2p	infected	3e-05
U	IFNp_TNFp_IL2p	infected	3e-05
U	IFNp_TNFp_IL2p	infected	3e-05
U	IFNp_TNFp_IL2p	infected	3e-05
U	IFNp_TNFp_IL2p	infected	3e-05
U	IFNp_TNFp_IL2p	infected	3e-05
U	IFNp_TNFp_IL2p	infected	3e-05
U	IFNp_TNFp_IL2p	infected	3e-05
U	IFNp_TNFp_IL2p	infected	3e-05
U	IFNp_TNFp_IL2p	infected	3e-05
U	IFNp_TNFp_IL2p	infected	3e-05
U	IFNp_TNFp_IL2p	infected	3e-05
U	IFNp_TNFp_IL2p	infected	3e-05
U	IFNp_TNFp_IL2p	infected	3e-05
U	IFNp_TNFp_IL2p	infected	3e-05
U	IFNp_TNFp_IL2p	infected	3e-05
U	IFNp_TNFp_IL2p	infected	3e-05
U	IFNp_TNFp_IL2p	infected	3e-05
U	IFNp_TNFp_IL2p	infected	3e-05
U	IFNp_TNFp_IL2p	infected	3e-05
U	IFNp_TNFp_IL2p	infected	3e-05
U	IFNp_TNFp_IL2p	infected	3e-05
U	IFNp_TNFp_IL2p	infected	3e-05
U	IFNp_TNFp_IL2p	infected	3e-05
U	IFNp_TNFp_IL2p	infected	3e-05
U	IFNp_TNFp_IL2p	infected	3e-05
U	IFNp_TNFp_IL2p	infected	3e-05
U	IFNp_TNFp_IL2p	infected	3e-05
U	IFNp_TNFp_IL2p	infected	3e-05
U	IFNp_TNFp_IL2p	infected	3e-05
U	IFNp_TNFp_IL2p	infected	3e-05
U	IFNp_TNFp_IL2p	infected	3e-05
U	IFNp_TNFp_IL2p	infected	3e-05
U	IFNp_TNFp_IL2p	infected	3.72176e-05
U	IFNp_TNFp_IL2p	infected	3e-05
U	IFNp_TNFp_IL2p	infected	3e-05
U	IFNp_TNFp_IL2p	infected	3e-05
U	IFNp_TNFp_IL2p	infected	3e-05
U	IFNp_TNFp_IL2p	infected	3e-05
U	IFNp_TNFp_IL2p	infected	3e-05
U	IFNp_TNFp_IL2p	infected	3e-05
U	IFNp_TNFp_IL2p	infected	3e-05
U	IFNp_TNFp_IL2p	infected	3e-05
U	IFNp_TNFp_IL2p	infected	3e-05
U	IFNp_TNFp_IL2p	infected	3e-05
U	IFNp_TNFp_IL2p	infected	3e-05
U	IFNp_TNFp_IL2p	infected	3e-05
U	IFNp_TNFp_IL2p	infected	3e-05
U	IFNp_TNFp_IL2p	infected	3e-05
U	IFNp_TNFp_IL2p	infected	3e-05
U	IFNp_TNFp_IL2p	infected	3e-05
U	IFNp_TNFp_IL2p	infected	3e-05
U	IFNp_TNFp_IL2p	infected	3e-05
U	IFNp_TNFp_IL2p	infected	3e-05
U	IFNp_TNFp_IL2p	infected	3e-05
U	IFNp_TNFp_IL2p	infected	3e-05
U	IFNp_TNFp_IL2p	infected	3e-05
U	IFNp_TNFp_IL2p	infected	3e-05
U	IFNp_TNFp_IL2p	infected	3e-05
U	IFNp_TNFp_IL2p	infected	3e-05
U	IFNp_TNFp_IL2p	infected	3e-05
U	IFNp_TNFp_IL2p	infected	3e-05
U	IFNp_TNFp_IL2p	infected	3e-05
U	IFNp_TNFp_IL2p	infected	3e-05
U	IFNp_TNFp_IL2p	infected	3e-05
U	IFNp_TNFp_IL2p	infected	3e-05
U	IFNp_TNFp_IL2p	infected	3e-05
U	IFNp_TNFp_IL2p	infected	3e-05
U	IFNp_TNFp_IL2p	infected	3e-05
U	IFNp_TNFp_IL2p	infected	3e-05
U	IFNp_TNFp_IL2p	infected	3e-05
U	IFNp_TNFp_IL2p	infected	3e-05
U	IFNp_TNFp_IL2p	infected	3e-05
U	IFNp_TNFp_IL2p	infected	3e-05
U	IFNp_TNFp_IL2p	infected	3e-05
U	IFNp_TNFp_IL2p	infected	3e-05
U	IFNp_TNFp_IL2p	infected	3e-05
U	IFNp_TNFp_IL2p	infected	3e-05
U	IFNp_TNFp_IL2p	infected	3e-05
U	IFNp_TNFp_IL2p	infected	3e-05
U	IFNp_TNFp_IL2p	infected	3e-05
U	IFNp_TNFp_IL2p	infected	3e-05
U	IFNp_TNFp_IL2p	infected	3e-05
U	IFNp_TNFp_IL2p	infected	3e-05
U	IFNp_TNFp_IL2p	infected	3e-05
U	IFNp_TNFp_IL2p	infected	3e-05
U	IFNp_TNFp_IL2p	infected	3e-05
U	IFNp_TNFp_IL2p	infected	3e-05
U	IFNp_TNFp_IL2p	infected	3e-05
U	IFNp_TNFp_IL2p	infected	3e-05
U	IFNp_TNFp_IL2p	infected	3e-05
U	IFNp_TNFp_IL2p	infected	3e-05
U	IFNp_TNFp_IL2p	infected	3e-05
U	IFNp_TNFp_IL2p	infected	3e-05
U	IFNp_TNFp_IL2p	infected	3e-05
U	IFNp_TNFp_IL2p	infected	3e-05
U	IFNp_TNFp_IL2p	infected	3e-05
U	IFNp_TNFp_IL2p	infected	3e-05
U	IFNp_TNFp_IL2p	infected	3e-05
U	IFNp_TNFp_IL2p	infected	3e-05
U	IFNp_TNFp_IL2p	infected	3e-05
U	IFNp_TNFp_IL2p	infected	3e-05
U	IFNp_TNFp_IL2p	infected	3e-05
U	IFNp_TNFp_IL2p	infected	3e-05
U	IFNp_TNFp_IL2p	infected	3e-05
U	IFNp_TNFp_IL2p	infected	3e-05
U	IFNp_TNFp_IL2p	infected	3e-05
U	IFNp_TNFp_IL2p	infected	3e-05
U	IFNp_TNFp_IL2p	infected	3e-05
U	IFNp_TNFp_IL2p	infected	3e-05
U	IFNp_TNFp_IL2p	infected	3e-05
U	IFNp_TNFp_IL2p	infected	3e-05
U	IFNp_TNFp_IL2p	infected	3e-05
U	IFNp_TNFp_IL2p	infected	3e-05
U	IFNp_TNFp_IL2p	infected	3e-05
U	IFNp_TNFp_IL2p	infected	3e-05
U	IFNp_TNFp_IL2p	infected	3e-05
U	IFNp_TNFp_IL2p	infected	3e-05
U	IFNp_TNFp_IL2p	infected	3e-05
U	IFNp_TNFp_IL2p	infected	3e-05
U	IFNp_TNFp_IL2p	infected	3e-05
U	IFNp_TNFp_IL2p	infected	3e-05
U	IFNp_TNFp_IL2p	infected	3e-05
U	IFNp_TNFp_IL2p	infected	3e-05
U	IFNp_TNFp_IL2p	infected	3e-05
U	IFNp_TNFp_IL2p	infected	3e-05
U	IFNp_TNFp_IL2p	infected	3e-05
U	IFNp_TNFp_IL2p	infected	3e-05
U	IFNp_TNFp_IL2p	infected	3e-05
U	IFNp_TNFp_IL2p	infected	3e-05
U	IFNp_TNFp_IL2p	infected	3e-05
U	IFNp_TNFp_IL2p	infected	3e-05
U	IFNp_TNFp_IL2p	infected	3e-05
U	IFNp_TNFp_IL2p	infected	3e-05
U	IFNp_TNFp_IL2p	infected	3e-05
U	IFNp_TNFp_IL2p	infected	3e-05
U	IFNp_TNFp_IL2p	infected	3e-05
U	IFNp_TNFp_IL2p	infected	3e-05
U	IFNp_TNFp_IL2p	infected	3e-05
U	IFNp_TNFp_IL2p	infected	3e-05
U	IFNp_TNFp_IL2p	infected	3e-05
U	IFNp_TNFp_IL2p	infected	3e-05
U	IFNp_TNFp_IL2p	infected	3e-05
U	IFNp_TNFp_IL2p	infected	3e-05
U	IFNp_TNFp_IL2p	infected	3e-05
U	IFNp_TNFp_IL2p	infected	3e-05
U	IFNp_TNFp_IL2p	infected	3e-05
U	IFNp_TNFp_IL2p	infected	3e-05
U	IFNp_TNFp_IL2p	infected	3e-05
U	IFNp_TNFp_IL2p	infected	3e-05
U	IFNp_TNFp_IL2p	infected	3e-05
U	IFNp_TNFp_IL2p	infected	3e-05
U	IFNp_TNFp_IL2p	infected	3e-05
U	IFNp_TNFp_IL2p	infected	3e-05
U	IFNp_TNFp_IL2p	infected	3e-05
U	IFNp_TNFp_IL2p	infected	3e-05
U	IFNp_TNFp_IL2p	infected	3e-05
U	IFNp_TNFp_IL2p	infected	3e-05
U	IFNp_TNFp_IL2p	infected	3e-05
U	IFNp_TNFp_IL2p	infected	3e-05
U	IFNp_TNFp_IL2p	infected	3e-05
U	IFNp_TNFp_IL2p	infected	3e-05
U	IFNp_TNFp_IL2p	infected	3e-05
U	IFNp_TNFp_IL2p	infected	3e-05
U	IFNp_TNFp_IL2p	infected	3e-05
U	IFNp_TNFp_IL2p	infected	3e-05
U	IFNp_TNFp_IL2p	infected	3e-05
U	IFNp_TNFp_IL2p	infected	3e-05
U	IFNp_TNFp_IL2p	infected	3e-05
U	IFNp_TNFp_IL2p	infected	3e-05
U	IFNp_TNFp_IL2p	infected	3e-05
U	IFNp_TNFp_IL2p	infected	3e-05
U	IFNp_TNFp_IL2p	infected	3e-05
U	IFNp_TNFp_IL2p	infected	3e-05
U	IFNp_TNFp_IL2p	infected	3e-05
U	IFNp_TNFp_IL2p	infected	3e-05
U	IFNp_TNFp_IL2p	infected	3e-05
U	IFNp_TNFp_IL2p	infected	3e-05
U	IFNp_TNFp_IL2p	infected	3e-05
U	IFNp_TNFp_IL2p	infected	3e-05
U	IFNp_TNFp_IL2p	infected	3e-05
U	IFNp_TNFp_IL2p	infected	3e-05
U	IFNp_TNFp_IL2p	infected	3e-05
U	IFNp_TNFp_IL2p	infected	3e-05
U	IFNp_TNFp_IL2p	infected	3e-05
U	IFNp_TNFp_IL2p	infected	3e-05
U	IFNp_TNFp_IL2p	infected	3e-05
U	IFNp_TNFp_IL2p	infected	3e-05
U	IFNp_TNFp_IL2p	infected	3e-05
U	IFNp_TNFp_IL2p	infected	3e-05
U	IFNp_TNFp_IL2p	infected	3e-05
U	IFNp_TNFp_IL2p	infected	3e-05
U	IFNp_TNFp_IL2p	infected	3e-05
U	IFNp_TNFp_IL2p	infected	3e-05
U	IFNp_TNFp_IL2p	infected	3e-05
U	IFNp_TNFp_IL2p	infected	3e-05
U	IFNp_TNFp_IL2p	infected	3e-05
U	IFNp_TNFp_IL2p	infected	3e-05
U	IFNp_TNFp_IL2p	infected	3e-05
U	IFNp_TNFp_IL2p	infected	3e-05
U	IFNp_TNFp_IL2p	infected	3e-05
U	IFNp_TNFp_IL2p	infected	3e-05
U	IFNp_TNFp_IL2p	infected	3e-05
U	IFNp_TNFp_IL2p	infected	3e-05
U	IFNp_TNFp_IL2p	infected	3e-05
U	IFNp_TNFp_IL2p	infected	3e-05
U	IFNp_TNFp_IL2p	infected	3e-05
U	IFNp_TNFp_IL2p	infected	3e-05
U	IFNp_TNFp_IL2p	infected	3e-05
U	IFNp_TNFp_IL2p	infected	3e-05
U	IFNp_TNFp_IL2p	infected	3e-05
U	IFNp_TNFp_IL2p	infected	3e-05
U	IFNp_TNFp_IL2p	infected	3e-05
U	IFNp_TNFp_IL2p	infected	3e-05
U	IFNp_TNFp_IL2p	infected	3e-05
U	IFNp_TNFp_IL2p	infected	3e-05
U	IFNp_TNFp_IL2p	infected	3e-05
U	IFNp_TNFp_IL2p	infected	3e-05
U	IFNp_TNFp_IL2p	infected	3e-05
U	IFNp_TNFp_IL2p	infected	3e-05
U	IFNp_TNFp_IL2p	infected	3e-05
U	IFNp_TNFp_IL2p	infected	3e-05
U	IFNp_TNFp_IL2p	infected	3e-05
U	IFNp_TNFp_IL2p	infected	3e-05
U	IFNp_TNFp_IL2p	infected	3e-05
U	IFNp_TNFp_IL2p	infected	3e-05
U	IFNp_TNFp_IL2p	infected	3e-05
U	IFNp_TNFp_IL2p	infected	3e-05
U	IFNp_TNFp_IL2p	infected	3e-05
U	IFNp_TNFp_IL2p	infected	3e-05
U	IFNp_TNFp_IL2p	infected	3e-05
U	IFNp_TNFp_IL2p	infected	3e-05
U	IFNp_TNFp_IL2p	infected	3e-05
U	IFNp_TNFp_IL2p	infected	3e-05
U	IFNp_TNFp_IL2p	infected	3e-05
U	IFNp_TNFp_IL2p	infected	3e-05
U	IFNp_TNFp_IL2p	infected	3e-05
U	IFNp_TNFp_IL2p	infected	3e-05
U	IFNp_TNFp_IL2p	infected	3e-05
U	IFNp_TNFp_IL2p	infected	3e-05
U	IFNp_TNFp_IL2p	infected	3e-05
U	IFNp_TNFp_IL2p	infected	3e-05
U	IFNp_TNFp_IL2p	infected	3e-05
U	IFNp_TNFp_IL2p	infected	3e-05
U	IFNp_TNFp_IL2p	infected	3e-05
U	IFNp_TNFp_IL2p	infected	3e-05
U	IFNp_TNFp_IL2p	infected	3e-05
U	IFNp_TNFp_IL2p	infected	3e-05
U	IFNp_TNFp_IL2p	infected	3e-05
U	IFNp_TNFp_IL2p	infected	3e-05
U	IFNp_TNFp_IL2p	infected	3e-05
U	IFNp_TNFp_IL2p	infected	3e-05
U	IFNp_TNFp_IL2p	infected	3e-05
U	IFNp_TNFp_IL2p	infected	3e-05
U	IFNp_TNFp_IL2p	infected	3e-05
U	IFNp_TNFp_IL2p	infected	3e-05
U	IFNp_TNFp_IL2p	infected	3e-05
U	IFNp_TNFp_IL2p	infected	3e-05
U	IFNp_TNFp_IL2p	infected	3e-05
U	IFNp_TNFp_IL2p	infected	3e-05
U	IFNp_TNFp_IL2p	infected	3e-05
U	IFNp_TNFp_IL2p	infected	3e-05
U	IFNp_TNFp_IL2p	infected	3e-05
U	IFNp_TNFp_IL2p	infected	3e-05
U	IFNp_TNFp_IL2p	infected	3e-05
U	IFNp_TNFp_IL2p	infected	3e-05
U	IFNp_TNFp_IL2p	infected	3e-05
U	IFNp_TNFp_IL2p	infected	3e-05
U	IFNp_TNFp_IL2p	infected	3e-05
U	IFNp_TNFp_IL2p	infected	3e-05
U	IFNp_TNFp_IL2p	infected	3e-05
U	IFNp_TNFp_IL2p	infected	3e-05
U	IFNp_TNFp_IL2p	infected	3e-05
U	IFNp_TNFp_IL2p	infected	3e-05
U	IFNp_TNFp_IL2p	infected	3e-05
U	IFNp_TNFp_IL2p	infected	3e-05
U	IFNp_TNFp_IL2p	infected	3e-05
U	IFNp_TNFp_IL2p	infected	3e-05
U	IFNp_TNFp_IL2p	infected	3e-05
U	IFNp_TNFp_IL2p	infected	3e-05
U	IFNp_TNFp_IL2p	infected	3e-05
U	IFNp_TNFp_IL2p	infected	3e-05
U	IFNp_TNFp_IL2p	infected	3e-05
U	IFNp_TNFp_IL2p	infected	3e-05
U	IFNp_TNFp_IL2p	infected	3e-05
U	IFNp_TNFp_IL2p	infected	3e-05
U	IFNp_TNFp_IL2p	infected	3e-05
U	IFNp_TNFp_IL2p	infected	3e-05
U	IFNp_TNFp_IL2p	infected	3e-05
U	IFNp_TNFp_IL2p	infected	3e-05
U	IFNp_TNFp_IL2p	infected	3e-05
U	IFNp_TNFp_IL2p	infected	3e-05
U	IFNp_TNFp_IL2p	infected	3e-05
U	IFNp_TNFp_IL2p	infected	3e-05
U	IFNp_TNFp_IL2p	infected	3e-05
U	IFNp_TNFp_IL2p	infected	3e-05
U	IFNp_TNFp_IL2p	infected	3e-05
U	IFNp_TNFp_IL2p	infected	3e-05
U	IFNp_TNFp_IL2p	infected	3e-05
U	IFNp_TNFp_IL2p	infected	3e-05
U	IFNp_TNFp_IL2p	infected	3e-05
U	IFNp_TNFp_IL2p	infected	3e-05
U	IFNp_TNFp_IL2p	infected	3e-05
U	IFNp_TNFp_IL2p	infected	3e-05
U	IFNp_TNFp_IL2p	infected	3e-05
U	IFNp_TNFp_IL2p	infected	3e-05
U	IFNp_TNFp_IL2p	infected	3e-05
U	IFNp_TNFp_IL2p	infected	3e-05
U	IFNp_TNFp_IL2p	infected	3e-05
U	IFNp_TNFp_IL2p	infected	3e-05
U	IFNp_TNFp_IL2p	infected	3e-05
U	IFNp_TNFp_IL2p	infected	3e-05
U	IFNp_TNFp_IL2p	infected	3e-05
U	IFNp_TNFp_IL2p	infected	3e-05
U	IFNp_TNFp_IL2p	infected	3e-05
U	IFNp_TNFp_IL2p	infected	3e-05
U	IFNp_TNFp_IL2p	infected	3e-05
U	IFNp_TNFp_IL2p	infected	3e-05
U	IFNp_TNFp_IL2p	infected	3e-05
U	IFNp_TNFp_IL2p	infected	3e-05
U	IFNp_TNFp_IL2p	infected	3e-05
U	IFNp_TNFp_IL2p	infected	3e-05
U	IFNp_TNFp_IL2p	infected	3e-05
U	IFNp_TNFp_IL2p	infected	3e-05
U	IFNp_TNFp_IL2p	infected	3e-05
U	IFNp_TNFp_IL2p	infected	3e-05
U	IFNp_TNFp_IL2p	infected	3e-05
U	IFNp_TNFp_IL2p	infected	3e-05
U	IFNp_TNFp_IL2p	infected	3e-05
U	IFNp_TNFp_IL2p	infected	3e-05
U	IFNp_TNFp_IL2p	infected	3e-05
U	IFNp_TNFp_IL2p	infected	3e-05
U	IFNp_TNFp_IL2p	infected	3e-05
U	IFNp_TNFp_IL2p	infected	3e-05
U	IFNp_TNFp_IL2p	infected	3e-05
U	IFNp_TNFp_IL2p	infected	3e-05
U	IFNp_TNFp_IL2p	infected	3e-05
U	IFNp_TNFp_IL2p	infected	3e-05
U	IFNp_TNFp_IL2p	infected	3e-05
U	IFNp_TNFp_IL2p	infected	3e-05
U	IFNp_TNFp_IL2p	infected	3e-05
U	IFNp_TNFp_IL2p	infected	3e-05
U	IFNp_TNFp_IL2p	infected	3e-05
U	IFNp_TNFp_IL2p	infected	3e-05
U	IFNp_TNFp_IL2p	infected	3e-05
U	IFNp_TNFp_IL2p	infected	3e-05
U	IFNp_TNFp_IL2p	infected	3e-05
U	IFNp_TNFp_IL2p	infected	3e-05
U	IFNp_TNFp_IL2p	infected	3e-05
U	IFNp_TNFp_IL2p	infected	3e-05
U	IFNp_TNFp_IL2p	infected	3e-05
U	IFNp_TNFp_IL2p	infected	3e-05
U	IFNp_TNFp_IL2p	infected	3e-05
U	IFNp_TNFp_IL2p	infected	3e-05
U	IFNp_TNFp_IL2p	infected	3e-05
U	IFNp_TNFp_IL2p	infected	3e-05
U	IFNp_TNFp_IL2p	infected	3e-05
U	IFNp_TNFp_IL2p	infected	3e-05
U	IFNp_TNFp_IL2p	infected	3e-05
U	IFNp_TNFp_IL2p	infected	3e-05
U	IFNp_TNFp_IL2p	infected	3e-05
U	IFNp_TNFp_IL2p	infected	3e-05
U	IFNp_TNFp_IL2p	infected	3e-05
U	IFNp_TNFp_IL2p	infected	3e-05
U	IFNp_TNFp_IL2p	infected	3e-05
U	IFNp_TNFp_IL2p	infected	3e-05
U	IFNp_TNFp_IL2p	infected	3e-05
U	IFNp_TNFp_IL2p	infected	3e-05
U	IFNp_TNFp_IL2p	infected	3e-05
U	IFNp_TNFp_IL2p	infected	3e-05
U	IFNp_TNFp_IL2p	infected	3e-05
U	IFNp_TNFp_IL2p	infected	3e-05
U	IFNp_TNFp_IL2p	infected	3e-05
U	IFNp_TNFp_IL2p	infected	3e-05
U	IFNp_TNFp_IL2p	infected	3e-05
U	IFNp_TNFp_IL2p	infected	3e-05
U	IFNp_TNFp_IL2p	infected	3e-05
U	IFNp_TNFp_IL2p	infected	3e-05
U	IFNp_TNFp_IL2p	infected	3e-05
U	IFNp_TNFp_IL2p	infected	3e-05
U	IFNp_TNFp_IL2p	infected	3e-05
U	IFNp_TNFp_IL2p	infected	3e-05
U	IFNp_TNFp_IL2p	infected	3e-05
U	IFNp_TNFp_IL2p	infected	3e-05
U	IFNp_TNFp_IL2p	infected	3e-05
U	IFNp_TNFp_IL2p	infected	3e-05
U	IFNp_TNFp_IL2p	infected	3e-05
U	IFNp_TNFp_IL2p	infected	3e-05
U	IFNp_TNFp_IL2p	infected	3e-05
U	IFNp_TNFp_IL2p	infected	3e-05
U	IFNp_TNFp_IL2p	infected	3e-05
U	IFNp_TNFp_IL2p	infected	3e-05
U	IFNp_TNFp_IL2p	infected	3e-05
U	IFNp_TNFp_IL2p	infected	3e-05
U	IFNp_TNFp_IL2p	infected	3e-05
U	IFNp_TNFp_IL2p	infected	3e-05
U	IFNp_TNFp_IL2p	infected	3e-05
U	IFNp_TNFp_IL2p	infected	3e-05
U	IFNp_TNFp_IL2p	infected	3e-05
U	IFNp_TNFp_IL2p	infected	3e-05
U	IFNp_TNFp_IL2p	infected	3e-05
U	IFNp_TNFp_IL2p	infected	3e-05
U	IFNp_TNFp_IL2p	infected	3e-05
U	IFNp_TNFp_IL2p	infected	3e-05
U	IFNp_TNFp_IL2p	infected	5.75513e-05
U	IFNp_TNFp_IL2p	infected	3e-05
U	IFNp_TNFp_IL2p	infected	3e-05
U	IFNp_TNFp_IL2p	infected	3e-05
U	IFNp_TNFp_IL2p	infected	3e-05
U	IFNp_TNFp_IL2p	infected	3e-05
U	IFNp_TNFp_IL2p	infected	3e-05
U	IFNp_TNFp_IL2p	infected	3e-05
U	IFNp_TNFp_IL2p	infected	3e-05
U	IFNp_TNFp_IL2p	infected	3e-05
U	IFNp_TNFp_IL2p	infected	3e-05
U	IFNp_TNFp_IL2p	infected	3e-05
U	IFNp_TNFp_IL2p	infected	3e-05
U	IFNp_TNFp_IL2p	infected	3e-05
U	IFNp_TNFp_IL2p	infected	3e-05
U	IFNp_TNFp_IL2p	infected	3e-05
U	IFNp_TNFp_IL2p	infected	3e-05
U	IFNp_TNFp_IL2p	infected	3e-05
U	IFNp_TNFp_IL2p	infected	3e-05
U	IFNp_TNFp_IL2p	infected	3e-05
U	IFNp_TNFp_IL2p	infected	3e-05
U	IFNp_TNFp_IL2p	infected	3e-05
U	IFNp_TNFp_IL2p	infected	3e-05
U	IFNp_TNFp_IL2p	infected	3e-05
U	IFNp_TNFp_IL2p	infected	3e-05
U	IFNp_TNFp_IL2p	infected	3e-05
U	IFNp_TNFp_IL2p	infected	3e-05
U	IFNp_TNFp_IL2p	infected	3e-05
U	IFNp_TNFp_IL2p	infected	3e-05
U	IFNp_TNFp_IL2p	infected	3e-05
U	IFNp_TNFp_IL2p	infected	3e-05
U	IFNp_TNFp_IL2p	infected	3e-05
U	IFNp_TNFp_IL2p	infected	3e-05
U	IFNp_TNFp_IL2p	infected	3e-05
U	IFNp_TNFp_IL2p	infected	3e-05
U	IFNp_TNFp_IL2p	infected	3e-05
U	IFNp_TNFp_IL2p	infected	3e-05
U	IFNp_TNFp_IL2p	infected	3.55783e-05
U	IFNp_TNFp_IL2p	infected	3e-05
U	IFNp_TNFp_IL2p	infected	3e-05
U	IFNp_TNFp_IL2p	infected	3e-05
U	IFNp_TNFp_IL2p	infected	3e-05
U	IFNp_TNFp_IL2p	infected	3e-05
U	IFNp_TNFp_IL2p	infected	3e-05
U	IFNp_TNFp_IL2p	infected	3e-05
U	IFNp_TNFp_IL2p	infected	3e-05
U	IFNp_TNFp_IL2p	infected	3.06063e-05
U	IFNp_TNFp_IL2p	infected	3e-05
U	IFNp_TNFp_IL2p	infected	3e-05
U	IFNp_TNFp_IL2p	infected	3e-05
U	IFNp_TNFp_IL2p	infected	3e-05
U	IFNp_TNFp_IL2p	infected	3e-05
U	IFNp_TNFp_IL2p	infected	3e-05
U	IFNp_TNFp_IL2p	infected	3e-05
U	IFNp_TNFp_IL2p	infected	3e-05
U	IFNp_TNFp_IL2p	infected	3e-05
U	IFNp_TNFp_IL2p	infected	3e-05
U	IFNp_TNFp_IL2p	infected	3e-05
U	IFNp_TNFp_IL2p	infected	3e-05
U	IFNp_TNFp_IL2p	infected	3e-05
U	IFNp_TNFp_IL2p	infected	3e-05
U	IFNp_TNFp_IL2p	infected	3e-05
U	IFNp_TNFp_IL2p	infected	3e-05
U	IFNp_TNFp_IL2p	infected	3e-05
U	IFNp_TNFp_IL2p	infected	3e-05
U	IFNp_TNFp_IL2p	infected	3e-05
U	IFNp_TNFp_IL2p	infected	3e-05
U	IFNp_TNFp_IL2p	infected	3e-05
U	IFNp_TNFp_IL2p	infected	3e-05
U	IFNp_TNFp_IL2p	infected	3e-05
U	IFNp_TNFp_IL2p	infected	3e-05
CMV	IFNp_TNFp_IL2p	infected	0.000801994
CMV	IFNp_TNFp_IL2p	infected	0.00029991
CMV	IFNp_TNFp_IL2p	infected	0.00017305
CMV	IFNp_TNFp_IL2p	infected	0.000762501
CMV	IFNp_TNFp_IL2p	infected	7.35835e-05
CMV	IFNp_TNFp_IL2p	infected	0.000262838
CMV	IFNp_TNFp_IL2p	infected	0.000713197
CMV	IFNp_TNFp_IL2p	infected	0.00278242
CMV	IFNp_TNFp_IL2p	infected	0.000431327
CMV	IFNp_TNFp_IL2p	infected	3e-05
CMV	IFNp_TNFp_IL2p	infected	0.000881797
CMV	IFNp_TNFp_IL2p	infected	0.000392456
CMV	IFNp_TNFp_IL2p	infected	0.000117793
CMV	IFNp_TNFp_IL2p	infected	0.000288569
CMV	IFNp_TNFp_IL2p	infected	0.00142503
CMV	IFNp_TNFp_IL2p	infected	3e-05
CMV	IFNp_TNFp_IL2p	infected	0.000433875
CMV	IFNp_TNFp_IL2p	infected	0.000613309
CMV	IFNp_TNFp_IL2p	infected	0.00106463
CMV	IFNp_TNFp_IL2p	infected	0.00109105
CMV	IFNp_TNFp_IL2p	infected	0.00284111
CMV	IFNp_TNFp_IL2p	infected	0.00052705
CMV	IFNp_TNFp_IL2p	infected	3e-05
CMV	IFNp_TNFp_IL2p	infected	0.00013436
CMV	IFNp_TNFp_IL2p	infected	0.00179661
CMV	IFNp_TNFp_IL2p	infected	0.000217244
CMV	IFNp_TNFp_IL2p	infected	3e-05
CMV	IFNp_TNFp_IL2p	infected	0.00221944
CMV	IFNp_TNFp_IL2p	infected	0.00241213
CMV	IFNp_TNFp_IL2p	infected	9.2584e-05
CMV	IFNp_TNFp_IL2p	infected	0.000146488
CMV	IFNp_TNFp_IL2p	infected	0.00129217
CMV	IFNp_TNFp_IL2p	infected	3e-05
CMV	IFNp_TNFp_IL2p	infected	0.00274772
CMV	IFNp_TNFp_IL2p	infected	3e-05
CMV	IFNp_TNFp_IL2p	infected	0.000173239
CMV	IFNp_TNFp_IL2p	infected	0.000148843
CMV	IFNp_TNFp_IL2p	infected	0.00101736
CMV	IFNp_TNFp_IL2p	infected	0.00245663
CMV	IFNp_TNFp_IL2p	infected	9.62557e-05
CMV	IFNp_TNFp_IL2p	infected	8.82788e-05
CMV	IFNp_TNFp_IL2p	infected	3e-05
CMV	IFNp_TNFp_IL2p	infected	3e-05
CMV	IFNp_TNFp_IL2p	infected	6.70848e-05
CMV	IFNp_TNFp_IL2p	infected	0.000243891
CMV	IFNp_TNFp_IL2p	infected	5.96303e-05
CMV	IFNp_TNFp_IL2p	infected	0.000220677
CMV	IFNp_TNFp_IL2p	infected	0.000199223
CMV	IFNp_TNFp_IL2p	infected	8.20569e-05
CMV	IFNp_TNFp_IL2p	infected	0.0059527
CMV	IFNp_TNFp_IL2p	infected	3e-05
CMV	IFNp_TNFp_IL2p	infected	3e-05
CMV	IFNp_TNFp_IL2p	infected	0.00130156
CMV	IFNp_TNFp_IL2p	infected	0.00173764
CMV	IFNp_TNFp_IL2p	infected	0.00175457
CMV	IFNp_TNFp_IL2p	infected	3e-05
CMV	IFNp_TNFp_IL2p	infected	0.000698519
CMV	IFNp_TNFp_IL2p	infected	0.00174554
CMV	IFNp_TNFp_IL2p	infected	0.00122356
CMV	IFNp_TNFp_IL2p	infected	0.000546299
CMV	IFNp_TNFp_IL2p	infected	0.000196425
CMV	IFNp_TNFp_IL2p	infected	0.0017004
CMV	IFNp_TNFp_IL2p	infected	0.000864998
CMV	IFNp_TNFp_IL2p	infected	6.965e-05
CMV	IFNp_TNFp_IL2p	infected	0.000272833
CMV	IFNp_TNFp_IL2p	infected	3e-05
CMV	IFNp_TNFp_IL2p	infected	0.00357487
CMV	IFNp_TNFp_IL2p	infected	0.000206874
CMV	IFNp_TNFp_IL2p	infected	0.000437036
CMV	IFNp_TNFp_IL2p	infected	5.61346e-05
CMV	IFNp_TNFp_IL2p	infected	0.000353685
CMV	IFNp_TNFp_IL2p	infected	3e-05
CMV	IFNp_TNFp_IL2p	infected	0.000377314
CMV	IFNp_TNFp_IL2p	infected	0.000222661
CMV	IFNp_TNFp_IL2p	infected	0.000450248
CMV	IFNp_TNFp_IL2p	infected	3e-05
CMV	IFNp_TNFp_IL2p	infected	0.000405981
CMV	IFNp_TNFp_IL2p	infected	3e-05
CMV	IFNp_TNFp_IL2p	infected	3e-05
CMV	IFNp_TNFp_IL2p	infected	0.000357113
CMV	IFNp_TNFp_IL2p	infected	0.000163617
CMV	IFNp_TNFp_IL2p	infected	0.000326342
CMV	IFNp_TNFp_IL2p	infected	3e-05
CMV	IFNp_TNFp_IL2p	infected	0.000237327
CMV	IFNp_TNFp_IL2p	infected	0.000126097
CMV	IFNp_TNFp_IL2p	infected	0.00132811
CMV	IFNp_TNFp_IL2p	infected	3e-05
CMV	IFNp_TNFp_IL2p	infected	0.000159646
CMV	IFNp_TNFp_IL2p	infected	0.000254999
CMV	IFNp_TNFp_IL2p	infected	3e-05
CMV	IFNp_TNFp_IL2p	infected	0.000181483
CMV	IFNp_TNFp_IL2p	infected	5.24123e-05
CMV	IFNp_TNFp_IL2p	infected	0.000203562
CMV	IFNp_TNFp_IL2p	infected	3e-05
CMV	IFNp_TNFp_IL2p	infected	3e-05
CMV	IFNp_TNFp_IL2p	infected	0.00148353
CMV	IFNp_TNFp_IL2p	infected	0.000101854
CMV	IFNp_TNFp_IL2p	infected	3e-05
CMV	IFNp_TNFp_IL2p	infected	0.00147701
CMV	IFNp_TNFp_IL2p	infected	0.000857104
CMV	IFNp_TNFp_IL2p	infected	3e-05
CMV	IFNp_TNFp_IL2p	infected	0.000171433
CMV	IFNp_TNFp_IL2p	infected	0.000218404
CMV	IFNp_TNFp_IL2p	infected	6.76041e-05
CMV	IFNp_TNFp_IL2p	infected	0.000565724
CMV	IFNp_TNFp_IL2p	infected	0.000745459
CMV	IFNp_TNFp_IL2p	infected	0.000129032
CMV	IFNp_TNFp_IL2p	infected	0.000766898
CMV	IFNp_TNFp_IL2p	infected	0.000784711
CMV	IFNp_TNFp_IL2p	infected	0.000567738
CMV	IFNp_TNFp_IL2p	infected	0.00200221
CMV	IFNp_TNFp_IL2p	infected	4.35426e-05
CMV	IFNp_TNFp_IL2p	infected	0.000985266
CMV	IFNp_TNFp_IL2p	infected	7.46854e-05
CMV	IFNp_TNFp_IL2p	infected	3e-05
CMV	IFNp_TNFp_IL2p	infected	0.000205853
CMV	IFNp_TNFp_IL2p	infected	0.00167542
CMV	IFNp_TNFp_IL2p	infected	0.000730296
CMV	IFNp_TNFp_IL2p	infected	0.00100611
CMV	IFNp_TNFp_IL2p	infected	3e-05
CMV	IFNp_TNFp_IL2p	infected	3e-05
CMV	IFNp_TNFp_IL2p	infected	0.000461245
CMV	IFNp_TNFp_IL2p	infected	0.00321516
CMV	IFNp_TNFp_IL2p	infected	6.12126e-05
CMV	IFNp_TNFp_IL2p	infected	0.00011446
CMV	IFNp_TNFp_IL2p	infected	9.60015e-05
CMV	IFNp_TNFp_IL2p	infected	3e-05
CMV	IFNp_TNFp_IL2p	infected	0.000351356
CMV	IFNp_TNFp_IL2p	infected	0.000234505
CMV	IFNp_TNFp_IL2p	infected	0.00385464
CMV	IFNp_TNFp_IL2p	infected	0.000415533
CMV	IFNp_TNFp_IL2p	infected	7.0502e-05
CMV	IFNp_TNFp_IL2p	infected	0.000540496
CMV	IFNp_TNFp_IL2p	infected	3e-05
CMV	IFNp_TNFp_IL2p	infected	3e-05
CMV	IFNp_TNFp_IL2p	infected	0.000161577
CMV	IFNp_TNFp_IL2p	infected	0.000120163
CMV	IFNp_TNFp_IL2p	infected	0.000269268
CMV	IFNp_TNFp_IL2p	infected	0.0001667
CMV	IFNp_TNFp_IL2p	infected	3e-05
CMV	IFNp_TNFp_IL2p	infected	0.00086883
CMV	IFNp_TNFp_IL2p	infected	0.000234668
CMV	IFNp_TNFp_IL2p	infected	0.00187837
CMV	IFNp_TNFp_IL2p	infected	3e-05
CMV	IFNp_TNFp_IL2p	infected	0.000292056
CMV	IFNp_TNFp_IL2p	infected	3e-05
CMV	IFNp_TNFp_IL2p	infected	0.00159178
CMV	IFNp_TNFp_IL2p	infected	0.000532792
CMV	IFNp_TNFp_IL2p	infected	0.00107278
CMV	IFNp_TNFp_IL2p	infected	0.000705242
CMV	IFNp_TNFp_IL2p	infected	6.58111e-05
CMV	IFNp_TNFp_IL2p	infected	0.000110212
CMV	IFNp_TNFp_IL2p	infected	0.00114464
CMV	IFNp_TNFp_IL2p	infected	0.000573157
CMV	IFNp_TNFp_IL2p	infected	0.000122496
CMV	IFNp_TNFp_IL2p	infected	0.00149541
CMV	IFNp_TNFp_IL2p	infected	0.000505408
CMV	IFNp_TNFp_IL2p	infected	9.51633e-05
CMV	IFNp_TNFp_IL2p	infected	0.000646771
CMV	IFNp_TNFp_IL2p	infected	3e-05
CMV	IFNp_TNFp_IL2p	infected	0.00256326
CMV	IFNp_TNFp_IL2p	infected	3e-05
CMV	IFNp_TNFp_IL2p	infected	0.000499517
CMV	IFNp_TNFp_IL2p	infected	3e-05
CMV	IFNp_TNFp_IL2p	infected	3e-05
CMV	IFNp_TNFp_IL2p	infected	0.000342473
CMV	IFNp_TNFp_IL2p	infected	9.48677e-05
CMV	IFNp_TNFp_IL2p	infected	5.20454e-05
CMV	IFNp_TNFp_IL2p	infected	3e-05
CMV	IFNp_TNFp_IL2p	infected	0.000301409
CMV	IFNp_TNFp_IL2p	infected	0.000637108
CMV	IFNp_TNFp_IL2p	infected	0.00157081
CMV	IFNp_TNFp_IL2p	infected	3e-05
CMV	IFNp_TNFp_IL2p	infected	0.00125571
CMV	IFNp_TNFp_IL2p	infected	0.000329399
CMV	IFNp_TNFp_IL2p	infected	7.15845e-05
CMV	IFNp_TNFp_IL2p	infected	3e-05
CMV	IFNp_TNFp_IL2p	infected	3e-05
CMV	IFNp_TNFp_IL2p	infected	3e-05
CMV	IFNp_TNFp_IL2p	infected	0.00026664
CMV	IFNp_TNFp_IL2p	infected	3e-05
CMV	IFNp_TNFp_IL2p	infected	3e-05
CMV	IFNp_TNFp_IL2p	infected	0.000173348
CMV	IFNp_TNFp_IL2p	infected	0.000114811
CMV	IFNp_TNFp_IL2p	infected	0.000204742
CMV	IFNp_TNFp_IL2p	infected	3e-05
CMV	IFNp_TNFp_IL2p	infected	0.00100946
CMV	IFNp_TNFp_IL2p	infected	0.000185422
CMV	IFNp_TNFp_IL2p	infected	3e-05
CMV	IFNp_TNFp_IL2p	infected	3e-05
CMV	IFNp_TNFp_IL2p	infected	0.000223401
CMV	IFNp_TNFp_IL2p	infected	0.000424399
CMV	IFNp_TNFp_IL2p	infected	3e-05
CMV	IFNp_TNFp_IL2p	infected	3e-05
CMV	IFNp_TNFp_IL2p	infected	0.0006113
CMV	IFNp_TNFp_IL2p	infected	0.000257681
CMV	IFNp_TNFp_IL2p	infected	0.000173928
CMV	IFNp_TNFp_IL2p	infected	0.000317771
CMV	IFNp_TNFp_IL2p	infected	0.000353001
CMV	IFNp_TNFp_IL2p	infected	0.00139313
CMV	IFNp_TNFp_IL2p	infected	0.000182457
CMV	IFNp_TNFp_IL2p	infected	6.13735e-05
CMV	IFNp_TNFp_IL2p	infected	0.000336842
CMV	IFNp_TNFp_IL2p	infected	0.00037092
CMV	IFNp_TNFp_IL2p	infected	3e-05
CMV	IFNp_TNFp_IL2p	infected	3e-05
CMV	IFNp_TNFp_IL2p	infected	0.000177104
CMV	IFNp_TNFp_IL2p	infected	3e-05
CMV	IFNp_TNFp_IL2p	infected	0.000362211
CMV	IFNp_TNFp_IL2p	infected	0.000186693
CMV	IFNp_TNFp_IL2p	infected	0.00120473
CMV	IFNp_TNFp_IL2p	infected	0.000286652
CMV	IFNp_TNFp_IL2p	infected	0.000170468
CMV	IFNp_TNFp_IL2p	infected	3e-05
CMV	IFNp_TNFp_IL2p	infected	3e-05
CMV	IFNp_TNFp_IL2p	infected	0.00112471
CMV	IFNp_TNFp_IL2p	infected	0.000431695
CMV	IFNp_TNFp_IL2p	infected	0.000101654
CMV	IFNp_TNFp_IL2p	infected	0.000210944
CMV	IFNp_TNFp_IL2p	infected	0.000681261
CMV	IFNp_TNFp_IL2p	infected	7.07247e-05
CMV	IFNp_TNFp_IL2p	infected	0.000263079
CMV	IFNp_TNFp_IL2p	infected	0.000623219
CMV	IFNp_TNFp_IL2p	infected	0.000128005
CMV	IFNp_TNFp_IL2p	infected	3e-05
CMV	IFNp_TNFp_IL2p	infected	0.000173745
CMV	IFNp_TNFp_IL2p	infected	0.000732127
CMV	IFNp_TNFp_IL2p	infected	3e-05
CMV	IFNp_TNFp_IL2p	infected	0.000197209
CMV	IFNp_TNFp_IL2p	infected	0.00153742
CMV	IFNp_TNFp_IL2p	infected	3e-05
CMV	IFNp_TNFp_IL2p	infected	3e-05
CMV	IFNp_TNFp_IL2p	infected	4.39986e-05
CMV	IFNp_TNFp_IL2p	infected	0.00228101
CMV	IFNp_TNFp_IL2p	infected	3e-05
CMV	IFNp_TNFp_IL2p	infected	0.00231596
CMV	IFNp_TNFp_IL2p	infected	0.000583384
CMV	IFNp_TNFp_IL2p	infected	0.000367167
CMV	IFNp_TNFp_IL2p	infected	3e-05
CMV	IFNp_TNFp_IL2p	infected	0.000240091
CMV	IFNp_TNFp_IL2p	infected	0.000133316
CMV	IFNp_TNFp_IL2p	infected	3e-05
CMV	IFNp_TNFp_IL2p	infected	3.96432e-05
CMV	IFNp_TNFp_IL2p	infected	0.00116356
CMV	IFNp_TNFp_IL2p	infected	0.00011824
CMV	IFNp_TNFp_IL2p	infected	0.000358348
CMV	IFNp_TNFp_IL2p	infected	0.00117767
CMV	IFNp_TNFp_IL2p	infected	0.000864822
CMV	IFNp_TNFp_IL2p	infected	0.000262784
CMV	IFNp_TNFp_IL2p	infected	0.000189538
CMV	IFNp_TNFp_IL2p	infected	3e-05
CMV	IFNp_TNFp_IL2p	infected	0.00368427
CMV	IFNp_TNFp_IL2p	infected	8.20715e-05
CMV	IFNp_TNFp_IL2p	infected	3e-05
CMV	IFNp_TNFp_IL2p	infected	0.00100087
CMV	IFNp_TNFp_IL2p	infected	0.000471999
CMV	IFNp_TNFp_IL2p	infected	0.00201709
CMV	IFNp_TNFp_IL2p	infected	0.000224336
CMV	IFNp_TNFp_IL2p	infected	0.00130593
CMV	IFNp_TNFp_IL2p	infected	0.00132473
CMV	IFNp_TNFp_IL2p	infected	0.000268673
CMV	IFNp_TNFp_IL2p	infected	6.8937e-05
CMV	IFNp_TNFp_IL2p	infected	3e-05
CMV	IFNp_TNFp_IL2p	infected	3e-05
CMV	IFNp_TNFp_IL2p	infected	3e-05
CMV	IFNp_TNFp_IL2p	infected	0.000499098
CMV	IFNp_TNFp_IL2p	infected	9.996e-05
CMV	IFNp_TNFp_IL2p	infected	0.00201832
CMV	IFNp_TNFp_IL2p	infected	0.000983937
CMV	IFNp_TNFp_IL2p	infected	0.000576738
CMV	IFNp_TNFp_IL2p	infected	0.000628022
CMV	IFNp_TNFp_IL2p	infected	0.000323816
CMV	IFNp_TNFp_IL2p	infected	0.00249868
CMV	IFNp_TNFp_IL2p	infected	6.99007e-05
CMV	IFNp_TNFp_IL2p	infected	0.000754743
CMV	IFNp_TNFp_IL2p	infected	0.000561693
CMV	IFNp_TNFp_IL2p	infected	0.000282176
CMV	IFNp_TNFp_IL2p	infected	3e-05
CMV	IFNp_TNFp_IL2p	infected	3e-05
CMV	IFNp_TNFp_IL2p	infected	3e-05
CMV	IFNp_TNFp_IL2p	infected	7.12733e-05
CMV	IFNp_TNFp_IL2p	infected	0.000513732
CMV	IFNp_TNFp_IL2p	infected	0.000490143
CMV	IFNp_TNFp_IL2p	infected	0.00010952
CMV	IFNp_TNFp_IL2p	infected	0.000337406
CMV	IFNp_TNFp_IL2p	infected	0.000218777
CMV	IFNp_TNFp_IL2p	infected	0.000129132
CMV	IFNp_TNFp_IL2p	infected	0.00128734
CMV	IFNp_TNFp_IL2p	infected	3e-05
CMV	IFNp_TNFp_IL2p	infected	0.00290345
CMV	IFNp_TNFp_IL2p	infected	0.000513835
CMV	IFNp_TNFp_IL2p	infected	0.00101779
CMV	IFNp_TNFp_IL2p	infected	0.000374329
CMV	IFNp_TNFp_IL2p	infected	0.000166506
CMV	IFNp_TNFp_IL2p	infected	0.00151735
CMV	IFNp_TNFp_IL2p	infected	3e-05
CMV	IFNp_TNFp_IL2p	infected	0.00107553
CMV	IFNp_TNFp_IL2p	infected	0.000124974
CMV	IFNp_TNFp_IL2p	infected	0.00085572
CMV	IFNp_TNFp_IL2p	infected	0.000145719
CMV	IFNp_TNFp_IL2p	infected	5.52537e-05
CMV	IFNp_TNFp_IL2p	infected	3e-05
CMV	IFNp_TNFp_IL2p	infected	3e-05
CMV	IFNp_TNFp_IL2p	infected	3.59286e-05
CMV	IFNp_TNFp_IL2p	infected	0.000236189
CMV	IFNp_TNFp_IL2p	infected	8.89553e-05
CMV	IFNp_TNFp_IL2p	infected	0.000332791
CMV	IFNp_TNFp_IL2p	infected	3e-05
CMV	IFNp_TNFp_IL2p	infected	0.000302124
CMV	IFNp_TNFp_IL2p	infected	3e-05
CMV	IFNp_TNFp_IL2p	infected	0.000462897
CMV	IFNp_TNFp_IL2p	infected	3e-05
CMV	IFNp_TNFp_IL2p	infected	3e-05
CMV	IFNp_TNFp_IL2p	infected	3.02608e-05
CMV	IFNp_TNFp_IL2p	infected	0.000518995
CMV	IFNp_TNFp_IL2p	infected	0.000140403
CMV	IFNp_TNFp_IL2p	infected	3e-05
CMV	IFNp_TNFp_IL2p	infected	3e-05
CMV	IFNp_TNFp_IL2p	infected	0.000407299
CMV	IFNp_TNFp_IL2p	infected	0.00115562
CMV	IFNp_TNFp_IL2p	infected	4.23675e-05
CMV	IFNp_TNFp_IL2p	infected	0.000140911
CMV	IFNp_TNFp_IL2p	infected	0.000491271
CMV	IFNp_TNFp_IL2p	infected	0.00162499
CMV	IFNp_TNFp_IL2p	infected	0.000279378
CMV	IFNp_TNFp_IL2p	infected	0.000448728
CMV	IFNp_TNFp_IL2p	infected	6.3651e-05
CMV	IFNp_TNFp_IL2p	infected	0.000161186
CMV	IFNp_TNFp_IL2p	infected	0.00415455
CMV	IFNp_TNFp_IL2p	infected	0.0015775
CMV	IFNp_TNFp_IL2p	infected	0.000113293
CMV	IFNp_TNFp_IL2p	infected	0.000118182
CMV	IFNp_TNFp_IL2p	infected	0.00183021
CMV	IFNp_TNFp_IL2p	infected	0.000614477
CMV	IFNp_TNFp_IL2p	infected	3e-05
CMV	IFNp_TNFp_IL2p	infected	5.44321e-05
CMV	IFNp_TNFp_IL2p	infected	0.0012454
CMV	IFNp_TNFp_IL2p	infected	0.000538558
CMV	IFNp_TNFp_IL2p	infected	0.000679299
CMV	IFNp_TNFp_IL2p	infected	0.0004114
CMV	IFNp_TNFp_IL2p	infected	0.000381166
CMV	IFNp_TNFp_IL2p	infected	9.76785e-05
CMV	IFNp_TNFp_IL2p	infected	0.000322661
CMV	IFNp_TNFp_IL2p	infected	0.0013906
CMV	IFNp_TNFp_IL2p	infected	3e-05
CMV	IFNp_TNFp_IL2p	infected	0.000122193
CMV	IFNp_TNFp_IL2p	infected	0.00105911
CMV	IFNp_TNFp_IL2p	infected	3.747e-05
CMV	IFNp_TNFp_IL2p	infected	0.000149176
CMV	IFNp_TNFp_IL2p	infected	3e-05
CMV	IFNp_TNFp_IL2p	infected	3e-05
CMV	IFNp_TNFp_IL2p	infected	0.000257009
CMV	IFNp_TNFp_IL2p	infected	0.000119843
CMV	IFNp_TNFp_IL2p	infected	0.00199669
CMV	IFNp_TNFp_IL2p	infected	0.000131648
CMV	IFNp_TNFp_IL2p	infected	0.00133667
CMV	IFNp_TNFp_IL2p	infected	0.000467475
CMV	IFNp_TNFp_IL2p	infected	0.000689002
CMV	IFNp_TNFp_IL2p	infected	0.00250922
CMV	IFNp_TNFp_IL2p	infected	0.000155697
CMV	IFNp_TNFp_IL2p	infected	0.000350549
CMV	IFNp_TNFp_IL2p	infected	0.000228542
CMV	IFNp_TNFp_IL2p	infected	3e-05
CMV	IFNp_TNFp_IL2p	infected	3e-05
CMV	IFNp_TNFp_IL2p	infected	3e-05
CMV	IFNp_TNFp_IL2p	infected	0.000567875
CMV	IFNp_TNFp_IL2p	infected	0.00038626
CMV	IFNp_TNFp_IL2p	infected	6.96573e-05
CMV	IFNp_TNFp_IL2p	infected	3.2789e-05
CMV	IFNp_TNFp_IL2p	infected	0.000674465
CMV	IFNp_TNFp_IL2p	infected	0.000140924
CMV	IFNp_TNFp_IL2p	infected	0.000102467
CMV	IFNp_TNFp_IL2p	infected	3e-05
CMV	IFNp_TNFp_IL2p	infected	0.00217839
CMV	IFNp_TNFp_IL2p	infected	3e-05
CMV	IFNp_TNFp_IL2p	infected	0.00175772
CMV	IFNp_TNFp_IL2p	infected	0.000190521
CMV	IFNp_TNFp_IL2p	infected	0.000117062
CMV	IFNp_TNFp_IL2p	infected	0.000321142
CMV	IFNp_TNFp_IL2p	infected	0.000667737
CMV	IFNp_TNFp_IL2p	infected	3.74939e-05
CMV	IFNp_TNFp_IL2p	infected	0.000159242
CMV	IFNp_TNFp_IL2p	infected	3e-05
CMV	IFNp_TNFp_IL2p	infected	0.00218796
CMV	IFNp_TNFp_IL2p	infected	0.00193067
CMV	IFNp_TNFp_IL2p	infected	3e-05
CMV	IFNp_TNFp_IL2p	infected	0.000165631
CMV	IFNp_TNFp_IL2p	infected	7.52691e-05
CMV	IFNp_TNFp_IL2p	infected	3e-05
CMV	IFNp_TNFp_IL2p	infected	0.00240399
CMV	IFNp_TNFp_IL2p	infected	0.000106065
CMV	IFNp_TNFp_IL2p	infected	3e-05
CMV	IFNp_TNFp_IL2p	infected	0.0010663
CMV	IFNp_TNFp_IL2p	infected	3e-05
CMV	IFNp_TNFp_IL2p	infected	0.00130791
CMV	IFNp_TNFp_IL2p	infected	3e-05
CMV	IFNp_TNFp_IL2p	infected	0.000130036
CMV	IFNp_TNFp_IL2p	infected	0.000463475
CMV	IFNp_TNFp_IL2p	infected	0.000595609
CMV	IFNp_TNFp_IL2p	infected	0.00268537
CMV	IFNp_TNFp_IL2p	infected	7.43467e-05
CMV	IFNp_TNFp_IL2p	infected	0.000704251
CMV	IFNp_TNFp_IL2p	infected	0.000112066
CMV	IFNp_TNFp_IL2p	infected	0.000475168
CMV	IFNp_TNFp_IL2p	infected	3e-05
CMV	IFNp_TNFp_IL2p	infected	0.000156109
CMV	IFNp_TNFp_IL2p	infected	5.34102e-05
CMV	IFNp_TNFp_IL2p	infected	0.000992139
CMV	IFNp_TNFp_IL2p	infected	0.00370447
CMV	IFNp_TNFp_IL2p	infected	0.000200411
CMV	IFNp_TNFp_IL2p	infected	0.00110706
CMV	IFNp_TNFp_IL2p	infected	0.00181547
CMV	IFNp_TNFp_IL2p	infected	0.00361965
CMV	IFNp_TNFp_IL2p	infected	0.000794709
CMV	IFNp_TNFp_IL2p	infected	3e-05
CMV	IFNp_TNFp_IL2p	infected	3e-05
CMV	IFNp_TNFp_IL2p	infected	3e-05
CMV	IFNp_TNFp_IL2p	infected	0.000706141
CMV	IFNp_TNFp_IL2p	infected	0.00168501
CMV	IFNp_TNFp_IL2p	infected	0.00026438
CMV	IFNp_TNFp_IL2p	infected	3e-05
CMV	IFNp_TNFp_IL2p	infected	0.000234357
CMV	IFNp_TNFp_IL2p	infected	0.000400701
CMV	IFNp_TNFp_IL2p	infected	0.00094157
CMV	IFNp_TNFp_IL2p	infected	3e-05
CMV	IFNp_TNFp_IL2p	infected	3e-05
CMV	IFNp_TNFp_IL2p	infected	0.000121966
CMV	IFNp_TNFp_IL2p	infected	0.000695306
CMV	IFNp_TNFp_IL2p	infected	0.00388251
CMV	IFNp_TNFp_IL2p	infected	3e-05
CMV	IFNp_TNFp_IL2p	infected	0.00144529
CMV	IFNp_TNFp_IL2p	infected	0.000567175
CMV	IFNp_TNFp_IL2p	infected	0.000242204
CMV	IFNp_TNFp_IL2p	infected	3e-05
CMV	IFNp_TNFp_IL2p	infected	0.00077352
CMV	IFNp_TNFp_IL2p	infected	0.000543897
CMV	IFNp_TNFp_IL2p	infected	0.00101511
CMV	IFNp_TNFp_IL2p	infected	0.00055298
CMV	IFNp_TNFp_IL2p	infected	3e-05
CMV	IFNp_TNFp_IL2p	infected	0.000132463
CMV	IFNp_TNFp_IL2p	infected	0.000487983
CMV	IFNp_TNFp_IL2p	infected	0.000668338
CMV	IFNp_TNFp_IL2p	infected	3e-05
CMV	IFNp_TNFp_IL2p	infected	0.00057241
CMV	IFNp_TNFp_IL2p	infected	0.000936417
CMV	IFNp_TNFp_IL2p	infected	0.000128809
CMV	IFNp_TNFp_IL2p	infected	0.000527287
CMV	IFNp_TNFp_IL2p	infected	0.000246861
CMV	IFNp_TNFp_IL2p	infected	0.00193785
CMV	IFNp_TNFp_IL2p	infected	0.0110221
CMV	IFNp_TNFp_IL2p	infected	3e-05
CMV	IFNp_TNFp_IL2p	infected	0.000330182
CMV	IFNp_TNFp_IL2p	infected	0.000406982
CMV	IFNp_TNFp_IL2p	infected	0.0018959
CMV	IFNp_TNFp_IL2p	infected	6.97739e-05
CMV	IFNp_TNFp_IL2p	infected	3e-05
CMV	IFNp_TNFp_IL2p	infected	0.00636071
CMV	IFNp_TNFp_IL2p	infected	8.22741e-05
CMV	IFNp_TNFp_IL2p	infected	3e-05
CMV	IFNp_TNFp_IL2p	infected	0.000165001
CMV	IFNp_TNFp_IL2p	infected	0.000442022
CMV	IFNp_TNFp_IL2p	infected	0.000275803
CMV	IFNp_TNFp_IL2p	infected	0.00300899
CMV	IFNp_TNFp_IL2p	infected	0.000322096
CMV	IFNp_TNFp_IL2p	infected	9.81378e-05
CMV	IFNp_TNFp_IL2p	infected	0.00236879
CMV	IFNp_TNFp_IL2p	infected	0.00017653
CMV	IFNp_TNFp_IL2p	infected	0.00264422
CMV	IFNp_TNFp_IL2p	infected	0.000478822
CMV	IFNp_TNFp_IL2p	infected	3e-05
CMV	IFNp_TNFp_IL2p	infected	0.000253925
CMV	IFNp_TNFp_IL2p	infected	3e-05
CMV	IFNp_TNFp_IL2p	infected	3.21978e-05
CMV	IFNp_TNFp_IL2p	infected	3e-05
CMV	IFNp_TNFp_IL2p	infected	0.000119253
CMV	IFNp_TNFp_IL2p	infected	3e-05
CMV	IFNp_TNFp_IL2p	infected	3e-05
CMV	IFNp_TNFp_IL2p	infected	0.00416311
CMV	IFNp_TNFp_IL2p	infected	3e-05
CMV	IFNp_TNFp_IL2p	infected	0.00292234
CMV	IFNp_TNFp_IL2p	infected	0.00115825
CMV	IFNp_TNFp_IL2p	infected	0.00076089
CMV	IFNp_TNFp_IL2p	infected	0.000190658
CMV	IFNp_TNFp_IL2p	infected	0.000907729
CMV	IFNp_TNFp_IL2p	infected	0.00108355
CMV	IFNp_TNFp_IL2p	infected	0.00371343
CMV	IFNp_TNFp_IL2p	infected	3e-05
CMV	IFNp_TNFp_IL2p	infected	0.000282383
CMV	IFNp_TNFp_IL2p	infected	0.000537105
CMV	IFNp_TNFp_IL2p	infected	3e-05
CMV	IFNp_TNFp_IL2p	infected	5.31491e-05
CMV	IFNp_TNFp_IL2p	infected	0.000187411
CMV	IFNp_TNFp_IL2p	infected	3.77444e-05
CMV	IFNp_TNFp_IL2p	infected	0.000229621
CMV	IFNp_TNFp_IL2p	infected	0.00199567
CMV	IFNp_TNFp_IL2p	infected	3e-05
CMV	IFNp_TNFp_IL2p	infected	6.1361e-05
CMV	IFNp_TNFp_IL2p	infected	0.000495922
CMV	IFNp_TNFp_IL2p	infected	0.00118781
CMV	IFNp_TNFp_IL2p	infected	3e-05
CMV	IFNp_TNFp_IL2p	infected	0.00173831
CMV	IFNp_TNFp_IL2p	infected	6.02991e-05
CMV	IFNp_TNFp_IL2p	infected	0.000176582
CMV	IFNp_TNFp_IL2p	infected	0.000504521
CMV	IFNp_TNFp_IL2p	infected	0.000240862
CMV	IFNp_TNFp_IL2p	infected	0.000157202
CMV	IFNp_TNFp_IL2p	infected	3e-05
CMV	IFNp_TNFp_IL2p	infected	3e-05
CMV	IFNp_TNFp_IL2p	infected	0.000308721
CMV	IFNp_TNFp_IL2p	infected	0.00122636
CMV	IFNp_TNFp_IL2p	infected	6.11808e-05
CMV	IFNp_TNFp_IL2p	infected	6.45203e-05
CMV	IFNp_TNFp_IL2p	infected	0.000169396
CMV	IFNp_TNFp_IL2p	infected	3e-05
CMV	IFNp_TNFp_IL2p	infected	0.00102349
CMV	IFNp_TNFp_IL2p	infected	7.45129e-05
CMV	IFNp_TNFp_IL2p	infected	0.00051717
CMV	IFNp_TNFp_IL2p	infected	0.000472695
CMV	IFNp_TNFp_IL2p	infected	3e-05
CMV	IFNp_TNFp_IL2p	infected	0.00159401
CMV	IFNp_TNFp_IL2p	infected	0.0027759
CMV	IFNp_TNFp_IL2p	infected	0.000329077
CMV	IFNp_TNFp_IL2p	infected	0.000154612
CMV	IFNp_TNFp_IL2p	infected	0.00108643
CMV	IFNp_TNFp_IL2p	infected	0.000755659
CMV	IFNp_TNFp_IL2p	infected	0.000430547
CMV	IFNp_TNFp_IL2p	infected	0.000259157
CMV	IFNp_TNFp_IL2p	infected	0.00173035
CMV	IFNp_TNFp_IL2p	infected	0.000870196
CMV	IFNp_TNFp_IL2p	infected	3e-05
CMV	IFNp_TNFp_IL2p	infected	0.00457339
CMV	IFNp_TNFp_IL2p	infected	3e-05
CMV	IFNp_TNFp_IL2p	infected	0.000560204
CMV	IFNp_TNFp_IL2p	infected	9.43663e-05
CMV	IFNp_TNFp_IL2p	infected	0.000798085
CMV	IFNp_TNFp_IL2p	infected	3e-05
CMV	IFNp_TNFp_IL2p	infected	0.000180636
CMV	IFNp_TNFp_IL2p	infected	7.13649e-05
CMV	IFNp_TNFp_IL2p	infected	0.000129446
CMV	IFNp_TNFp_IL2p	infected	0.0029492
CMV	IFNp_TNFp_IL2p	infected	0.00137668
CMV	IFNp_TNFp_IL2p	infected	0.000236457
CMV	IFNp_TNFp_IL2p	infected	0.000772371
CMV	IFNp_TNFp_IL2p	infected	5.18618e-05
CMV	IFNp_TNFp_IL2p	infected	3e-05
CMV	IFNp_TNFp_IL2p	infected	0.000306898
CMV	IFNp_TNFp_IL2p	infected	0.00179552
CMV	IFNp_TNFp_IL2p	infected	0.0015379
CMV	IFNp_TNFp_IL2p	infected	3e-05
CMV	IFNp_TNFp_IL2p	infected	0.000257874
CMV	IFNp_TNFp_IL2p	infected	0.000627279
CMV	IFNp_TNFp_IL2p	infected	0.00135079
CMV	IFNp_TNFp_IL2p	infected	0.000364374
CMV	IFNp_TNFp_IL2p	infected	0.000233434
CMV	IFNp_TNFp_IL2p	infected	0.000157198
CMV	IFNp_TNFp_IL2p	infected	3e-05
CMV	IFNp_TNFp_IL2p	infected	0.00733676
CMV	IFNp_TNFp_IL2p	infected	0.0002749
CMV	IFNp_TNFp_IL2p	infected	0.00220595
CMV	IFNp_TNFp_IL2p	infected	3e-05
CMV	IFNp_TNFp_IL2p	infected	7.85762e-05
CMV	IFNp_TNFp_IL2p	infected	0.000867484
CMV	IFNp_TNFp_IL2p	infected	0.000368657
CMV	IFNp_TNFp_IL2p	infected	0.000194932
CMV	IFNp_TNFp_IL2p	infected	0.000168824
CMV	IFNp_TNFp_IL2p	infected	0.000883905
CMV	IFNp_TNFp_IL2p	infected	0.000117087
CMV	IFNp_TNFp_IL2p	infected	3.79291e-05
CMV	IFNp_TNFp_IL2p	infected	9.90761e-05
CMV	IFNp_TNFp_IL2p	infected	0.000590338
CMV	IFNp_TNFp_IL2p	infected	4.70898e-05
CMV	IFNp_TNFp_IL2p	infected	0.000223604
CMV	IFNp_TNFp_IL2p	infected	8.75503e-05
CMV	IFNp_TNFp_IL2p	infected	0.000338553
CMV	IFNp_TNFp_IL2p	infected	0.00187502
CMV	IFNp_TNFp_IL2p	infected	0.000862742
CMV	IFNp_TNFp_IL2p	infected	0.00369825
CMV	IFNp_TNFp_IL2p	infected	0.00144324
CMV	IFNp_TNFp_IL2p	infected	0.0004004
CMV	IFNp_TNFp_IL2p	infected	0.000222742
CMV	IFNp_TNFp_IL2p	infected	0.000102522
CMV	IFNp_TNFp_IL2p	infected	3e-05
CMV	IFNp_TNFp_IL2p	infected	0.00128535
CMV	IFNp_TNFp_IL2p	infected	3.55252e-05
CMV	IFNp_TNFp_IL2p	infected	0.000480683
CMV	IFNp_TNFp_IL2p	infected	0.000324392
CMV	IFNp_TNFp_IL2p	infected	0.000188446
CMV	IFNp_TNFp_IL2p	infected	0.00014809
CMV	IFNp_TNFp_IL2p	infected	8.26537e-05
CMV	IFNp_TNFp_IL2p	infected	0.00126335
CMV	IFNp_TNFp_IL2p	infected	3e-05
CMV	IFNp_TNFp_IL2p	infected	0.00046908
CMV	IFNp_TNFp_IL2p	infected	0.000443951
CMV	IFNp_TNFp_IL2p	infected	4.41277e-05
CMV	IFNp_TNFp_IL2p	infected	8.84858e-05
CMV	IFNp_TNFp_IL2p	infected	3e-05
CMV	IFNp_TNFp_IL2p	infected	0.00077473
CMV	IFNp_TNFp_IL2p	infected	9.55584e-05
CMV	IFNp_TNFp_IL2p	infected	0.000335946
CMV	IFNp_TNFp_IL2p	infected	6.30941e-05
CMV	IFNp_TNFp_IL2p	infected	3e-05
CMV	IFNp_TNFp_IL2p	infected	0.00595482
CMV	IFNp_TNFp_IL2p	infected	3e-05
CMV	IFNp_TNFp_IL2p	infected	0.000179656
CMV	IFNp_TNFp_IL2p	infected	0.00148153
CMV	IFNp_TNFp_IL2p	infected	0.000996512
CMV	IFNp_TNFp_IL2p	infected	0.000358439
CMV	IFNp_TNFp_IL2p	infected	0.000344637
CMV	IFNp_TNFp_IL2p	infected	0.000107801
CMV	IFNp_TNFp_IL2p	infected	5.01165e-05
CMV	IFNp_TNFp_IL2p	infected	3e-05
CMV	IFNp_TNFp_IL2p	infected	5.68063e-05
CMV	IFNp_TNFp_IL2p	infected	0.000451378
CMV	IFNp_TNFp_IL2p	infected	0.000115123
CMV	IFNp_TNFp_IL2p	infected	0.000426478
CMV	IFNp_TNFp_IL2p	infected	0.000251942
CMV	IFNp_TNFp_IL2p	infected	3e-05
CMV	IFNp_TNFp_IL2p	infected	0.00254267
CMV	IFNp_TNFp_IL2p	infected	3.12471e-05
CMV	IFNp_TNFp_IL2p	infected	0.0002925
CMV	IFNp_TNFp_IL2p	infected	0.000281285
CMV	IFNp_TNFp_IL2p	infected	0.00109074
CMV	IFNp_TNFp_IL2p	infected	9.69838e-05
CMV	IFNp_TNFp_IL2p	infected	0.00380847
CMV	IFNp_TNFp_IL2p	infected	0.000410256
CMV	IFNp_TNFp_IL2p	infected	0.000588635
CMV	IFNp_TNFp_IL2p	infected	3e-05
CMV	IFNp_TNFp_IL2p	infected	0.00042732
CMV	IFNp_TNFp_IL2p	infected	0.000211775
CMV	IFNp_TNFp_IL2p	infected	0.000432609
CMV	IFNp_TNFp_IL2p	infected	0.000255513
CMV	IFNp_TNFp_IL2p	infected	3e-05
CMV	IFNp_TNFp_IL2p	infected	0.00076555
CMV	IFNp_TNFp_IL2p	infected	3e-05
CMV	IFNp_TNFp_IL2p	infected	0.000795958
CMV	IFNp_TNFp_IL2p	infected	0.000102119
CMV	IFNp_TNFp_IL2p	infected	3e-05
CMV	IFNp_TNFp_IL2p	infected	0.000115808
CMV	IFNp_TNFp_IL2p	infected	0.00150351
CMV	IFNp_TNFp_IL2p	infected	9.74564e-05
CMV	IFNp_TNFp_IL2p	infected	0.000415064
CMV	IFNp_TNFp_IL2p	infected	9.18611e-05
CMV	IFNp_TNFp_IL2p	infected	0.000652445
CMV	IFNp_TNFp_IL2p	infected	0.000379009
CMV	IFNp_TNFp_IL2p	infected	0.000126065
CMV	IFNp_TNFp_IL2p	infected	3e-05
CMV	IFNp_TNFp_IL2p	infected	0.000295083
CMV	IFNp_TNFp_IL2p	infected	0.000233787
CMV	IFNp_TNFp_IL2p	infected	0.000639512
CMV	IFNp_TNFp_IL2p	infected	3e-05
CMV	IFNp_TNFp_IL2p	infected	3e-05
CMV	IFNp_TNFp_IL2p	infected	0.000224556
CMV	IFNp_TNFp_IL2p	infected	3e-05
CMV	IFNp_TNFp_IL2p	infected	6.52039e-05
CMV	IFNp_TNFp_IL2p	infected	3e-05
CMV	IFNp_TNFp_IL2p	infected	0.00103062
CMV	IFNp_TNFp_IL2p	infected	3e-05
CMV	IFNp_TNFp_IL2p	infected	0.000199476
CMV	IFNp_TNFp_IL2p	infected	3e-05
CMV	IFNp_TNFp_IL2p	infected	6.65868e-05
CMV	IFNp_TNFp_IL2p	infected	0.000349091
CMV	IFNp_TNFp_IL2p	infected	0.000193618
CMV	IFNp_TNFp_IL2p	infected	0.00171083
CMV	IFNp_TNFp_IL2p	infected	0.000695894
CMV	IFNp_TNFp_IL2p	infected	3e-05
CMV	IFNp_TNFp_IL2p	infected	0.000434226
CMV	IFNp_TNFp_IL2p	infected	0.00129064
CMV	IFNp_TNFp_IL2p	infected	4.08931e-05
CMV	IFNp_TNFp_IL2p	infected	3.54221e-05
CMV	IFNp_TNFp_IL2p	infected	0.000408316
CMV	IFNp_TNFp_IL2p	infected	5.50691e-05
CMV	IFNp_TNFp_IL2p	infected	7.29315e-05
CMV	IFNp_TNFp_IL2p	infected	0.00139289
CMV	IFNp_TNFp_IL2p	infected	0.00156931
CMV	IFNp_TNFp_IL2p	infected	3e-05
CMV	IFNp_TNFp_IL2p	infected	4.24124e-05
CMV	IFNp_TNFp_IL2p	infected	3e-05
CMV	IFNp_TNFp_IL2p	infected	0.000176917
CMV	IFNp_TNFp_IL2p	infected	0.000378425
CMV	IFNp_TNFp_IL2p	infected	0.000177738
CMV	IFNp_TNFp_IL2p	infected	0.00122111
CMV	IFNp_TNFp_IL2p	infected	3e-05
CMV	IFNp_TNFp_IL2p	infected	3e-05
CMV	IFNp_TNFp_IL2p	infected	4.25731e-05
CMV	IFNp_TNFp_IL2p	infected	0.00123844
CMV	IFNp_TNFp_IL2p	infected	0.000363119
CMV	IFNp_TNFp_IL2p	infected	7.20254e-05
CMV	IFNp_TNFp_IL2p	infected	7.84745e-05
CMV	IFNp_TNFp_IL2p	infected	0.000204107
CMV	IFNp_TNFp_IL2p	infected	3e-05
CMV	IFNp_TNFp_IL2p	infected	0.00053664
CMV	IFNp_TNFp_IL2p	infected	0.000315126
CMV	IFNp_TNFp_IL2p	infected	0.00063923
CMV	IFNp_TNFp_IL2p	infected	0.00109462
CMV	IFNp_TNFp_IL2p	infected	3e-05
CMV	IFNp_TNFp_IL2p	infected	8.08016e-05
CMV	IFNp_TNFp_IL2p	infected	7.97448e-05
CMV	IFNp_TNFp_IL2p	infected	3e-05
CMV	IFNp_TNFp_IL2p	infected	0.00192327
CMV	IFNp_TNFp_IL2p	infected	4.71453e-05
CMV	IFNp_TNFp_IL2p	infected	0.000420698
CMV	IFNp_TNFp_IL2p	infected	0.00280283
CMV	IFNp_TNFp_IL2p	infected	0.000347778
CMV	IFNp_TNFp_IL2p	infected	7.21033e-05
CMV	IFNp_TNFp_IL2p	infected	3e-05
CMV	IFNp_TNFp_IL2p	infected	3e-05
CMV	IFNp_TNFp_IL2p	infected	5.83856e-05
CMV	IFNp_TNFp_IL2p	infected	3e-05
CMV	IFNp_TNFp_IL2p	infected	0.000152426
CMV	IFNp_TNFp_IL2p	infected	0.000287056
CMV	IFNp_TNFp_IL2p	infected	0.00111669
CMV	IFNp_TNFp_IL2p	infected	0.000160265
CMV	IFNp_TNFp_IL2p	infected	0.000167271
CMV	IFNp_TNFp_IL2p	infected	0.00397702
CMV	IFNp_TNFp_IL2p	infected	0.00128669
CMV	IFNp_TNFp_IL2p	infected	0.000334496
CMV	IFNp_TNFp_IL2p	infected	0.000348099
CMV	IFNp_TNFp_IL2p	infected	3e-05
CMV	IFNp_TNFp_IL2p	infected	0.00413586
CMV	IFNp_TNFp_IL2p	infected	0.00091617
CMV	IFNp_TNFp_IL2p	infected	3e-05
CMV	IFNp_TNFp_IL2p	infected	0.0033176
CMV	IFNp_TNFp_IL2p	infected	0.00257213
CMV	IFNp_TNFp_IL2p	infected	3e-05
CMV	IFNp_TNFp_IL2p	infected	0.00252778
CMV	IFNp_TNFp_IL2p	infected	0.00161462
CMV	IFNp_TNFp_IL2p	infected	3e-05
CMV	IFNp_TNFp_IL2p	infected	3e-05
CMV	IFNp_TNFp_IL2p	infected	0.000305027
CMV	IFNp_TNFp_IL2p	infected	7.04325e-05
CMV	IFNp_TNFp_IL2p	infected	6.58588e-05
CMV	IFNp_TNFp_IL2p	infected	0.00105642
CMV	IFNp_TNFp_IL2p	infected	0.00126154
CMV	IFNp_TNFp_IL2p	infected	0.000838254
CMV	IFNp_TNFp_IL2p	infected	8.27883e-05
CMV	IFNp_TNFp_IL2p	infected	3e-05
CMV	IFNp_TNFp_IL2p	infected	0.000174326
CMV	IFNp_TNFp_IL2p	infected	0.00281558
CMV	IFNp_TNFp_IL2p	infected	0.00129712
CMV	IFNp_TNFp_IL2p	infected	0.000621891
CMV	IFNp_TNFp_IL2p	infected	0.000108272
CMV	IFNp_TNFp_IL2p	infected	0.00384919
CMV	IFNp_TNFp_IL2p	infected	7.89578e-05
CMV	IFNp_TNFp_IL2p	infected	0.00175208
CMV	IFNp_TNFp_IL2p	infected	0.00108494
CMV	IFNp_TNFp_IL2p	infected	7.39604e-05
CMV	IFNp_TNFp_IL2p	infected	0.000222341
CMV	IFNp_TNFp_IL2p	infected	0.0020039
CMV	IFNp_TNFp_IL2p	infected	8.13438e-05
CMV	IFNp_TNFp_IL2p	infected	0.000835621
CMV	IFNp_TNFp_IL2p	infected	3e-05
CMV	IFNp_TNFp_IL2p	infected	3e-05
CMV	IFNp_TNFp_IL2p	infected	8.60215e-05
CMV	IFNp_TNFp_IL2p	infected	0.000194842
CMV	IFNp_TNFp_IL2p	infected	0.00171771
CMV	IFNp_TNFp_IL2p	infected	0.00041174
CMV	IFNp_TNFp_IL2p	infected	3e-05
CMV	IFNp_TNFp_IL2p	infected	6.71276e-05
CMV	IFNp_TNFp_IL2p	infected	0.000677277
CMV	IFNp_TNFp_IL2p	infected	0.000220962
CMV	IFNp_TNFp_IL2p	infected	4.85084e-05
CMV	IFNp_TNFp_IL2p	infected	3e-05
CMV	IFNp_TNFp_IL2p	infected	0.000253293
CMV	IFNp_TNFp_IL2p	infected	3e-05
M	IFNp_TNFp_IL2p	infected	3e-05
M	IFNp_TNFp_IL2p	infected	3e-05
M	IFNp_TNFp_IL2p	infected	3e-05
M	IFNp_TNFp_IL2p	infected	3e-05
M	IFNp_TNFp_IL2p	infected	3e-05
M	IFNp_TNFp_IL2p	infected	3e-05
M	IFNp_TNFp_IL2p	infected	3e-05
M	IFNp_TNFp_IL2p	infected	3e-05
M	IFNp_TNFp_IL2p	infected	3e-05
M	IFNp_TNFp_IL2p	infected	3e-05
M	IFNp_TNFp_IL2p	infected	3e-05
M	IFNp_TNFp_IL2p	infected	9.0418e-05
M	IFNp_TNFp_IL2p	infected	3e-05
M	IFNp_TNFp_IL2p	infected	3e-05
M	IFNp_TNFp_IL2p	infected	4.63349e-05
M	IFNp_TNFp_IL2p	infected	3e-05
M	IFNp_TNFp_IL2p	infected	3e-05
M	IFNp_TNFp_IL2p	infected	3e-05
M	IFNp_TNFp_IL2p	infected	3e-05
M	IFNp_TNFp_IL2p	infected	3e-05
M	IFNp_TNFp_IL2p	infected	3e-05
M	IFNp_TNFp_IL2p	infected	3e-05
M	IFNp_TNFp_IL2p	infected	3e-05
M	IFNp_TNFp_IL2p	infected	3e-05
M	IFNp_TNFp_IL2p	infected	3e-05
M	IFNp_TNFp_IL2p	infected	3e-05
M	IFNp_TNFp_IL2p	infected	3e-05
M	IFNp_TNFp_IL2p	infected	3e-05
M	IFNp_TNFp_IL2p	infected	3e-05
M	IFNp_TNFp_IL2p	infected	3e-05
M	IFNp_TNFp_IL2p	infected	3e-05
M	IFNp_TNFp_IL2p	infected	3e-05
M	IFNp_TNFp_IL2p	infected	3e-05
M	IFNp_TNFp_IL2p	infected	3e-05
M	IFNp_TNFp_IL2p	infected	3e-05
M	IFNp_TNFp_IL2p	infected	3e-05
M	IFNp_TNFp_IL2p	infected	3e-05
M	IFNp_TNFp_IL2p	infected	3e-05
M	IFNp_TNFp_IL2p	infected	4.5939e-05
M	IFNp_TNFp_IL2p	infected	3e-05
M	IFNp_TNFp_IL2p	infected	3e-05
M	IFNp_TNFp_IL2p	infected	3e-05
M	IFNp_TNFp_IL2p	infected	3e-05
M	IFNp_TNFp_IL2p	infected	3.39766e-05
M	IFNp_TNFp_IL2p	infected	3e-05
M	IFNp_TNFp_IL2p	infected	3e-05
M	IFNp_TNFp_IL2p	infected	3e-05
M	IFNp_TNFp_IL2p	infected	3e-05
M	IFNp_TNFp_IL2p	infected	3e-05
M	IFNp_TNFp_IL2p	infected	3e-05
M	IFNp_TNFp_IL2p	infected	3e-05
M	IFNp_TNFp_IL2p	infected	3e-05
M	IFNp_TNFp_IL2p	infected	3e-05
M	IFNp_TNFp_IL2p	infected	3e-05
M	IFNp_TNFp_IL2p	infected	3e-05
M	IFNp_TNFp_IL2p	infected	3e-05
M	IFNp_TNFp_IL2p	infected	3e-05
M	IFNp_TNFp_IL2p	infected	3e-05
M	IFNp_TNFp_IL2p	infected	3e-05
M	IFNp_TNFp_IL2p	infected	3e-05
M	IFNp_TNFp_IL2p	infected	3e-05
M	IFNp_TNFp_IL2p	infected	3e-05
M	IFNp_TNFp_IL2p	infected	3e-05
M	IFNp_TNFp_IL2p	infected	3e-05
M	IFNp_TNFp_IL2p	infected	3e-05
M	IFNp_TNFp_IL2p	infected	3e-05
M	IFNp_TNFp_IL2p	infected	3e-05
M	IFNp_TNFp_IL2p	infected	3e-05
M	IFNp_TNFp_IL2p	infected	3e-05
M	IFNp_TNFp_IL2p	infected	3e-05
M	IFNp_TNFp_IL2p	infected	3e-05
M	IFNp_TNFp_IL2p	infected	3e-05
M	IFNp_TNFp_IL2p	infected	3e-05
M	IFNp_TNFp_IL2p	infected	3e-05
M	IFNp_TNFp_IL2p	infected	3.86347e-05
M	IFNp_TNFp_IL2p	infected	6.0529e-05
M	IFNp_TNFp_IL2p	infected	3e-05
M	IFNp_TNFp_IL2p	infected	6.13121e-05
M	IFNp_TNFp_IL2p	infected	3e-05
M	IFNp_TNFp_IL2p	infected	3e-05
M	IFNp_TNFp_IL2p	infected	3e-05
M	IFNp_TNFp_IL2p	infected	3e-05
M	IFNp_TNFp_IL2p	infected	3e-05
M	IFNp_TNFp_IL2p	infected	3e-05
M	IFNp_TNFp_IL2p	infected	3e-05
M	IFNp_TNFp_IL2p	infected	3e-05
M	IFNp_TNFp_IL2p	infected	3e-05
M	IFNp_TNFp_IL2p	infected	3e-05
M	IFNp_TNFp_IL2p	infected	3e-05
M	IFNp_TNFp_IL2p	infected	3e-05
M	IFNp_TNFp_IL2p	infected	3e-05
M	IFNp_TNFp_IL2p	infected	3e-05
M	IFNp_TNFp_IL2p	infected	3e-05
M	IFNp_TNFp_IL2p	infected	3e-05
M	IFNp_TNFp_IL2p	infected	3e-05
M	IFNp_TNFp_IL2p	infected	3e-05
M	IFNp_TNFp_IL2p	infected	3e-05
M	IFNp_TNFp_IL2p	infected	3e-05
M	IFNp_TNFp_IL2p	infected	3e-05
M	IFNp_TNFp_IL2p	infected	3e-05
M	IFNp_TNFp_IL2p	infected	3e-05
M	IFNp_TNFp_IL2p	infected	3e-05
M	IFNp_TNFp_IL2p	infected	3e-05
M	IFNp_TNFp_IL2p	infected	3e-05
M	IFNp_TNFp_IL2p	infected	3e-05
M	IFNp_TNFp_IL2p	infected	3e-05
M	IFNp_TNFp_IL2p	infected	3e-05
M	IFNp_TNFp_IL2p	infected	3e-05
M	IFNp_TNFp_IL2p	infected	3e-05
M	IFNp_TNFp_IL2p	infected	3e-05
M	IFNp_TNFp_IL2p	infected	3e-05
M	IFNp_TNFp_IL2p	infected	3e-05
M	IFNp_TNFp_IL2p	infected	3e-05
M	IFNp_TNFp_IL2p	infected	3e-05
M	IFNp_TNFp_IL2p	infected	3e-05
M	IFNp_TNFp_IL2p	infected	3e-05
M	IFNp_TNFp_IL2p	infected	3e-05
M	IFNp_TNFp_IL2p	infected	3e-05
M	IFNp_TNFp_IL2p	infected	3e-05
M	IFNp_TNFp_IL2p	infected	3e-05
M	IFNp_TNFp_IL2p	infected	3e-05
M	IFNp_TNFp_IL2p	infected	3e-05
M	IFNp_TNFp_IL2p	infected	3e-05
M	IFNp_TNFp_IL2p	infected	3e-05
M	IFNp_TNFp_IL2p	infected	3e-05
M	IFNp_TNFp_IL2p	infected	3e-05
M	IFNp_TNFp_IL2p	infected	4.84367e-05
M	IFNp_TNFp_IL2p	infected	3e-05
M	IFNp_TNFp_IL2p	infected	3e-05
M	IFNp_TNFp_IL2p	infected	3e-05
M	IFNp_TNFp_IL2p	infected	3e-05
M	IFNp_TNFp_IL2p	infected	3e-05
M	IFNp_TNFp_IL2p	infected	3e-05
M	IFNp_TNFp_IL2p	infected	3e-05
M	IFNp_TNFp_IL2p	infected	3e-05
M	IFNp_TNFp_IL2p	infected	3e-05
M	IFNp_TNFp_IL2p	infected	3e-05
M	IFNp_TNFp_IL2p	infected	3e-05
M	IFNp_TNFp_IL2p	infected	3e-05
M	IFNp_TNFp_IL2p	infected	8.68131e-05
M	IFNp_TNFp_IL2p	infected	3e-05
M	IFNp_TNFp_IL2p	infected	3e-05
M	IFNp_TNFp_IL2p	infected	3e-05
M	IFNp_TNFp_IL2p	infected	3e-05
M	IFNp_TNFp_IL2p	infected	3e-05
M	IFNp_TNFp_IL2p	infected	3e-05
M	IFNp_TNFp_IL2p	infected	3e-05
M	IFNp_TNFp_IL2p	infected	3e-05
M	IFNp_TNFp_IL2p	infected	3e-05
M	IFNp_TNFp_IL2p	infected	3e-05
M	IFNp_TNFp_IL2p	infected	3e-05
M	IFNp_TNFp_IL2p	infected	3e-05
M	IFNp_TNFp_IL2p	infected	3e-05
M	IFNp_TNFp_IL2p	infected	3e-05
M	IFNp_TNFp_IL2p	infected	3e-05
M	IFNp_TNFp_IL2p	infected	3e-05
M	IFNp_TNFp_IL2p	infected	4.53104e-05
M	IFNp_TNFp_IL2p	infected	3e-05
M	IFNp_TNFp_IL2p	infected	3e-05
M	IFNp_TNFp_IL2p	infected	3e-05
M	IFNp_TNFp_IL2p	infected	3e-05
M	IFNp_TNFp_IL2p	infected	3e-05
M	IFNp_TNFp_IL2p	infected	3e-05
M	IFNp_TNFp_IL2p	infected	3e-05
M	IFNp_TNFp_IL2p	infected	3e-05
M	IFNp_TNFp_IL2p	infected	3e-05
M	IFNp_TNFp_IL2p	infected	3e-05
M	IFNp_TNFp_IL2p	infected	3e-05
M	IFNp_TNFp_IL2p	infected	3e-05
M	IFNp_TNFp_IL2p	infected	3e-05
M	IFNp_TNFp_IL2p	infected	3e-05
M	IFNp_TNFp_IL2p	infected	3.26765e-05
M	IFNp_TNFp_IL2p	infected	3e-05
M	IFNp_TNFp_IL2p	infected	6.00456e-05
M	IFNp_TNFp_IL2p	infected	3e-05
M	IFNp_TNFp_IL2p	infected	3e-05
M	IFNp_TNFp_IL2p	infected	3e-05
M	IFNp_TNFp_IL2p	infected	3e-05
M	IFNp_TNFp_IL2p	infected	3e-05
M	IFNp_TNFp_IL2p	infected	3e-05
M	IFNp_TNFp_IL2p	infected	3e-05
M	IFNp_TNFp_IL2p	infected	3e-05
M	IFNp_TNFp_IL2p	infected	3e-05
M	IFNp_TNFp_IL2p	infected	3e-05
M	IFNp_TNFp_IL2p	infected	3e-05
M	IFNp_TNFp_IL2p	infected	3e-05
M	IFNp_TNFp_IL2p	infected	3e-05
M	IFNp_TNFp_IL2p	infected	3e-05
M	IFNp_TNFp_IL2p	infected	3e-05
M	IFNp_TNFp_IL2p	infected	3e-05
M	IFNp_TNFp_IL2p	infected	3e-05
M	IFNp_TNFp_IL2p	infected	3e-05
M	IFNp_TNFp_IL2p	infected	3e-05
M	IFNp_TNFp_IL2p	infected	3e-05
M	IFNp_TNFp_IL2p	infected	3e-05
M	IFNp_TNFp_IL2p	infected	3e-05
M	IFNp_TNFp_IL2p	infected	3e-05
M	IFNp_TNFp_IL2p	infected	3e-05
M	IFNp_TNFp_IL2p	infected	3e-05
M	IFNp_TNFp_IL2p	infected	3e-05
M	IFNp_TNFp_IL2p	infected	3e-05
M	IFNp_TNFp_IL2p	infected	4.74406e-05
M	IFNp_TNFp_IL2p	infected	3.81563e-05
M	IFNp_TNFp_IL2p	infected	3e-05
M	IFNp_TNFp_IL2p	infected	4.77715e-05
M	IFNp_TNFp_IL2p	infected	3e-05
M	IFNp_TNFp_IL2p	infected	3e-05
M	IFNp_TNFp_IL2p	infected	3e-05
M	IFNp_TNFp_IL2p	infected	3e-05
M	IFNp_TNFp_IL2p	infected	3.76378e-05
M	IFNp_TNFp_IL2p	infected	3e-05
M	IFNp_TNFp_IL2p	infected	3e-05
M	IFNp_TNFp_IL2p	infected	3e-05
M	IFNp_TNFp_IL2p	infected	3e-05
M	IFNp_TNFp_IL2p	infected	3e-05
M	IFNp_TNFp_IL2p	infected	3e-05
M	IFNp_TNFp_IL2p	infected	3e-05
M	IFNp_TNFp_IL2p	infected	3e-05
M	IFNp_TNFp_IL2p	infected	3e-05
M	IFNp_TNFp_IL2p	infected	3e-05
M	IFNp_TNFp_IL2p	infected	3e-05
M	IFNp_TNFp_IL2p	infected	3e-05
M	IFNp_TNFp_IL2p	infected	3e-05
M	IFNp_TNFp_IL2p	infected	3e-05
M	IFNp_TNFp_IL2p	infected	3e-05
M	IFNp_TNFp_IL2p	infected	3e-05
M	IFNp_TNFp_IL2p	infected	3e-05
M	IFNp_TNFp_IL2p	infected	5.64334e-05
M	IFNp_TNFp_IL2p	infected	3e-05
M	IFNp_TNFp_IL2p	infected	3e-05
M	IFNp_TNFp_IL2p	infected	3e-05
M	IFNp_TNFp_IL2p	infected	3e-05
M	IFNp_TNFp_IL2p	infected	3e-05
M	IFNp_TNFp_IL2p	infected	3e-05
M	IFNp_TNFp_IL2p	infected	3e-05
M	IFNp_TNFp_IL2p	infected	3e-05
M	IFNp_TNFp_IL2p	infected	3e-05
M	IFNp_TNFp_IL2p	infected	3e-05
M	IFNp_TNFp_IL2p	infected	3e-05
M	IFNp_TNFp_IL2p	infected	3e-05
M	IFNp_TNFp_IL2p	infected	3e-05
M	IFNp_TNFp_IL2p	infected	3e-05
M	IFNp_TNFp_IL2p	infected	3e-05
M	IFNp_TNFp_IL2p	infected	3e-05
M	IFNp_TNFp_IL2p	infected	3e-05
M	IFNp_TNFp_IL2p	infected	3e-05
M	IFNp_TNFp_IL2p	infected	3e-05
M	IFNp_TNFp_IL2p	infected	3e-05
M	IFNp_TNFp_IL2p	infected	3e-05
M	IFNp_TNFp_IL2p	infected	3e-05
M	IFNp_TNFp_IL2p	infected	3e-05
M	IFNp_TNFp_IL2p	infected	3e-05
M	IFNp_TNFp_IL2p	infected	3e-05
M	IFNp_TNFp_IL2p	infected	3e-05
M	IFNp_TNFp_IL2p	infected	3e-05
M	IFNp_TNFp_IL2p	infected	3e-05
M	IFNp_TNFp_IL2p	infected	3e-05
M	IFNp_TNFp_IL2p	infected	3e-05
M	IFNp_TNFp_IL2p	infected	3e-05
M	IFNp_TNFp_IL2p	infected	3e-05
M	IFNp_TNFp_IL2p	infected	3e-05
M	IFNp_TNFp_IL2p	infected	3e-05
M	IFNp_TNFp_IL2p	infected	3e-05
M	IFNp_TNFp_IL2p	infected	3e-05
M	IFNp_TNFp_IL2p	infected	3e-05
M	IFNp_TNFp_IL2p	infected	3e-05
M	IFNp_TNFp_IL2p	infected	3e-05
M	IFNp_TNFp_IL2p	infected	3e-05
M	IFNp_TNFp_IL2p	infected	3e-05
M	IFNp_TNFp_IL2p	infected	3e-05
M	IFNp_TNFp_IL2p	infected	3e-05
M	IFNp_TNFp_IL2p	infected	3e-05
M	IFNp_TNFp_IL2p	infected	3e-05
M	IFNp_TNFp_IL2p	infected	3e-05
M	IFNp_TNFp_IL2p	infected	3e-05
M	IFNp_TNFp_IL2p	infected	3e-05
M	IFNp_TNFp_IL2p	infected	3e-05
M	IFNp_TNFp_IL2p	infected	3e-05
M	IFNp_TNFp_IL2p	infected	3e-05
M	IFNp_TNFp_IL2p	infected	3e-05
M	IFNp_TNFp_IL2p	infected	3e-05
M	IFNp_TNFp_IL2p	infected	4.66483e-05
M	IFNp_TNFp_IL2p	infected	3e-05
M	IFNp_TNFp_IL2p	infected	3e-05
M	IFNp_TNFp_IL2p	infected	3e-05
M	IFNp_TNFp_IL2p	infected	3e-05
M	IFNp_TNFp_IL2p	infected	3e-05
M	IFNp_TNFp_IL2p	infected	3e-05
M	IFNp_TNFp_IL2p	infected	3e-05
M	IFNp_TNFp_IL2p	infected	3e-05
M	IFNp_TNFp_IL2p	infected	3e-05
M	IFNp_TNFp_IL2p	infected	3e-05
M	IFNp_TNFp_IL2p	infected	4.46528e-05
M	IFNp_TNFp_IL2p	infected	3e-05
M	IFNp_TNFp_IL2p	infected	3.30327e-05
M	IFNp_TNFp_IL2p	infected	3e-05
M	IFNp_TNFp_IL2p	infected	3e-05
M	IFNp_TNFp_IL2p	infected	3e-05
M	IFNp_TNFp_IL2p	infected	3e-05
M	IFNp_TNFp_IL2p	infected	3e-05
M	IFNp_TNFp_IL2p	infected	3e-05
M	IFNp_TNFp_IL2p	infected	3e-05
M	IFNp_TNFp_IL2p	infected	3e-05
M	IFNp_TNFp_IL2p	infected	3e-05
M	IFNp_TNFp_IL2p	infected	3e-05
M	IFNp_TNFp_IL2p	infected	3e-05
M	IFNp_TNFp_IL2p	infected	3e-05
M	IFNp_TNFp_IL2p	infected	3e-05
M	IFNp_TNFp_IL2p	infected	3e-05
M	IFNp_TNFp_IL2p	infected	3e-05
M	IFNp_TNFp_IL2p	infected	3e-05
M	IFNp_TNFp_IL2p	infected	3.02033e-05
M	IFNp_TNFp_IL2p	infected	3e-05
M	IFNp_TNFp_IL2p	infected	3.12315e-05
M	IFNp_TNFp_IL2p	infected	3e-05
M	IFNp_TNFp_IL2p	infected	3e-05
M	IFNp_TNFp_IL2p	infected	3e-05
M	IFNp_TNFp_IL2p	infected	4.14439e-05
M	IFNp_TNFp_IL2p	infected	8.42176e-05
M	IFNp_TNFp_IL2p	infected	3e-05
M	IFNp_TNFp_IL2p	infected	3e-05
M	IFNp_TNFp_IL2p	infected	3e-05
M	IFNp_TNFp_IL2p	infected	3e-05
M	IFNp_TNFp_IL2p	infected	3e-05
M	IFNp_TNFp_IL2p	infected	3e-05
M	IFNp_TNFp_IL2p	infected	4.23899e-05
M	IFNp_TNFp_IL2p	infected	3e-05
M	IFNp_TNFp_IL2p	infected	3e-05
M	IFNp_TNFp_IL2p	infected	3e-05
M	IFNp_TNFp_IL2p	infected	3e-05
M	IFNp_TNFp_IL2p	infected	3e-05
M	IFNp_TNFp_IL2p	infected	3e-05
M	IFNp_TNFp_IL2p	infected	3e-05
M	IFNp_TNFp_IL2p	infected	3e-05
M	IFNp_TNFp_IL2p	infected	3e-05
M	IFNp_TNFp_IL2p	infected	3e-05
M	IFNp_TNFp_IL2p	infected	3e-05
M	IFNp_TNFp_IL2p	infected	3e-05
M	IFNp_TNFp_IL2p	infected	3.34616e-05
M	IFNp_TNFp_IL2p	infected	3e-05
M	IFNp_TNFp_IL2p	infected	3e-05
M	IFNp_TNFp_IL2p	infected	3e-05
M	IFNp_TNFp_IL2p	infected	3e-05
M	IFNp_TNFp_IL2p	infected	3e-05
M	IFNp_TNFp_IL2p	infected	3e-05
M	IFNp_TNFp_IL2p	infected	3e-05
M	IFNp_TNFp_IL2p	infected	3e-05
M	IFNp_TNFp_IL2p	infected	3e-05
M	IFNp_TNFp_IL2p	infected	3e-05
M	IFNp_TNFp_IL2p	infected	3e-05
M	IFNp_TNFp_IL2p	infected	3e-05
M	IFNp_TNFp_IL2p	infected	4.3136e-05
M	IFNp_TNFp_IL2p	infected	3e-05
M	IFNp_TNFp_IL2p	infected	3e-05
M	IFNp_TNFp_IL2p	infected	3e-05
M	IFNp_TNFp_IL2p	infected	3e-05
M	IFNp_TNFp_IL2p	infected	3e-05
M	IFNp_TNFp_IL2p	infected	3e-05
M	IFNp_TNFp_IL2p	infected	3e-05
M	IFNp_TNFp_IL2p	infected	3e-05
M	IFNp_TNFp_IL2p	infected	3e-05
M	IFNp_TNFp_IL2p	infected	3e-05
M	IFNp_TNFp_IL2p	infected	3e-05
M	IFNp_TNFp_IL2p	infected	3e-05
M	IFNp_TNFp_IL2p	infected	3e-05
M	IFNp_TNFp_IL2p	infected	3e-05
M	IFNp_TNFp_IL2p	infected	3e-05
M	IFNp_TNFp_IL2p	infected	3e-05
M	IFNp_TNFp_IL2p	infected	3e-05
M	IFNp_TNFp_IL2p	infected	3e-05
M	IFNp_TNFp_IL2p	infected	3e-05
M	IFNp_TNFp_IL2p	infected	3e-05
M	IFNp_TNFp_IL2p	infected	3e-05
M	IFNp_TNFp_IL2p	infected	3e-05
M	IFNp_TNFp_IL2p	infected	3e-05
M	IFNp_TNFp_IL2p	infected	3e-05
M	IFNp_TNFp_IL2p	infected	3e-05
M	IFNp_TNFp_IL2p	infected	3e-05
M	IFNp_TNFp_IL2p	infected	3e-05
M	IFNp_TNFp_IL2p	infected	3e-05
M	IFNp_TNFp_IL2p	infected	3e-05
M	IFNp_TNFp_IL2p	infected	3e-05
M	IFNp_TNFp_IL2p	infected	3e-05
M	IFNp_TNFp_IL2p	infected	3e-05
M	IFNp_TNFp_IL2p	infected	3e-05
M	IFNp_TNFp_IL2p	infected	3e-05
M	IFNp_TNFp_IL2p	infected	3e-05
M	IFNp_TNFp_IL2p	infected	3e-05
M	IFNp_TNFp_IL2p	infected	3e-05
M	IFNp_TNFp_IL2p	infected	3e-05
M	IFNp_TNFp_IL2p	infected	3e-05
M	IFNp_TNFp_IL2p	infected	3e-05
M	IFNp_TNFp_IL2p	infected	3e-05
M	IFNp_TNFp_IL2p	infected	3e-05
M	IFNp_TNFp_IL2p	infected	3e-05
M	IFNp_TNFp_IL2p	infected	9.06413e-05
M	IFNp_TNFp_IL2p	infected	3e-05
M	IFNp_TNFp_IL2p	infected	3e-05
M	IFNp_TNFp_IL2p	infected	3e-05
M	IFNp_TNFp_IL2p	infected	3e-05
M	IFNp_TNFp_IL2p	infected	3e-05
M	IFNp_TNFp_IL2p	infected	6.42405e-05
M	IFNp_TNFp_IL2p	infected	3e-05
M	IFNp_TNFp_IL2p	infected	3e-05
M	IFNp_TNFp_IL2p	infected	3e-05
M	IFNp_TNFp_IL2p	infected	3e-05
M	IFNp_TNFp_IL2p	infected	3e-05
M	IFNp_TNFp_IL2p	infected	3e-05
M	IFNp_TNFp_IL2p	infected	3e-05
M	IFNp_TNFp_IL2p	infected	3e-05
M	IFNp_TNFp_IL2p	infected	3e-05
M	IFNp_TNFp_IL2p	infected	3e-05
M	IFNp_TNFp_IL2p	infected	3e-05
M	IFNp_TNFp_IL2p	infected	3e-05
M	IFNp_TNFp_IL2p	infected	3e-05
M	IFNp_TNFp_IL2p	infected	3e-05
M	IFNp_TNFp_IL2p	infected	3e-05
M	IFNp_TNFp_IL2p	infected	3e-05
M	IFNp_TNFp_IL2p	infected	3e-05
M	IFNp_TNFp_IL2p	infected	3e-05
M	IFNp_TNFp_IL2p	infected	3e-05
M	IFNp_TNFp_IL2p	infected	3e-05
M	IFNp_TNFp_IL2p	infected	3e-05
M	IFNp_TNFp_IL2p	infected	3e-05
M	IFNp_TNFp_IL2p	infected	3e-05
M	IFNp_TNFp_IL2p	infected	3e-05
M	IFNp_TNFp_IL2p	infected	3e-05
M	IFNp_TNFp_IL2p	infected	3e-05
M	IFNp_TNFp_IL2p	infected	3e-05
M	IFNp_TNFp_IL2p	infected	3e-05
M	IFNp_TNFp_IL2p	infected	3e-05
M	IFNp_TNFp_IL2p	infected	3e-05
M	IFNp_TNFp_IL2p	infected	3e-05
M	IFNp_TNFp_IL2p	infected	3e-05
M	IFNp_TNFp_IL2p	infected	3e-05
M	IFNp_TNFp_IL2p	infected	3e-05
M	IFNp_TNFp_IL2p	infected	3e-05
M	IFNp_TNFp_IL2p	infected	3e-05
M	IFNp_TNFp_IL2p	infected	3e-05
M	IFNp_TNFp_IL2p	infected	3e-05
M	IFNp_TNFp_IL2p	infected	3e-05
M	IFNp_TNFp_IL2p	infected	3e-05
M	IFNp_TNFp_IL2p	infected	7.39454e-05
M	IFNp_TNFp_IL2p	infected	3e-05
M	IFNp_TNFp_IL2p	infected	3e-05
M	IFNp_TNFp_IL2p	infected	3e-05
M	IFNp_TNFp_IL2p	infected	3e-05
M	IFNp_TNFp_IL2p	infected	3e-05
M	IFNp_TNFp_IL2p	infected	3e-05
M	IFNp_TNFp_IL2p	infected	3e-05
M	IFNp_TNFp_IL2p	infected	3e-05
M	IFNp_TNFp_IL2p	infected	3e-05
M	IFNp_TNFp_IL2p	infected	3e-05
M	IFNp_TNFp_IL2p	infected	3e-05
M	IFNp_TNFp_IL2p	infected	3e-05
M	IFNp_TNFp_IL2p	infected	3e-05
M	IFNp_TNFp_IL2p	infected	3e-05
M	IFNp_TNFp_IL2p	infected	3e-05
M	IFNp_TNFp_IL2p	infected	3e-05
M	IFNp_TNFp_IL2p	infected	3e-05
M	IFNp_TNFp_IL2p	infected	3e-05
M	IFNp_TNFp_IL2p	infected	3e-05
M	IFNp_TNFp_IL2p	infected	3e-05
M	IFNp_TNFp_IL2p	infected	3e-05
M	IFNp_TNFp_IL2p	infected	3e-05
M	IFNp_TNFp_IL2p	infected	3e-05
M	IFNp_TNFp_IL2p	infected	3e-05
M	IFNp_TNFp_IL2p	infected	3e-05
M	IFNp_TNFp_IL2p	infected	3e-05
M	IFNp_TNFp_IL2p	infected	3e-05
M	IFNp_TNFp_IL2p	infected	3e-05
[truncated: 18,719 more rows]

## Sheet: Fig_3a
Stimulation	Age	Infected	Response.fraction
U	(18,40]	TRUE	3e-05
U	(40,60]	FALSE	3e-05
U	(18,40]	TRUE	3e-05
U	(40,60]	TRUE	3e-05
U	(40,60]	TRUE	3e-05
U	(18,40]	TRUE	3e-05
U	(18,40]	TRUE	3e-05
U	(18,40]	FALSE	3e-05
U	(18,40]	TRUE	3e-05
U	(60,91]	TRUE	3e-05
U	(18,40]	FALSE	3e-05
U	(40,60]	TRUE	3e-05
U	(40,60]	TRUE	3e-05
U	(60,91]	FALSE	3e-05
U	(40,60]	TRUE	3e-05
U	(60,91]	TRUE	3e-05
U	(60,91]	TRUE	3e-05
U	(60,91]	FALSE	3e-05
U	(18,40]	TRUE	3e-05
U	(18,40]	FALSE	3e-05
U	(40,60]	FALSE	3e-05
U	(40,60]	TRUE	3.31906e-05
U	(40,60]	TRUE	3e-05
U	(18,40]	TRUE	3e-05
U	(40,60]	FALSE	3e-05
U	(40,60]	TRUE	3e-05
U	(40,60]	FALSE	3e-05
U	(18,40]	TRUE	3e-05
U	(18,40]	TRUE	3e-05
U	(18,40]	TRUE	3e-05
U	(18,40]	TRUE	3e-05
U	(60,91]	FALSE	3e-05
U	(18,40]	TRUE	3e-05
U	(18,40]	TRUE	4.32688e-05
U	(40,60]	TRUE	3e-05
U	(18,40]	TRUE	3e-05
U	(40,60]	FALSE	3e-05
U	(40,60]	TRUE	3e-05
U	(60,91]	FALSE	3e-05
U	(40,60]	TRUE	3e-05
U	(40,60]	TRUE	3e-05
U	(40,60]	TRUE	3e-05
U	(18,40]	TRUE	3e-05
U	(60,91]	FALSE	3e-05
U	(60,91]	FALSE	3e-05
U	(60,91]	FALSE	3e-05
U	(40,60]	TRUE	3e-05
U	(40,60]	FALSE	3e-05
U	(18,40]	TRUE	3e-05
U	(18,40]	FALSE	3e-05
U	(40,60]	TRUE	3e-05
U	(18,40]	TRUE	3e-05
U	(40,60]	TRUE	3e-05
U	(60,91]	FALSE	3e-05
U	(40,60]	TRUE	3e-05
U	(60,91]	TRUE	3e-05
U	(60,91]	TRUE	3e-05
U	(40,60]	TRUE	3e-05
U	(60,91]	FALSE	3e-05
U	(40,60]	FALSE	3e-05
U	(40,60]	FALSE	3e-05
U	(18,40]	TRUE	3e-05
U	(60,91]	TRUE	3e-05
U	(18,40]	TRUE	3e-05
U	(40,60]	TRUE	3e-05
U	(60,91]	TRUE	3e-05
U	(40,60]	FALSE	3e-05
U	(40,60]	TRUE	3e-05
U	(40,60]	TRUE	3e-05
U	(18,40]	TRUE	3e-05
U	(60,91]	TRUE	3e-05
U	(40,60]	FALSE	3e-05
U	(40,60]	FALSE	3e-05
U	(40,60]	TRUE	3e-05
U	(18,40]	TRUE	4.91589e-05
U	(40,60]	FALSE	3e-05
U	(18,40]	TRUE	3e-05
U	(60,91]	FALSE	3e-05
U	(60,91]	TRUE	3e-05
U	(40,60]	TRUE	3e-05
U	(40,60]	FALSE	3e-05
U	(60,91]	TRUE	3e-05
U	(18,40]	FALSE	3e-05
U	(18,40]	TRUE	3e-05
U	(40,60]	FALSE	6.80712e-05
U	(40,60]	FALSE	3e-05
U	(40,60]	TRUE	3e-05
U	(18,40]	TRUE	3e-05
U	(18,40]	TRUE	3e-05
U	(40,60]	FALSE	3e-05
U	(18,40]	TRUE	3e-05
U	(18,40]	FALSE	3e-05
U	(40,60]	TRUE	3e-05
U	(60,91]	TRUE	3e-05
U	(40,60]	TRUE	3e-05
U	(60,91]	FALSE	3e-05
U	(60,91]	TRUE	3e-05
U	(40,60]	FALSE	3e-05
U	(18,40]	TRUE	3e-05
U	(60,91]	FALSE	3e-05
U	(60,91]	FALSE	4.87632e-05
U	(18,40]	FALSE	3e-05
U	(40,60]	FALSE	3e-05
U	(60,91]	FALSE	3e-05
U	(60,91]	FALSE	3e-05
U	(40,60]	TRUE	3e-05
U	(60,91]	TRUE	3e-05
U	(18,40]	TRUE	3e-05
U	(18,40]	TRUE	3e-05
U	(60,91]	TRUE	3e-05
U	(40,60]	FALSE	3e-05
U	(18,40]	TRUE	3e-05
U	(60,91]	TRUE	3e-05
U	(18,40]	FALSE	3e-05
U	(40,60]	TRUE	3e-05
U	(60,91]	TRUE	3e-05
U	(40,60]	TRUE	3e-05
U	(18,40]	TRUE	3e-05
U	(40,60]	TRUE	3e-05
U	(18,40]	TRUE	3e-05
U	(60,91]	FALSE	3e-05
U	(18,40]	TRUE	3e-05
U	(40,60]	FALSE	3e-05
U	(18,40]	TRUE	3e-05
U	(18,40]	TRUE	3e-05
U	(60,91]	FALSE	3e-05
U	(60,91]	FALSE	3e-05
U	(60,91]	FALSE	3e-05
U	(40,60]	TRUE	3e-05
U	(60,91]	FALSE	3e-05
U	(18,40]	TRUE	3e-05
U	(40,60]	FALSE	3e-05
U	(60,91]	FALSE	3e-05
U	(40,60]	FALSE	3e-05
U	(60,91]	FALSE	3e-05
U	(18,40]	TRUE	5.4612e-05
U	(40,60]	FALSE	3e-05
U	(60,91]	TRUE	3e-05
U	(40,60]	TRUE	3e-05
U	(40,60]	TRUE	3e-05
U	(18,40]	TRUE	3e-05
U	(60,91]	FALSE	3e-05
U	(18,40]	TRUE	3e-05
U	(40,60]	TRUE	3e-05
U	(60,91]	FALSE	3e-05
U	(40,60]	FALSE	3e-05
U	(18,40]	TRUE	3e-05
U	(18,40]	TRUE	3e-05
U	(40,60]	FALSE	3e-05
U	(40,60]	FALSE	3e-05
U	(60,91]	FALSE	3e-05
U	(40,60]	FALSE	3e-05
U	(40,60]	FALSE	3e-05
U	(40,60]	FALSE	3e-05
U	(60,91]	TRUE	3e-05
U	(40,60]	FALSE	3e-05
U	(40,60]	TRUE	3e-05
U	(40,60]	TRUE	3e-05
U	(40,60]	TRUE	3e-05
U	(40,60]	FALSE	3e-05
U	(60,91]	FALSE	3e-05
U	(40,60]	TRUE	3e-05
U	(60,91]	FALSE	3e-05
U	(40,60]	TRUE	3e-05
U	(40,60]	FALSE	3e-05
U	(40,60]	FALSE	3e-05
U	(40,60]	FALSE	3e-05
U	(40,60]	FALSE	3e-05
U	(60,91]	FALSE	3e-05
U	(60,91]	FALSE	3e-05
U	(60,91]	FALSE	3e-05
U	(40,60]	FALSE	3e-05
U	(60,91]	FALSE	3e-05
U	(40,60]	FALSE	3e-05
U	(60,91]	FALSE	3e-05
U	(18,40]	FALSE	3e-05
U	(40,60]	TRUE	3e-05
U	(18,40]	FALSE	3e-05
U	(40,60]	FALSE	3e-05
U	(60,91]	TRUE	3e-05
U	(60,91]	FALSE	3e-05
U	(18,40]	TRUE	3e-05
U	(60,91]	FALSE	3e-05
U	(40,60]	FALSE	3e-05
U	(18,40]	TRUE	3e-05
U	(18,40]	TRUE	3e-05
U	(40,60]	TRUE	3e-05
U	(60,91]	FALSE	3e-05
U	(40,60]	FALSE	3e-05
U	(18,40]	FALSE	3e-05
U	(40,60]	FALSE	3e-05
U	(40,60]	TRUE	3e-05
U	(60,91]	TRUE	3e-05
U	(40,60]	TRUE	3e-05
U	(40,60]	TRUE	3e-05
U	(18,40]	TRUE	3e-05
U	(40,60]	TRUE	3e-05
U	(40,60]	TRUE	3e-05
U	(60,91]	TRUE	3e-05
U	(18,40]	TRUE	3e-05
U	(40,60]	FALSE	3e-05
U	(40,60]	TRUE	3e-05
U	(18,40]	TRUE	3e-05
U	(40,60]	TRUE	3e-05
U	(18,40]	TRUE	3e-05
U	(18,40]	TRUE	3e-05
U	(60,91]	TRUE	3e-05
U	(18,40]	TRUE	3e-05
U	(40,60]	FALSE	3e-05
U	(18,40]	TRUE	3e-05
U	(40,60]	FALSE	3e-05
U	(18,40]	TRUE	3e-05
U	(18,40]	TRUE	3e-05
U	(40,60]	TRUE	3e-05
U	(40,60]	TRUE	3e-05
U	(60,91]	FALSE	3e-05
U	(40,60]	TRUE	3e-05
U	(60,91]	TRUE	3e-05
U	(18,40]	TRUE	3e-05
U	(18,40]	FALSE	3e-05
U	(40,60]	TRUE	3e-05
U	(18,40]	TRUE	3e-05
U	(40,60]	TRUE	3e-05
U	(40,60]	TRUE	3e-05
U	(40,60]	TRUE	3e-05
U	(60,91]	TRUE	3e-05
U	(18,40]	TRUE	8.65258e-05
U	(18,40]	TRUE	3e-05
U	(60,91]	TRUE	3e-05
U	(40,60]	TRUE	3e-05
U	(18,40]	TRUE	3e-05
U	(18,40]	TRUE	3e-05
U	(60,91]	TRUE	3e-05
U	(40,60]	FALSE	3e-05
U	(60,91]	TRUE	3.092e-05
U	(40,60]	TRUE	3e-05
U	(40,60]	FALSE	3e-05
U	(40,60]	TRUE	3e-05
U	(18,40]	TRUE	3e-05
U	(60,91]	FALSE	3e-05
U	(60,91]	FALSE	3e-05
U	(18,40]	TRUE	3e-05
U	(40,60]	TRUE	3e-05
U	(40,60]	TRUE	0.000107937
U	(60,91]	TRUE	3e-05
U	(60,91]	TRUE	0.000131428
U	(40,60]	TRUE	5.203e-05
U	(40,60]	TRUE	3e-05
U	(60,91]	TRUE	3.3255e-05
U	(18,40]	TRUE	3e-05
U	(18,40]	TRUE	3e-05
U	(40,60]	TRUE	3e-05
U	(18,40]	TRUE	3e-05
U	(18,40]	TRUE	3e-05
U	(60,91]	FALSE	3e-05
U	(18,40]	TRUE	3e-05
U	(40,60]	TRUE	3e-05
U	(40,60]	TRUE	3e-05
U	(18,40]	TRUE	3e-05
U	(60,91]	TRUE	3e-05
U	(18,40]	TRUE	3e-05
U	(60,91]	FALSE	3e-05
U	(60,91]	TRUE	5.82027e-05
U	(60,91]	TRUE	3e-05
U	(18,40]	TRUE	3e-05
U	(18,40]	TRUE	3e-05
U	(40,60]	FALSE	3e-05
U	(40,60]	TRUE	3e-05
U	(40,60]	TRUE	3e-05
U	(40,60]	TRUE	3e-05
U	(60,91]	FALSE	3e-05
U	(40,60]	FALSE	3e-05
U	(18,40]	TRUE	3e-05
U	(18,40]	TRUE	3e-05
U	(40,60]	TRUE	3e-05
U	(18,40]	TRUE	3e-05
U	(18,40]	TRUE	3e-05
U	(18,40]	TRUE	3e-05
U	(60,91]	FALSE	3e-05
U	(40,60]	TRUE	3e-05
U	(18,40]	FALSE	3e-05
U	(18,40]	TRUE	3e-05
U	(60,91]	FALSE	5.23467e-05
U	(40,60]	TRUE	3e-05
U	(40,60]	FALSE	3e-05
U	(18,40]	TRUE	3e-05
U	(18,40]	TRUE	3e-05
U	(40,60]	TRUE	3e-05
U	(18,40]	FALSE	3e-05
U	(18,40]	TRUE	3e-05
U	(18,40]	TRUE	3e-05
U	(40,60]	TRUE	3e-05
U	(18,40]	TRUE	3e-05
U	(40,60]	TRUE	6.73627e-05
U	(18,40]	TRUE	3e-05
U	(40,60]	FALSE	3e-05
U	(18,40]	TRUE	3e-05
U	(40,60]	TRUE	3e-05
U	(18,40]	FALSE	3e-05
U	(40,60]	FALSE	3e-05
U	(18,40]	TRUE	3e-05
U	(60,91]	TRUE	3e-05
U	(40,60]	TRUE	3e-05
U	(40,60]	FALSE	3e-05
U	(60,91]	FALSE	3e-05
U	(40,60]	TRUE	3e-05
U	(60,91]	FALSE	4.058e-05
U	(60,91]	FALSE	3e-05
U	(40,60]	FALSE	3e-05
U	(18,40]	FALSE	3e-05
U	(18,40]	TRUE	3e-05
U	(18,40]	TRUE	3e-05
U	(18,40]	TRUE	3e-05
U	(60,91]	FALSE	3e-05
U	(18,40]	TRUE	3e-05
U	(40,60]	FALSE	3e-05
U	(40,60]	TRUE	3e-05
U	(40,60]	FALSE	3e-05
U	(40,60]	TRUE	3e-05
U	(40,60]	FALSE	3e-05
U	(18,40]	TRUE	3e-05
U	(40,60]	TRUE	3e-05
U	(40,60]	FALSE	3e-05
U	(60,91]	FALSE	3e-05
U	(18,40]	TRUE	3e-05
U	(60,91]	FALSE	3e-05
U	(18,40]	TRUE	3e-05
U	(40,60]	TRUE	4.39715e-05
U	(40,60]	TRUE	4.18165e-05
U	(60,91]	TRUE	3e-05
U	(40,60]	FALSE	3e-05
U	(40,60]	TRUE	3e-05
U	(18,40]	TRUE	3e-05
U	(18,40]	TRUE	3e-05
U	(18,40]	TRUE	3e-05
U	(40,60]	TRUE	3e-05
U	(40,60]	FALSE	3e-05
U	(18,40]	FALSE	3e-05
U	(40,60]	FALSE	3e-05
U	(60,91]	FALSE	3e-05
U	(18,40]	TRUE	3e-05
U	(18,40]	FALSE	3e-05
U	(18,40]	TRUE	3e-05
U	(40,60]	FALSE	3e-05
U	(60,91]	FALSE	3e-05
U	(18,40]	TRUE	3e-05
U	(40,60]	TRUE	3e-05
U	(60,91]	FALSE	3e-05
U	(60,91]	TRUE	3e-05
U	(18,40]	TRUE	3e-05
U	(60,91]	FALSE	3e-05
U	(40,60]	TRUE	3e-05
U	(40,60]	FALSE	3e-05
U	(18,40]	TRUE	7.83453e-05
U	(18,40]	TRUE	3e-05
U	(40,60]	TRUE	3e-05
U	(60,91]	FALSE	4.51372e-05
U	(40,60]	TRUE	3e-05
U	(60,91]	TRUE	3e-05
U	(18,40]	TRUE	3e-05
U	(40,60]	TRUE	3e-05
U	(40,60]	TRUE	3e-05
U	(40,60]	FALSE	3e-05
U	(18,40]	TRUE	3e-05
U	(40,60]	TRUE	3e-05
U	(18,40]	TRUE	3e-05
U	(40,60]	TRUE	3e-05
U	(40,60]	FALSE	3e-05
U	(60,91]	TRUE	3e-05
U	(18,40]	TRUE	3e-05
U	(40,60]	TRUE	3e-05
U	(18,40]	TRUE	3e-05
U	(18,40]	TRUE	3.28904e-05
U	(60,91]	TRUE	3e-05
U	(40,60]	TRUE	3e-05
U	(18,40]	TRUE	3e-05
U	(40,60]	TRUE	3e-05
U	(40,60]	TRUE	3e-05
U	(18,40]	TRUE	3e-05
U	(18,40]	TRUE	3e-05
U	(40,60]	TRUE	3e-05
U	(60,91]	FALSE	3e-05
U	(18,40]	FALSE	3e-05
U	(40,60]	TRUE	3e-05
U	(40,60]	TRUE	3e-05
U	(18,40]	FALSE	3.18872e-05
U	(60,91]	TRUE	3e-05
U	(18,40]	TRUE	3e-05
U	(18,40]	TRUE	3e-05
U	(18,40]	TRUE	3e-05
U	(18,40]	TRUE	3e-05
U	(40,60]	FALSE	3e-05
U	(18,40]	FALSE	3e-05
U	(18,40]	TRUE	5.38329e-05
U	(40,60]	TRUE	3e-05
U	(40,60]	TRUE	3e-05
U	(60,91]	FALSE	3.69968e-05
U	(60,91]	FALSE	3e-05
U	(18,40]	TRUE	3e-05
U	(40,60]	TRUE	3e-05
U	(40,60]	TRUE	3e-05
U	(18,40]	TRUE	3e-05
U	(60,91]	TRUE	3e-05
U	(18,40]	FALSE	3e-05
U	(60,91]	FALSE	3e-05
U	(40,60]	FALSE	3e-05
U	(60,91]	FALSE	3e-05
U	(60,91]	FALSE	3e-05
U	(18,40]	FALSE	3e-05
U	(18,40]	TRUE	3e-05
U	(40,60]	FALSE	3e-05
U	(40,60]	TRUE	3e-05
U	(40,60]	FALSE	3e-05
U	(18,40]	TRUE	0.000136033
U	(18,40]	TRUE	3e-05
U	(60,91]	FALSE	3e-05
U	(18,40]	TRUE	4.45884e-05
U	(60,91]	FALSE	3e-05
U	(18,40]	TRUE	3e-05
U	(18,40]	TRUE	3e-05
U	(40,60]	TRUE	3e-05
U	(60,91]	TRUE	3e-05
U	(40,60]	TRUE	3e-05
U	(40,60]	FALSE	3e-05
U	(18,40]	TRUE	3e-05
U	(18,40]	TRUE	7.68654e-05
U	(18,40]	TRUE	3e-05
U	(40,60]	FALSE	3.86451e-05
U	(40,60]	TRUE	3e-05
U	(18,40]	TRUE	3e-05
U	(18,40]	FALSE	3e-05
U	(60,91]	FALSE	3e-05
U	(18,40]	FALSE	3e-05
U	(40,60]	FALSE	3e-05
U	(40,60]	TRUE	3e-05
U	(60,91]	FALSE	3e-05
U	(60,91]	FALSE	3e-05
U	(40,60]	FALSE	3e-05
U	(60,91]	TRUE	3e-05
U	(60,91]	FALSE	3e-05
U	(40,60]	TRUE	3e-05
U	(60,91]	FALSE	3e-05
U	(40,60]	FALSE	3e-05
U	(40,60]	TRUE	3e-05
U	(40,60]	TRUE	3e-05
U	(40,60]	TRUE	3e-05
U	(40,60]	TRUE	3e-05
U	(18,40]	TRUE	3e-05
U	(40,60]	TRUE	3e-05
U	(40,60]	TRUE	3e-05
U	(18,40]	TRUE	3e-05
U	(18,40]	TRUE	3e-05
U	(60,91]	TRUE	3e-05
U	(60,91]	TRUE	3e-05
U	(40,60]	TRUE	3e-05
U	(60,91]	FALSE	5.07465e-05
U	(60,91]	FALSE	3e-05
U	(40,60]	TRUE	3e-05
U	(18,40]	TRUE	3e-05
U	(40,60]	TRUE	3e-05
U	(18,40]	FALSE	3e-05
U	(40,60]	FALSE	3e-05
U	(40,60]	TRUE	3e-05
U	(18,40]	TRUE	3e-05
U	(60,91]	TRUE	3e-05
U	(60,91]	FALSE	3e-05
U	(18,40]	TRUE	3e-05
U	(40,60]	FALSE	3e-05
U	(40,60]	TRUE	3e-05
U	(18,40]	TRUE	3e-05
U	(40,60]	TRUE	3e-05
U	(40,60]	TRUE	3e-05
U	(40,60]	TRUE	3e-05
U	(60,91]	TRUE	3e-05
U	(40,60]	FALSE	3e-05
U	(40,60]	TRUE	3e-05
U	(60,91]	TRUE	3e-05
U	(40,60]	TRUE	3e-05
U	(18,40]	FALSE	3.92042e-05
U	(60,91]	FALSE	3e-05
U	(18,40]	TRUE	3e-05
U	(40,60]	FALSE	3e-05
U	(40,60]	FALSE	3e-05
U	(60,91]	FALSE	3e-05
U	(40,60]	TRUE	3e-05
U	(40,60]	FALSE	3e-05
U	(40,60]	TRUE	3e-05
U	(60,91]	FALSE	3e-05
U	(60,91]	TRUE	3e-05
U	(18,40]	FALSE	3e-05
U	(18,40]	TRUE	3e-05
U	(40,60]	FALSE	3e-05
U	(60,91]	FALSE	3e-05
U	(18,40]	FALSE	3e-05
U	(60,91]	TRUE	3e-05
U	(18,40]	TRUE	3e-05
U	(60,91]	TRUE	3e-05
U	(40,60]	TRUE	3e-05
U	(40,60]	TRUE	3e-05
U	(60,91]	FALSE	3e-05
U	(40,60]	FALSE	3e-05
U	(40,60]	FALSE	3e-05
U	(40,60]	TRUE	3e-05
U	(18,40]	FALSE	3e-05
U	(40,60]	TRUE	4.51406e-05
U	(18,40]	TRUE	3e-05
U	(18,40]	FALSE	3e-05
U	(18,40]	TRUE	3e-05
U	(18,40]	TRUE	3e-05
U	(40,60]	FALSE	3e-05
U	(60,91]	TRUE	3e-05
U	(40,60]	TRUE	3e-05
U	(40,60]	TRUE	3e-05
U	(18,40]	TRUE	3e-05
U	(40,60]	TRUE	3e-05
U	(40,60]	TRUE	3e-05
U	(18,40]	TRUE	3e-05
U	(40,60]	TRUE	3e-05
U	(18,40]	TRUE	3e-05
U	(18,40]	TRUE	3e-05
U	(18,40]	TRUE	3.91558e-05
U	(40,60]	TRUE	3e-05
U	(60,91]	TRUE	3e-05
U	(40,60]	TRUE	3e-05
U	(18,40]	TRUE	3e-05
U	(40,60]	TRUE	3e-05
U	(18,40]	TRUE	3e-05
U	(60,91]	TRUE	3e-05
U	(18,40]	TRUE	3e-05
U	(40,60]	TRUE	3e-05
U	(40,60]	TRUE	3e-05
U	(40,60]	TRUE	3e-05
U	(40,60]	TRUE	3e-05
U	(18,40]	TRUE	3e-05
U	(60,91]	TRUE	3e-05
U	(60,91]	FALSE	3e-05
U	(18,40]	TRUE	3e-05
U	(18,40]	TRUE	3e-05
U	(18,40]	TRUE	3e-05
U	(40,60]	FALSE	3e-05
U	(40,60]	TRUE	3e-05
U	(18,40]	TRUE	3e-05
U	(40,60]	TRUE	3e-05
U	(40,60]	TRUE	3.53982e-05
U	(40,60]	TRUE	3e-05
U	(60,91]	FALSE	3e-05
U	(18,40]	TRUE	0.000108781
U	(40,60]	TRUE	3e-05
U	(18,40]	TRUE	3.67521e-05
U	(18,40]	TRUE	3e-05
U	(18,40]	TRUE	3e-05
U	(18,40]	TRUE	3e-05
U	(40,60]	TRUE	3e-05
U	(60,91]	FALSE	3e-05
U	(18,40]	TRUE	3e-05
U	(60,91]	TRUE	3e-05
U	(40,60]	TRUE	3e-05
U	(18,40]	TRUE	3e-05
U	(40,60]	FALSE	3e-05
U	(40,60]	TRUE	3e-05
U	(60,91]	TRUE	3e-05
U	(40,60]	TRUE	3e-05
U	(60,91]	TRUE	3e-05
U	(40,60]	FALSE	3e-05
U	(60,91]	TRUE	3e-05
U	(60,91]	FALSE	5.96783e-05
U	(60,91]	FALSE	3e-05
U	(18,40]	TRUE	3e-05
U	(40,60]	TRUE	3e-05
U	(40,60]	TRUE	3e-05
U	(40,60]	TRUE	3e-05
U	(60,91]	FALSE	3e-05
U	(40,60]	TRUE	3e-05
U	(18,40]	TRUE	3e-05
U	(40,60]	FALSE	3e-05
U	(18,40]	TRUE	3e-05
U	(40,60]	TRUE	3e-05
U	(60,91]	FALSE	3e-05
U	(18,40]	TRUE	3e-05
U	(60,91]	FALSE	3e-05
U	(40,60]	TRUE	3e-05
U	(40,60]	TRUE	3e-05
U	(18,40]	TRUE	3e-05
U	(18,40]	TRUE	3e-05
U	(60,91]	TRUE	3e-05
U	(40,60]	TRUE	3e-05
U	(18,40]	TRUE	3e-05
U	(60,91]	FALSE	3e-05
U	(60,91]	FALSE	3e-05
U	(18,40]	TRUE	3e-05
U	(40,60]	FALSE	3e-05
U	(40,60]	TRUE	3e-05
U	(18,40]	TRUE	3e-05
U	(60,91]	TRUE	3e-05
U	(40,60]	TRUE	3e-05
U	(40,60]	FALSE	3e-05
U	(60,91]	TRUE	3e-05
U	(40,60]	TRUE	3e-05
U	(18,40]	TRUE	3e-05
U	(40,60]	FALSE	3e-05
U	(18,40]	TRUE	3e-05
U	(18,40]	TRUE	3e-05
U	(40,60]	FALSE	3e-05
U	(40,60]	FALSE	3e-05
U	(60,91]	TRUE	3e-05
U	(60,91]	FALSE	3e-05
U	(18,40]	TRUE	3e-05
U	(40,60]	FALSE	3e-05
U	(18,40]	TRUE	3e-05
U	(18,40]	TRUE	3e-05
U	(60,91]	FALSE	3e-05
U	(40,60]	TRUE	3e-05
U	(18,40]	TRUE	3e-05
U	(18,40]	FALSE	4.44e-05
U	(60,91]	FALSE	3e-05
U	(40,60]	TRUE	3.34758e-05
U	(60,91]	FALSE	3e-05
U	(40,60]	TRUE	3e-05
U	(18,40]	TRUE	3e-05
U	(40,60]	TRUE	3e-05
U	(40,60]	TRUE	3e-05
U	(40,60]	TRUE	3e-05
U	(40,60]	FALSE	3e-05
U	(40,60]	TRUE	3e-05
U	(40,60]	TRUE	3e-05
U	(18,40]	TRUE	3e-05
U	(60,91]	TRUE	3e-05
U	(60,91]	TRUE	3.17667e-05
U	(18,40]	TRUE	3e-05
U	(40,60]	TRUE	3e-05
U	(40,60]	TRUE	3e-05
U	(40,60]	FALSE	3e-05
U	(18,40]	TRUE	3e-05
U	(60,91]	FALSE	3e-05
U	(60,91]	FALSE	3e-05
U	(40,60]	TRUE	3e-05
U	(40,60]	FALSE	3e-05
U	(40,60]	FALSE	3e-05
U	(60,91]	FALSE	3e-05
U	(40,60]	TRUE	3e-05
U	(60,91]	TRUE	3e-05
U	(60,91]	FALSE	3e-05
U	(40,60]	TRUE	3e-05
U	(40,60]	FALSE	3e-05
U	(40,60]	TRUE	3e-05
U	(18,40]	TRUE	3e-05
U	(18,40]	FALSE	3e-05
U	(18,40]	TRUE	3e-05
U	(60,91]	FALSE	3e-05
U	(40,60]	FALSE	3e-05
U	(18,40]	TRUE	3e-05
U	(18,40]	TRUE	3e-05
U	(60,91]	TRUE	3e-05
U	(40,60]	FALSE	3e-05
U	(40,60]	FALSE	3e-05
U	(18,40]	TRUE	3e-05
U	(40,60]	TRUE	3e-05
U	(60,91]	FALSE	3e-05
U	(60,91]	FALSE	3e-05
U	(18,40]	TRUE	3e-05
U	(40,60]	FALSE	3e-05
U	(40,60]	FALSE	3e-05
U	(60,91]	FALSE	3e-05
U	(40,60]	TRUE	3e-05
U	(60,91]	FALSE	3e-05
U	(18,40]	TRUE	3e-05
U	(40,60]	TRUE	3.49932e-05
U	(40,60]	FALSE	3e-05
U	(18,40]	FALSE	3e-05
U	(40,60]	FALSE	3e-05
U	(40,60]	TRUE	3e-05
U	(18,40]	TRUE	3e-05
U	(18,40]	TRUE	3e-05
U	(40,60]	FALSE	3e-05
U	(60,91]	FALSE	3e-05
U	(40,60]	TRUE	3e-05
U	(18,40]	TRUE	3e-05
U	(18,40]	TRUE	3e-05
U	(18,40]	TRUE	3e-05
U	(18,40]	TRUE	3e-05
U	(18,40]	FALSE	3e-05
U	(60,91]	FALSE	3e-05
U	(18,40]	TRUE	4.55802e-05
U	(40,60]	TRUE	3e-05
U	(40,60]	FALSE	3e-05
U	(40,60]	TRUE	3e-05
U	(60,91]	TRUE	3e-05
U	(60,91]	FALSE	5.38242e-05
U	(60,91]	FALSE	3e-05
U	(60,91]	TRUE	3e-05
U	(60,91]	TRUE	3e-05
U	(40,60]	TRUE	3e-05
U	(40,60]	TRUE	3e-05
U	(60,91]	FALSE	3e-05
U	(40,60]	FALSE	3e-05
U	(18,40]	TRUE	3e-05
U	(40,60]	TRUE	3e-05
U	(40,60]	TRUE	3e-05
U	(18,40]	TRUE	3e-05
U	(18,40]	TRUE	3e-05
U	(40,60]	TRUE	3e-05
U	(40,60]	TRUE	3e-05
U	(18,40]	TRUE	3e-05
U	(40,60]	TRUE	3e-05
U	(40,60]	TRUE	3e-05
U	(40,60]	TRUE	3e-05
U	(40,60]	TRUE	3e-05
U	(18,40]	TRUE	3e-05
U	(18,40]	TRUE	3e-05
U	(40,60]	TRUE	3e-05
U	(60,91]	TRUE	3e-05
U	(40,60]	TRUE	3e-05
U	(18,40]	TRUE	3e-05
U	(60,91]	TRUE	3e-05
U	(18,40]	FALSE	3e-05
U	(60,91]	TRUE	3e-05
U	(18,40]	TRUE	3e-05
U	(60,91]	TRUE	3e-05
U	(18,40]	TRUE	3e-05
U	(40,60]	TRUE	3e-05
U	(40,60]	TRUE	3e-05
U	(40,60]	TRUE	3e-05
U	(18,40]	TRUE	3e-05
U	(18,40]	TRUE	3e-05
U	(18,40]	TRUE	3e-05
U	(60,91]	FALSE	3e-05
U	(18,40]	TRUE	3e-05
U	(18,40]	TRUE	3e-05
U	(40,60]	TRUE	3e-05
U	(18,40]	TRUE	3e-05
U	(18,40]	TRUE	3e-05
U	(18,40]	TRUE	3.34398e-05
U	(40,60]	FALSE	3e-05
U	(60,91]	FALSE	3e-05
U	(40,60]	TRUE	3e-05
U	(18,40]	TRUE	3e-05
U	(60,91]	TRUE	3e-05
U	(40,60]	TRUE	3e-05
U	(60,91]	FALSE	3e-05
U	(60,91]	TRUE	3e-05
U	(40,60]	TRUE	3e-05
U	(40,60]	FALSE	3e-05
U	(18,40]	TRUE	3e-05
U	(40,60]	TRUE	3e-05
U	(18,40]	TRUE	3e-05
U	(40,60]	TRUE	3e-05
U	(40,60]	FALSE	3e-05
U	(60,91]	FALSE	3e-05
U	(18,40]	FALSE	3e-05
U	(18,40]	TRUE	3e-05
U	(40,60]	TRUE	3e-05
U	(18,40]	TRUE	3e-05
U	(40,60]	TRUE	3e-05
U	(18,40]	TRUE	3e-05
U	(40,60]	FALSE	3e-05
U	(40,60]	FALSE	3e-05
U	(40,60]	TRUE	3e-05
U	(40,60]	TRUE	3e-05
U	(40,60]	FALSE	3e-05
U	(40,60]	TRUE	3e-05
U	(40,60]	TRUE	3e-05
U	(18,40]	TRUE	3e-05
U	(18,40]	TRUE	3e-05
U	(40,60]	TRUE	3e-05
U	(18,40]	TRUE	3e-05
U	(40,60]	FALSE	3e-05
U	(40,60]	TRUE	3e-05
U	(40,60]	FALSE	3e-05
U	(40,60]	FALSE	3e-05
U	(40,60]	TRUE	3e-05
U	(40,60]	TRUE	3e-05
U	(60,91]	TRUE	3e-05
U	(40,60]	FALSE	3e-05
U	(60,91]	FALSE	3e-05
U	(18,40]	TRUE	3e-05
U	(40,60]	FALSE	3e-05
U	(60,91]	FALSE	3e-05
U	(60,91]	FALSE	3e-05
U	(40,60]	FALSE	3e-05
U	(40,60]	FALSE	3e-05
U	(60,91]	FALSE	3e-05
U	(18,40]	TRUE	3e-05
U	(60,91]	TRUE	3e-05
U	(60,91]	FALSE	4.14113e-05
U	(40,60]	FALSE	3e-05
U	(60,91]	TRUE	3e-05
U	(60,91]	TRUE	3e-05
U	(40,60]	TRUE	3e-05
U	(40,60]	FALSE	3e-05
U	(40,60]	TRUE	3e-05
U	(18,40]	TRUE	3e-05
U	(60,91]	TRUE	3e-05
U	(60,91]	TRUE	3e-05
U	(60,91]	TRUE	3e-05
U	(18,40]	TRUE	3e-05
U	(60,91]	FALSE	3e-05
U	(40,60]	TRUE	3e-05
U	(60,91]	TRUE	3e-05
U	(40,60]	FALSE	3e-05
U	(60,91]	FALSE	3e-05
U	(18,40]	TRUE	3e-05
U	(40,60]	FALSE	3e-05
U	(40,60]	FALSE	3e-05
U	(40,60]	FALSE	3e-05
U	(40,60]	FALSE	3e-05
U	(40,60]	TRUE	3.9826e-05
U	(40,60]	TRUE	3.36191e-05
U	(18,40]	TRUE	3e-05
U	(40,60]	FALSE	3e-05
U	(60,91]	FALSE	3e-05
U	(40,60]	TRUE	3e-05
U	(60,91]	TRUE	3e-05
U	(40,60]	FALSE	3e-05
U	(18,40]	FALSE	3e-05
U	(40,60]	FALSE	3e-05
U	(60,91]	FALSE	3e-05
U	(40,60]	FALSE	3e-05
U	(40,60]	TRUE	3e-05
U	(60,91]	TRUE	3e-05
U	(60,91]	TRUE	3e-05
U	(60,91]	TRUE	3e-05
U	(40,60]	TRUE	3e-05
U	(40,60]	TRUE	3e-05
U	(40,60]	TRUE	3e-05
U	(18,40]	TRUE	3e-05
U	(60,91]	FALSE	3e-05
U	(40,60]	TRUE	3.40379e-05
U	(18,40]	TRUE	3e-05
U	(60,91]	FALSE	3e-05
U	(40,60]	TRUE	3e-05
U	(18,40]	FALSE	3e-05
U	(40,60]	TRUE	3e-05
U	(18,40]	TRUE	3e-05
U	(18,40]	TRUE	3.55013e-05
U	(40,60]	FALSE	3e-05
U	(18,40]	TRUE	3e-05
U	(60,91]	TRUE	3e-05
U	(18,40]	TRUE	3e-05
U	(40,60]	TRUE	3e-05
U	(40,60]	TRUE	3e-05
U	(40,60]	TRUE	3e-05
U	(18,40]	TRUE	3e-05
U	(60,91]	FALSE	3e-05
U	(60,91]	FALSE	3e-05
U	(40,60]	TRUE	3e-05
U	(40,60]	TRUE	3e-05
U	(40,60]	TRUE	3e-05
U	(40,60]	FALSE	3e-05
U	(18,40]	TRUE	3e-05
U	(18,40]	FALSE	3e-05
U	(40,60]	TRUE	3e-05
U	(40,60]	FALSE	3e-05
U	(18,40]	FALSE	3e-05
U	(60,91]	TRUE	3e-05
U	(18,40]	TRUE	3e-05
U	(18,40]	TRUE	3e-05
U	(40,60]	FALSE	3e-05
U	(18,40]	TRUE	3e-05
U	(40,60]	FALSE	3e-05
U	(40,60]	FALSE	3e-05
U	(18,40]	FALSE	3e-05
U	(60,91]	TRUE	3e-05
U	(60,91]	TRUE	3e-05
U	(18,40]	FALSE	3.41309e-05
U	(40,60]	TRUE	3.2128e-05
U	(18,40]	FALSE	3e-05
U	(40,60]	TRUE	3e-05
U	(60,91]	TRUE	5.43272e-05
U	(40,60]	TRUE	3e-05
U	(60,91]	TRUE	3e-05
U	(40,60]	TRUE	3e-05
U	(40,60]	TRUE	3e-05
U	(60,91]	TRUE	3e-05
U	(18,40]	TRUE	4.34163e-05
U	(60,91]	FALSE	3e-05
U	(18,40]	TRUE	3e-05
U	(18,40]	TRUE	3e-05
U	(40,60]	TRUE	3e-05
U	(40,60]	TRUE	3e-05
U	(18,40]	TRUE	3e-05
U	(60,91]	TRUE	3e-05
U	(40,60]	TRUE	3e-05
U	(40,60]	TRUE	3e-05
U	(60,91]	TRUE	3e-05
U	(18,40]	FALSE	3e-05
U	(18,40]	TRUE	3e-05
U	(18,40]	TRUE	3e-05
U	(40,60]	FALSE	3e-05
U	(40,60]	TRUE	3e-05
U	(40,60]	TRUE	3e-05
U	(18,40]	TRUE	3e-05
U	(40,60]	TRUE	3e-05
U	(40,60]	FALSE	3e-05
U	(18,40]	TRUE	3e-05
U	(18,40]	TRUE	3e-05
U	(18,40]	FALSE	3e-05
U	(18,40]	TRUE	4.1923e-05
U	(40,60]	TRUE	3e-05
U	(40,60]	TRUE	3e-05
U	(18,40]	TRUE	3e-05
U	(40,60]	TRUE	3e-05
U	(60,91]	TRUE	3e-05
U	(40,60]	TRUE	3e-05
U	(18,40]	TRUE	3e-05
U	(60,91]	TRUE	0.000261693
U	(60,91]	TRUE	3e-05
U	(40,60]	TRUE	3e-05
U	(40,60]	FALSE	3e-05
U	(40,60]	TRUE	7.8533e-05
U	(40,60]	TRUE	3e-05
U	(18,40]	TRUE	3e-05
U	(40,60]	TRUE	3e-05
U	(40,60]	FALSE	3e-05
U	(18,40]	TRUE	3e-05
U	(40,60]	FALSE	3e-05
U	(40,60]	FALSE	3e-05
U	(40,60]	TRUE	3e-05
U	(40,60]	FALSE	3e-05
U	(40,60]	TRUE	3e-05
U	(40,60]	TRUE	3e-05
U	(18,40]	TRUE	3e-05
U	(60,91]	FALSE	3e-05
U	(40,60]	TRUE	3e-05
U	(60,91]	TRUE	3e-05
U	(18,40]	TRUE	3e-05
U	(40,60]	TRUE	3e-05
U	(40,60]	TRUE	3e-05
U	(40,60]	TRUE	3e-05
U	(40,60]	TRUE	3e-05
U	(40,60]	TRUE	3e-05
U	(40,60]	TRUE	3e-05
U	(60,91]	FALSE	3e-05
U	(40,60]	TRUE	3e-05
U	(18,40]	FALSE	3e-05
U	(18,40]	FALSE	3e-05
U	(40,60]	TRUE	3e-05
U	(40,60]	TRUE	3e-05
U	(40,60]	TRUE	3e-05
U	(40,60]	FALSE	3e-05
U	(18,40]	TRUE	3e-05
U	(40,60]	TRUE	3e-05
U	(18,40]	FALSE	3e-05
U	(18,40]	TRUE	3e-05
U	(18,40]	FALSE	3e-05
U	(18,40]	TRUE	3e-05
U	(40,60]	TRUE	3e-05
U	(60,91]	FALSE	3e-05
U	(18,40]	TRUE	3e-05
U	(40,60]	TRUE	3e-05
U	(60,91]	FALSE	3e-05
U	(60,91]	FALSE	3e-05
U	(18,40]	TRUE	3e-05
U	(18,40]	TRUE	3e-05
U	(60,91]	FALSE	3e-05
U	(60,91]	TRUE	3e-05
U	(18,40]	FALSE	3e-05
U	(18,40]	TRUE	3e-05
U	(18,40]	FALSE	3e-05
U	(40,60]	TRUE	3e-05
U	(40,60]	FALSE	3e-05
U	(40,60]	TRUE	3e-05
U	(60,91]	FALSE	3e-05
U	(18,40]	TRUE	3e-05
U	(18,40]	TRUE	3e-05
U	(40,60]	TRUE	3e-05
U	(18,40]	FALSE	3e-05
U	(40,60]	TRUE	3e-05
U	(40,60]	TRUE	3e-05
U	(40,60]	TRUE	3e-05
U	(18,40]	TRUE	3e-05
U	(40,60]	FALSE	3e-05
U	(60,91]	FALSE	3e-05
U	(40,60]	FALSE	3e-05
U	(40,60]	FALSE	3e-05
U	(18,40]	FALSE	3e-05
U	(60,91]	FALSE	3e-05
U	(40,60]	TRUE	3e-05
U	(60,91]	TRUE	3e-05
U	(60,91]	FALSE	3e-05
U	(18,40]	TRUE	3e-05
U	(18,40]	TRUE	3e-05
U	(18,40]	TRUE	3e-05
U	(60,91]	FALSE	3e-05
U	(18,40]	TRUE	6.48957e-05
U	(40,60]	TRUE	3e-05
U	(18,40]	TRUE	3e-05
U	(18,40]	TRUE	3e-05
U	(40,60]	TRUE	3e-05
U	(18,40]	TRUE	3.28742e-05
U	(40,60]	FALSE	3e-05
U	(40,60]	TRUE	3e-05
U	(40,60]	TRUE	3.80812e-05
U	(18,40]	FALSE	3e-05
U	(60,91]	FALSE	3e-05
U	(60,91]	TRUE	3e-05
U	(40,60]	FALSE	3e-05
U	(40,60]	FALSE	3e-05
U	(40,60]	FALSE	3e-05
U	(60,91]	FALSE	0.00029596
U	(60,91]	FALSE	3e-05
U	(18,40]	TRUE	3e-05
U	(40,60]	TRUE	3e-05
U	(18,40]	FALSE	5.69638e-05
U	(40,60]	FALSE	3e-05
U	(40,60]	FALSE	3e-05
U	(18,40]	TRUE	3e-05
U	(18,40]	TRUE	3e-05
U	(40,60]	TRUE	3e-05
U	(40,60]	TRUE	3e-05
U	(18,40]	TRUE	3e-05
U	(18,40]	TRUE	3e-05
U	(40,60]	TRUE	3e-05
U	(40,60]	TRUE	3e-05
U	(60,91]	FALSE	3e-05
U	(40,60]	TRUE	3e-05
U	(40,60]	FALSE	3e-05
U	(18,40]	TRUE	3e-05
U	(40,60]	TRUE	4.28082e-05
U	(18,40]	FALSE	3e-05
U	(40,60]	TRUE	3e-05
U	(40,60]	TRUE	3e-05
U	(40,60]	TRUE	3e-05
U	(40,60]	TRUE	3e-05
U	(18,40]	FALSE	3e-05
U	(40,60]	TRUE	6.53538e-05
U	(60,91]	FALSE	3e-05
U	(40,60]	TRUE	3e-05
U	(18,40]	TRUE	3e-05
U	(40,60]	TRUE	3e-05
U	(18,40]	TRUE	3e-05
U	(40,60]	FALSE	3e-05
U	(60,91]	FALSE	3e-05
U	(40,60]	TRUE	3e-05
U	(18,40]	TRUE	4.80862e-05
U	(60,91]	FALSE	3e-05
U	(40,60]	TRUE	3e-05
U	(40,60]	TRUE	3e-05
U	(18,40]	TRUE	3e-05
U	(40,60]	TRUE	3e-05
U	(18,40]	FALSE	3.04349e-05
U	(40,60]	FALSE	3e-05
U	(40,60]	TRUE	3e-05
U	(40,60]	TRUE	3e-05
U	(18,40]	TRUE	3e-05
U	(18,40]	TRUE	3e-05
U	(40,60]	TRUE	3e-05
U	(40,60]	TRUE	3e-05
U	(60,91]	FALSE	7.05866e-05
U	(40,60]	TRUE	3e-05
U	(40,60]	TRUE	3e-05
U	(60,91]	FALSE	3e-05
U	(40,60]	TRUE	3e-05
U	(60,91]	TRUE	3e-05
U	(40,60]	TRUE	3e-05
U	(40,60]	TRUE	3e-05
U	(18,40]	FALSE	3e-05
U	(60,91]	TRUE	3e-05
U	(40,60]	TRUE	3e-05
U	(60,91]	FALSE	3e-05
U	(18,40]	TRUE	3e-05
U	(40,60]	TRUE	4.75664e-05
U	(18,40]	FALSE	3e-05
U	(60,91]	FALSE	3e-05
U	(18,40]	TRUE	3e-05
U	(18,40]	TRUE	0.000158856
U	(40,60]	TRUE	3e-05
U	(60,91]	FALSE	3e-05
U	(18,40]	TRUE	3e-05
U	(40,60]	TRUE	3e-05
U	(40,60]	FALSE	3e-05
U	(18,40]	TRUE	3e-05
U	(18,40]	TRUE	3e-05
U	(18,40]	TRUE	6.42955e-05
U	(18,40]	TRUE	3.70762e-05
U	(40,60]	TRUE	3.22867e-05
U	(60,91]	FALSE	3e-05
U	(40,60]	TRUE	3e-05
U	(60,91]	TRUE	3e-05
U	(60,91]	TRUE	3e-05
U	(40,60]	TRUE	3e-05
U	(40,60]	TRUE	3e-05
U	(40,60]	TRUE	3e-05
U	(40,60]	TRUE	3e-05
U	(60,91]	FALSE	3e-05
U	(40,60]	TRUE	3e-05
U	(18,40]	TRUE	3e-05
U	(60,91]	TRUE	3e-05
U	(18,40]	TRUE	3e-05
U	(40,60]	TRUE	3e-05
U	(60,91]	FALSE	3e-05
U	(60,91]	FALSE	3e-05
U	(18,40]	TRUE	3e-05
U	(60,91]	FALSE	3e-05
U	(40,60]	TRUE	0.000126477
U	(60,91]	FALSE	3.72578e-05
U	(18,40]	TRUE	3e-05
U	(40,60]	FALSE	3e-05
U	(18,40]	FALSE	3e-05
U	(40,60]	TRUE	3e-05
U	(60,91]	FALSE	3e-05
U	(18,40]	TRUE	3e-05
U	(40,60]	FALSE	3e-05
U	(60,91]	FALSE	3e-05
U	(60,91]	FALSE	3e-05
U	(40,60]	TRUE	3e-05
U	(60,91]	TRUE	3e-05
U	(60,91]	TRUE	3e-05
U	(60,91]	FALSE	3e-05
U	(60,91]	FALSE	3e-05
U	(60,91]	FALSE	3e-05
U	(40,60]	FALSE	3e-05
U	(60,91]	FALSE	3e-05
U	(60,91]	FALSE	3e-05
U	(40,60]	FALSE	3e-05
U	(18,40]	TRUE	3e-05
U	(40,60]	TRUE	3.76629e-05
U	(18,40]	TRUE	3e-05
U	(60,91]	TRUE	3e-05
U	(18,40]	TRUE	3e-05
U	(60,91]	TRUE	3e-05
U	(18,40]	TRUE	3e-05
U	(40,60]	TRUE	3e-05
U	(40,60]	FALSE	3e-05
U	(18,40]	TRUE	3e-05
U	(60,91]	FALSE	3e-05
U	(18,40]	TRUE	3e-05
U	(40,60]	FALSE	3e-05
U	(40,60]	TRUE	3e-05
U	(18,40]	FALSE	3e-05
U	(18,40]	FALSE	3e-05
U	(60,91]	FALSE	3e-05
U	(60,91]	TRUE	3e-05
CMV	(18,40]	TRUE	0.00127597
CMV	(40,60]	FALSE	0.00178359
CMV	(18,40]	TRUE	0.000564449
CMV	(40,60]	TRUE	0.000110705
CMV	(40,60]	TRUE	8.41468e-05
CMV	(18,40]	TRUE	5.24631e-05
CMV	(18,40]	TRUE	0.00159277
CMV	(18,40]	FALSE	3e-05
CMV	(18,40]	TRUE	0.000431965
CMV	(60,91]	TRUE	0.0366078
CMV	(18,40]	FALSE	0.0022127
CMV	(40,60]	TRUE	0.000201605
CMV	(40,60]	TRUE	3e-05
CMV	(60,91]	FALSE	0.000229223
CMV	(40,60]	TRUE	0.000535467
CMV	(60,91]	TRUE	6.30785e-05
CMV	(60,91]	TRUE	0.000251598
CMV	(60,91]	FALSE	0.000394914
CMV	(18,40]	TRUE	0.000285321
CMV	(18,40]	FALSE	0.00131983
CMV	(40,60]	FALSE	3e-05
CMV	(40,60]	TRUE	0.000663415
CMV	(40,60]	TRUE	0.000342072
CMV	(18,40]	TRUE	0.000383694
CMV	(40,60]	FALSE	0.00021989
CMV	(40,60]	TRUE	0.000182143
CMV	(40,60]	FALSE	0.000717402
CMV	(18,40]	TRUE	0.00140083
CMV	(18,40]	TRUE	0.00181831
CMV	(18,40]	TRUE	3.43036e-05
CMV	(18,40]	TRUE	0.000145222
CMV	(60,91]	FALSE	0.000191457
CMV	(18,40]	TRUE	4.4486e-05
CMV	(18,40]	TRUE	0.000342905
CMV	(40,60]	TRUE	0.00121686
CMV	(18,40]	TRUE	0.000970446
CMV	(40,60]	FALSE	0.000524183
CMV	(40,60]	TRUE	3e-05
CMV	(60,91]	FALSE	0.000143319
CMV	(40,60]	TRUE	0.000476364
CMV	(40,60]	TRUE	0.00097189
CMV	(40,60]	TRUE	0.0012487
CMV	(18,40]	TRUE	0.000461491
CMV	(60,91]	FALSE	0.000156615
CMV	(60,91]	FALSE	0.00505753
CMV	(60,91]	FALSE	4.33783e-05
CMV	(40,60]	TRUE	0.000114046
CMV	(40,60]	FALSE	0.00129012
CMV	(18,40]	TRUE	3e-05
CMV	(18,40]	FALSE	0.000181641
CMV	(40,60]	TRUE	0.000286583
CMV	(18,40]	TRUE	3e-05
CMV	(40,60]	TRUE	0.00078953
CMV	(60,91]	FALSE	0.000187008
CMV	(40,60]	TRUE	0.000128697
CMV	(60,91]	TRUE	0.000197154
CMV	(60,91]	TRUE	0.000289231
CMV	(40,60]	TRUE	0.000886758
CMV	(60,91]	FALSE	3e-05
CMV	(40,60]	FALSE	0.000833048
CMV	(40,60]	FALSE	0.000323869
CMV	(18,40]	TRUE	3e-05
CMV	(60,91]	TRUE	0.00119307
CMV	(18,40]	TRUE	3e-05
CMV	(40,60]	TRUE	0.000485381
CMV	(60,91]	TRUE	0.000194599
CMV	(40,60]	FALSE	0.00011998
CMV	(40,60]	TRUE	0.000527646
CMV	(40,60]	TRUE	3.81849e-05
CMV	(18,40]	TRUE	0.000761082
CMV	(60,91]	TRUE	0.00106998
CMV	(40,60]	FALSE	9.58658e-05
CMV	(40,60]	FALSE	0.000472241
CMV	(40,60]	TRUE	0.00808327
CMV	(18,40]	TRUE	0.000199752
CMV	(40,60]	FALSE	3.27022e-05
CMV	(18,40]	TRUE	3e-05
CMV	(60,91]	FALSE	0.000181318
CMV	(60,91]	TRUE	0.00108378
CMV	(40,60]	TRUE	0.000361108
CMV	(40,60]	FALSE	0.000689875
CMV	(60,91]	TRUE	9.38116e-05
CMV	(18,40]	FALSE	0.00234846
CMV	(18,40]	TRUE	0.000336426
CMV	(40,60]	FALSE	0.00193407
CMV	(40,60]	FALSE	0.00103168
CMV	(40,60]	TRUE	0.000209606
CMV	(18,40]	TRUE	0.000557282
CMV	(18,40]	TRUE	9.37222e-05
CMV	(40,60]	FALSE	0.000114097
CMV	(18,40]	TRUE	0.000108831
CMV	(18,40]	FALSE	0.000280441
CMV	(40,60]	TRUE	0.000104481
CMV	(60,91]	TRUE	0.00181777
CMV	(40,60]	TRUE	0.000142792
CMV	(60,91]	FALSE	7.30187e-05
CMV	(60,91]	TRUE	0.0177745
CMV	(40,60]	FALSE	0.000922226
CMV	(18,40]	TRUE	0.00016021
CMV	(60,91]	FALSE	0.00016521
CMV	(60,91]	FALSE	8.56913e-05
CMV	(18,40]	FALSE	3e-05
CMV	(40,60]	FALSE	5.7617e-05
CMV	(60,91]	FALSE	0.00176756
CMV	(60,91]	FALSE	0.00135014
CMV	(40,60]	TRUE	0.00461711
CMV	(60,91]	TRUE	0.000109809
CMV	(18,40]	TRUE	0.000518509
CMV	(18,40]	TRUE	3e-05
CMV	(60,91]	TRUE	3e-05
CMV	(40,60]	FALSE	0.00218357
CMV	(18,40]	TRUE	0.00107687
CMV	(60,91]	TRUE	0.00144709
CMV	(18,40]	FALSE	0.000143183
CMV	(40,60]	TRUE	0.00230118
CMV	(60,91]	TRUE	3.04994e-05
CMV	(40,60]	TRUE	3e-05
CMV	(18,40]	TRUE	3e-05
CMV	(40,60]	TRUE	7.00946e-05
CMV	(18,40]	TRUE	0.000688203
CMV	(60,91]	FALSE	3e-05
CMV	(18,40]	TRUE	0.000203169
CMV	(40,60]	FALSE	0.00150695
CMV	(18,40]	TRUE	4.16997e-05
CMV	(18,40]	TRUE	0.00182812
CMV	(60,91]	FALSE	0.00275193
CMV	(60,91]	FALSE	0.00024191
CMV	(60,91]	FALSE	3e-05
CMV	(40,60]	TRUE	0.000708161
CMV	(60,91]	FALSE	3e-05
CMV	(18,40]	TRUE	3e-05
CMV	(40,60]	FALSE	0.00144574
CMV	(60,91]	FALSE	0.0114426
CMV	(40,60]	FALSE	3e-05
CMV	(60,91]	FALSE	7.08805e-05
CMV	(18,40]	TRUE	0.000323433
CMV	(40,60]	FALSE	0.000452451
CMV	(60,91]	TRUE	0.000285475
CMV	(40,60]	TRUE	3e-05
CMV	(40,60]	TRUE	0.00309403
CMV	(18,40]	TRUE	0.00102917
CMV	(60,91]	FALSE	0.000446045
CMV	(18,40]	TRUE	0.00016479
CMV	(40,60]	TRUE	7.05949e-05
CMV	(60,91]	FALSE	0.000488493
CMV	(40,60]	FALSE	0.000282821
CMV	(18,40]	TRUE	3e-05
CMV	(18,40]	TRUE	0.00163886
CMV	(40,60]	FALSE	3e-05
CMV	(40,60]	FALSE	9.18395e-05
CMV	(60,91]	FALSE	0.00160122
CMV	(40,60]	FALSE	0.00096166
CMV	(40,60]	FALSE	0.000760111
CMV	(40,60]	FALSE	3e-05
CMV	(60,91]	TRUE	0.000513673
CMV	(40,60]	FALSE	0.00288462
CMV	(40,60]	TRUE	0.00169492
CMV	(40,60]	TRUE	3e-05
CMV	(40,60]	TRUE	0.00160407
CMV	(40,60]	FALSE	0.0001706
CMV	(60,91]	FALSE	0.000654047
CMV	(40,60]	TRUE	0.000373001
CMV	(60,91]	FALSE	4.98331e-05
CMV	(40,60]	TRUE	9.88745e-05
CMV	(40,60]	FALSE	3e-05
CMV	(40,60]	FALSE	0.000353027
CMV	(40,60]	FALSE	0.000513109
CMV	(40,60]	FALSE	0.000328164
CMV	(60,91]	FALSE	3e-05
CMV	(60,91]	FALSE	3e-05
CMV	(60,91]	FALSE	3e-05
CMV	(40,60]	FALSE	0.00354022
CMV	(60,91]	FALSE	0.000288094
CMV	(40,60]	FALSE	0.000321135
CMV	(60,91]	FALSE	0.000455235
CMV	(18,40]	FALSE	0.00106847
CMV	(40,60]	TRUE	0.0118887
CMV	(18,40]	FALSE	0.00195534
CMV	(40,60]	FALSE	0.00186991
CMV	(60,91]	TRUE	0.000534416
CMV	(60,91]	FALSE	3e-05
CMV	(18,40]	TRUE	0.000250007
CMV	(60,91]	FALSE	0.00206826
CMV	(40,60]	FALSE	0.000454744
CMV	(18,40]	TRUE	0.000144331
CMV	(18,40]	TRUE	7.0775e-05
CMV	(40,60]	TRUE	0.000206948
CMV	(60,91]	FALSE	0.000482649
CMV	(40,60]	FALSE	0.00012191
CMV	(18,40]	FALSE	3e-05
CMV	(40,60]	FALSE	0.000322948
CMV	(40,60]	TRUE	0.000527038
CMV	(60,91]	TRUE	0.000926252
CMV	(40,60]	TRUE	0.000832413
CMV	(40,60]	TRUE	0.000204257
CMV	(18,40]	TRUE	0.00141339
CMV	(40,60]	TRUE	0.000710227
CMV	(40,60]	TRUE	0.00165373
CMV	(60,91]	TRUE	0.00015877
CMV	(18,40]	TRUE	4.97372e-05
CMV	(40,60]	FALSE	0.00155664
CMV	(40,60]	TRUE	0.00287429
CMV	(18,40]	TRUE	7.59774e-05
CMV	(40,60]	TRUE	0.00150013
CMV	(18,40]	TRUE	0.000538246
CMV	(18,40]	TRUE	0.000875107
CMV	(60,91]	TRUE	4.36948e-05
CMV	(18,40]	TRUE	0.00135853
CMV	(40,60]	FALSE	0.000644846
CMV	(18,40]	TRUE	5.0279e-05
CMV	(40,60]	FALSE	0.000443913
CMV	(18,40]	TRUE	0.00112594
CMV	(18,40]	TRUE	8.77362e-05
CMV	(40,60]	TRUE	0.00104307
CMV	(40,60]	TRUE	0.000503131
CMV	(60,91]	FALSE	0.00539652
CMV	(40,60]	TRUE	0.000397411
CMV	(60,91]	TRUE	0.00044995
CMV	(18,40]	TRUE	0.00010689
CMV	(18,40]	FALSE	0.000292775
CMV	(40,60]	TRUE	3e-05
CMV	(18,40]	TRUE	0.000475535
CMV	(40,60]	TRUE	0.000608828
CMV	(40,60]	TRUE	0.000745256
CMV	(40,60]	TRUE	0.00874932
CMV	(60,91]	TRUE	0.000911271
CMV	(18,40]	TRUE	0.00064547
CMV	(18,40]	TRUE	8.03497e-05
CMV	(60,91]	TRUE	0.000393481
CMV	(40,60]	TRUE	0.000271217
CMV	(18,40]	TRUE	0.000712044
CMV	(18,40]	TRUE	0.00093971
CMV	(60,91]	TRUE	0.000877672
CMV	(40,60]	FALSE	0.000127195
CMV	(60,91]	TRUE	0.000367888
CMV	(40,60]	TRUE	0.00100838
CMV	(40,60]	FALSE	0.00101185
CMV	(40,60]	TRUE	0.0199546
CMV	(18,40]	TRUE	0.000157548
CMV	(60,91]	FALSE	0.00127851
CMV	(60,91]	FALSE	6.9377e-05
CMV	(18,40]	TRUE	0.000288918
CMV	(40,60]	TRUE	0.000245544
CMV	(40,60]	TRUE	0.0015274
CMV	(60,91]	TRUE	0.010261
CMV	(60,91]	TRUE	0.00106397
CMV	(40,60]	TRUE	0.000971515
CMV	(40,60]	TRUE	0.00057421
CMV	(60,91]	TRUE	0.00141938
CMV	(18,40]	TRUE	0.000332966
CMV	(18,40]	TRUE	0.00972825
CMV	(40,60]	TRUE	3e-05
CMV	(18,40]	TRUE	0.000308234
CMV	(18,40]	TRUE	7.0143e-05
CMV	(60,91]	FALSE	0.000281206
CMV	(18,40]	TRUE	3e-05
CMV	(40,60]	TRUE	3e-05
CMV	(40,60]	TRUE	0.00118899
CMV	(18,40]	TRUE	0.00448254
CMV	(60,91]	TRUE	0.000115067
CMV	(18,40]	TRUE	9.73168e-05
CMV	(60,91]	FALSE	3e-05
CMV	(60,91]	TRUE	0.000340483
CMV	(60,91]	TRUE	0.000194839
CMV	(18,40]	TRUE	4.16901e-05
CMV	(18,40]	TRUE	0.000122132
CMV	(40,60]	FALSE	0.000191614
CMV	(40,60]	TRUE	3e-05
CMV	(40,60]	TRUE	3e-05
CMV	(40,60]	TRUE	3e-05
CMV	(60,91]	FALSE	0.000179135
CMV	(40,60]	FALSE	3e-05
CMV	(18,40]	TRUE	0.00138936
CMV	(18,40]	TRUE	3e-05
CMV	(40,60]	TRUE	0.000395226
CMV	(18,40]	TRUE	0.00145582
CMV	(18,40]	TRUE	0.0001485
CMV	(18,40]	TRUE	0.000181138
CMV	(60,91]	FALSE	0.00191708
CMV	(40,60]	TRUE	0.000279812
CMV	(18,40]	FALSE	0.000542467
CMV	(18,40]	TRUE	8.23825e-05
CMV	(60,91]	FALSE	0.0016896
CMV	(40,60]	TRUE	3e-05
CMV	(40,60]	FALSE	4.61622e-05
CMV	(18,40]	TRUE	3e-05
CMV	(18,40]	TRUE	0.000110088
CMV	(40,60]	TRUE	9.13759e-05
CMV	(18,40]	FALSE	0.000195774
CMV	(18,40]	TRUE	3e-05
CMV	(18,40]	TRUE	3e-05
CMV	(40,60]	TRUE	0.000511543
CMV	(18,40]	TRUE	0.00186422
CMV	(40,60]	TRUE	0.000990387
CMV	(18,40]	TRUE	0.00088601
CMV	(40,60]	FALSE	3e-05
CMV	(18,40]	TRUE	0.000835989
CMV	(40,60]	TRUE	0.000457592
CMV	(18,40]	FALSE	0.000107889
CMV	(40,60]	FALSE	0.0048306
CMV	(18,40]	TRUE	0.000368182
CMV	(60,91]	TRUE	0.000141799
CMV	(40,60]	TRUE	0.000481262
CMV	(40,60]	FALSE	0.000730936
CMV	(60,91]	FALSE	0.000257119
CMV	(40,60]	TRUE	0.00029349
CMV	(60,91]	FALSE	0.000358474
CMV	(60,91]	FALSE	3e-05
CMV	(40,60]	FALSE	0.000933116
CMV	(18,40]	FALSE	3e-05
CMV	(18,40]	TRUE	3e-05
CMV	(18,40]	TRUE	3e-05
CMV	(18,40]	TRUE	0.00134068
CMV	(60,91]	FALSE	0.000569719
CMV	(18,40]	TRUE	0.000179415
CMV	(40,60]	FALSE	0.00195961
CMV	(40,60]	TRUE	0.00130305
CMV	(40,60]	FALSE	0.000248231
CMV	(40,60]	TRUE	0.00013047
CMV	(40,60]	FALSE	3e-05
CMV	(18,40]	TRUE	0.000238456
CMV	(40,60]	TRUE	0.000189822
CMV	(40,60]	FALSE	0.000143978
CMV	(60,91]	FALSE	3e-05
CMV	(18,40]	TRUE	9.12672e-05
CMV	(60,91]	FALSE	0.00070219
CMV	(18,40]	TRUE	3e-05
CMV	(40,60]	TRUE	0.00543848
CMV	(40,60]	TRUE	0.000184744
CMV	(60,91]	TRUE	0.000503865
CMV	(40,60]	FALSE	0.000119766
CMV	(40,60]	TRUE	0.00126827
CMV	(18,40]	TRUE	0.000284274
CMV	(18,40]	TRUE	0.000102844
CMV	(18,40]	TRUE	0.000330134
CMV	(40,60]	TRUE	0.000276012
CMV	(40,60]	FALSE	0.000427673
CMV	(18,40]	FALSE	0.000183303
CMV	(40,60]	FALSE	0.000897728
CMV	(60,91]	FALSE	0.00159595
CMV	(18,40]	TRUE	0.00484083
CMV	(18,40]	FALSE	0.000152991
CMV	(18,40]	TRUE	3e-05
CMV	(40,60]	FALSE	0.000731878
CMV	(60,91]	FALSE	0.0021704
CMV	(18,40]	TRUE	0.000730126
CMV	(40,60]	TRUE	0.00329375
CMV	(60,91]	FALSE	3e-05
CMV	(60,91]	TRUE	3e-05
CMV	(18,40]	TRUE	0.00163644
CMV	(60,91]	FALSE	0.000330529
CMV	(40,60]	TRUE	0.00102298
CMV	(40,60]	FALSE	3e-05
CMV	(18,40]	TRUE	0.000117026
CMV	(18,40]	TRUE	4.03112e-05
CMV	(40,60]	TRUE	0.000681096
CMV	(60,91]	FALSE	3e-05
CMV	(40,60]	TRUE	0.0011049
CMV	(60,91]	TRUE	0.000401427
CMV	(18,40]	TRUE	0.000969917
CMV	(40,60]	TRUE	0.00063619
CMV	(40,60]	TRUE	4.99376e-05
CMV	(40,60]	FALSE	0.000403595
CMV	(18,40]	TRUE	0.000129169
CMV	(40,60]	TRUE	0.000126237
CMV	(18,40]	TRUE	3e-05
CMV	(40,60]	TRUE	0.000235971
CMV	(40,60]	FALSE	3e-05
CMV	(60,91]	TRUE	0.00184176
CMV	(18,40]	TRUE	6.18276e-05
CMV	(40,60]	TRUE	0.000369567
CMV	(18,40]	TRUE	0.000720461
CMV	(18,40]	TRUE	0.00062928
CMV	(60,91]	TRUE	3.99808e-05
CMV	(40,60]	TRUE	7.31199e-05
CMV	(18,40]	TRUE	3e-05
CMV	(40,60]	TRUE	0.00245567
CMV	(40,60]	TRUE	3e-05
CMV	(18,40]	TRUE	3e-05
CMV	(18,40]	TRUE	0.00033725
CMV	(40,60]	TRUE	0.00234643
CMV	(60,91]	FALSE	0.000784565
CMV	(18,40]	FALSE	0.00040559
CMV	(40,60]	TRUE	0.000197986
CMV	(40,60]	TRUE	0.00060272
CMV	(18,40]	FALSE	0.0016248
CMV	(60,91]	TRUE	0.000474705
CMV	(18,40]	TRUE	0.000323394
CMV	(18,40]	TRUE	3.09224e-05
CMV	(18,40]	TRUE	3e-05
CMV	(18,40]	TRUE	0.000347117
CMV	(40,60]	FALSE	0.000206589
CMV	(18,40]	FALSE	8.69511e-05
CMV	(18,40]	TRUE	3e-05
CMV	(40,60]	TRUE	0.000894708
CMV	(40,60]	TRUE	0.00145253
CMV	(60,91]	FALSE	0.00105772
CMV	(60,91]	FALSE	0.00354906
CMV	(18,40]	TRUE	0.000224524
CMV	(40,60]	TRUE	0.000234939
CMV	(40,60]	TRUE	0.000824714
CMV	(18,40]	TRUE	0.000121242
CMV	(60,91]	TRUE	0.00215023
CMV	(18,40]	FALSE	0.000760898
CMV	(60,91]	FALSE	4.448e-05
CMV	(40,60]	FALSE	3e-05
CMV	(60,91]	FALSE	0.00209026
CMV	(60,91]	FALSE	5.50893e-05
CMV	(18,40]	FALSE	8.10898e-05
CMV	(18,40]	TRUE	0.000192289
CMV	(40,60]	FALSE	3e-05
CMV	(40,60]	TRUE	0.000643544
CMV	(40,60]	FALSE	0.000108969
CMV	(18,40]	TRUE	0.00134399
CMV	(18,40]	TRUE	0.000655953
CMV	(60,91]	FALSE	0.00633866
CMV	(18,40]	TRUE	3e-05
CMV	(60,91]	FALSE	0.00713722
CMV	(18,40]	TRUE	0.000144777
CMV	(18,40]	TRUE	0.000273568
CMV	(40,60]	TRUE	0.000823396
CMV	(60,91]	TRUE	8.50464e-05
CMV	(40,60]	TRUE	3e-05
CMV	(40,60]	FALSE	0.000617559
CMV	(18,40]	TRUE	0.000185554
CMV	(18,40]	TRUE	0.000962792
CMV	(18,40]	TRUE	5.92751e-05
CMV	(40,60]	FALSE	0.000158425
CMV	(40,60]	TRUE	3.83311e-05
CMV	(18,40]	TRUE	0.00123907
CMV	(18,40]	FALSE	0.00250071
CMV	(60,91]	FALSE	0.000254273
CMV	(18,40]	FALSE	0.000243265
CMV	(40,60]	FALSE	0.000462307
CMV	(40,60]	TRUE	6.06538e-05
CMV	(60,91]	FALSE	8.44761e-05
CMV	(60,91]	FALSE	0.000875373
CMV	(40,60]	FALSE	0.00101356
CMV	(60,91]	TRUE	0.00131086
CMV	(60,91]	FALSE	0.000193128
CMV	(40,60]	TRUE	0.000106347
CMV	(60,91]	FALSE	0.00205054
CMV	(40,60]	FALSE	0.00125784
CMV	(40,60]	TRUE	0.000323258
CMV	(40,60]	TRUE	0.00014528
CMV	(40,60]	TRUE	0.000222218
CMV	(40,60]	TRUE	0.00746903
CMV	(18,40]	TRUE	0.000123077
CMV	(40,60]	TRUE	0.0024094
CMV	(40,60]	TRUE	0.000106095
CMV	(18,40]	TRUE	7.81372e-05
CMV	(18,40]	TRUE	0.000583568
CMV	(60,91]	TRUE	3e-05
CMV	(60,91]	TRUE	3e-05
CMV	(40,60]	TRUE	0.000785077
CMV	(60,91]	FALSE	3.24373e-05
CMV	(60,91]	FALSE	0.00057046
CMV	(40,60]	TRUE	0.000210001
CMV	(18,40]	TRUE	0.000549714
CMV	(40,60]	TRUE	0.000374883
CMV	(18,40]	FALSE	3e-05
CMV	(40,60]	FALSE	0.00020533
CMV	(40,60]	TRUE	3e-05
CMV	(18,40]	TRUE	0.000133897
CMV	(60,91]	TRUE	0.000299332
CMV	(60,91]	FALSE	0.000241363
CMV	(18,40]	TRUE	0.00169347
CMV	(40,60]	FALSE	0.000815646
CMV	(40,60]	TRUE	3e-05
CMV	(18,40]	TRUE	3e-05
CMV	(40,60]	TRUE	0.000720558
CMV	(40,60]	TRUE	0.00126906
CMV	(40,60]	TRUE	0.000976155
CMV	(60,91]	TRUE	3e-05
CMV	(40,60]	FALSE	3e-05
CMV	(40,60]	TRUE	3e-05
CMV	(60,91]	TRUE	0.00272556
CMV	(40,60]	TRUE	0.00134246
CMV	(18,40]	FALSE	0.00026914
CMV	(60,91]	FALSE	3e-05
CMV	(18,40]	TRUE	0.000203735
CMV	(40,60]	FALSE	3e-05
CMV	(40,60]	FALSE	0.000300579
CMV	(60,91]	FALSE	0.00585549
CMV	(40,60]	TRUE	0.000285408
CMV	(40,60]	FALSE	0.00042716
CMV	(40,60]	TRUE	0.000172221
CMV	(60,91]	FALSE	0.00015381
CMV	(60,91]	TRUE	0.00101904
CMV	(18,40]	FALSE	0.000176632
CMV	(18,40]	TRUE	0.00070844
CMV	(40,60]	FALSE	0.000510888
CMV	(60,91]	FALSE	0.000137982
CMV	(18,40]	FALSE	0.000173698
CMV	(60,91]	TRUE	0.000142733
CMV	(18,40]	TRUE	0.000676369
CMV	(60,91]	TRUE	3e-05
CMV	(40,60]	TRUE	0.00351372
CMV	(40,60]	TRUE	0.000267356
CMV	(60,91]	FALSE	0.000622968
CMV	(40,60]	FALSE	8.78284e-05
CMV	(40,60]	FALSE	8.07298e-05
CMV	(40,60]	TRUE	0.00129272
CMV	(18,40]	FALSE	3e-05
CMV	(40,60]	TRUE	0.0011965
CMV	(18,40]	TRUE	0.000499707
CMV	(18,40]	FALSE	4.88908e-05
CMV	(18,40]	TRUE	3e-05
CMV	(18,40]	TRUE	0.000134512
CMV	(40,60]	FALSE	3e-05
CMV	(60,91]	TRUE	0.000259176
CMV	(40,60]	TRUE	0.00107562
CMV	(40,60]	TRUE	0.000169221
CMV	(18,40]	TRUE	0.00134133
CMV	(40,60]	TRUE	0.000521775
CMV	(40,60]	TRUE	3e-05
CMV	(18,40]	TRUE	0.000282069
CMV	(40,60]	TRUE	0.00187175
CMV	(18,40]	TRUE	3e-05
CMV	(18,40]	TRUE	3e-05
CMV	(18,40]	TRUE	0.00101969
CMV	(40,60]	TRUE	0.00039501
CMV	(60,91]	TRUE	5.40972e-05
CMV	(40,60]	TRUE	0.000345929
CMV	(18,40]	TRUE	3e-05
CMV	(40,60]	TRUE	0.0065212
CMV	(18,40]	TRUE	7.82193e-05
CMV	(60,91]	TRUE	3e-05
CMV	(18,40]	TRUE	0.000283427
CMV	(40,60]	TRUE	0.000298641
CMV	(40,60]	TRUE	0.00161514
CMV	(40,60]	TRUE	0.000191241
CMV	(40,60]	TRUE	0.000552654
CMV	(18,40]	TRUE	0.00030202
CMV	(60,91]	TRUE	0.000339678
CMV	(60,91]	FALSE	3e-05
CMV	(18,40]	TRUE	0.000531379
CMV	(18,40]	TRUE	4.34625e-05
CMV	(18,40]	TRUE	3e-05
CMV	(40,60]	FALSE	0.000432421
CMV	(40,60]	TRUE	3e-05
CMV	(18,40]	TRUE	0.000760498
CMV	(40,60]	TRUE	0.00223518
CMV	(40,60]	TRUE	0.003103
CMV	(40,60]	TRUE	9.55767e-05
CMV	(60,91]	FALSE	6.7891e-05
CMV	(18,40]	TRUE	0.00118915
CMV	(40,60]	TRUE	0.000120415
CMV	(18,40]	TRUE	0.000443768
CMV	(18,40]	TRUE	3e-05
CMV	(18,40]	TRUE	0.000100635
CMV	(18,40]	TRUE	3e-05
CMV	(40,60]	TRUE	0.000890204
CMV	(60,91]	FALSE	0.000274318
CMV	(18,40]	TRUE	0.00062065
CMV	(60,91]	TRUE	0.000956938
CMV	(40,60]	TRUE	0.000907745
CMV	(18,40]	TRUE	0.000215577
CMV	(40,60]	FALSE	0.000636764
CMV	(40,60]	TRUE	0.000246158
CMV	(60,91]	TRUE	0.000589571
CMV	(40,60]	TRUE	3e-05
CMV	(60,91]	TRUE	0.000142774
CMV	(40,60]	FALSE	6.48887e-05
CMV	(60,91]	TRUE	0.00131992
CMV	(60,91]	FALSE	0.000148688
CMV	(60,91]	FALSE	3e-05
CMV	(18,40]	TRUE	3e-05
CMV	(40,60]	TRUE	0.00121766
CMV	(40,60]	TRUE	0.000270926
CMV	(40,60]	TRUE	3e-05
CMV	(60,91]	FALSE	0.000740915
CMV	(40,60]	TRUE	0.00248619
CMV	(18,40]	TRUE	7.57193e-05
CMV	(40,60]	FALSE	3e-05
CMV	(18,40]	TRUE	3e-05
CMV	(40,60]	TRUE	0.00217975
CMV	(60,91]	FALSE	0.00364272
CMV	(18,40]	TRUE	3e-05
CMV	(60,91]	FALSE	4.36996e-05
CMV	(40,60]	TRUE	6.03112e-05
CMV	(40,60]	TRUE	3e-05
CMV	(18,40]	TRUE	0.00105968
CMV	(18,40]	TRUE	0.000137693
CMV	(60,91]	TRUE	0.000635047
CMV	(40,60]	TRUE	0.00140982
CMV	(18,40]	TRUE	8.22233e-05
CMV	(60,91]	FALSE	0.000186212
CMV	(60,91]	FALSE	3e-05
CMV	(18,40]	TRUE	3e-05
CMV	(40,60]	FALSE	8.19748e-05
CMV	(40,60]	TRUE	0.000363028
CMV	(18,40]	TRUE	0.00174006
CMV	(60,91]	TRUE	0.0012918
CMV	(40,60]	TRUE	9.92322e-05
CMV	(40,60]	FALSE	0.000135897
CMV	(60,91]	TRUE	0.00215663
CMV	(40,60]	TRUE	0.00383499
CMV	(18,40]	TRUE	0.000108145
CMV	(40,60]	FALSE	9.13451e-05
CMV	(18,40]	TRUE	0.00051836
CMV	(18,40]	TRUE	0.000723676
CMV	(40,60]	FALSE	0.000377153
CMV	(40,60]	FALSE	0.000452889
CMV	(60,91]	TRUE	0.0013624
CMV	(60,91]	FALSE	7.64448e-05
CMV	(18,40]	TRUE	0.00108519
CMV	(40,60]	FALSE	0.000218314
CMV	(18,40]	TRUE	3e-05
CMV	(18,40]	TRUE	3e-05
CMV	(60,91]	FALSE	0.00169053
CMV	(40,60]	TRUE	0.000447748
CMV	(18,40]	TRUE	0.000121796
CMV	(18,40]	FALSE	0.00516683
CMV	(60,91]	FALSE	0.00161028
CMV	(40,60]	TRUE	0.000691664
CMV	(60,91]	FALSE	0.000992761
CMV	(40,60]	TRUE	3e-05
CMV	(18,40]	TRUE	3e-05
CMV	(40,60]	TRUE	0.000959494
CMV	(40,60]	TRUE	0.00135278
CMV	(40,60]	TRUE	0.000214018
CMV	(40,60]	FALSE	0.000274183
CMV	(40,60]	TRUE	3e-05
CMV	(40,60]	TRUE	3e-05
CMV	(18,40]	TRUE	3.86279e-05
CMV	(60,91]	TRUE	0.00330752
CMV	(60,91]	TRUE	0.000744519
CMV	(18,40]	TRUE	0.00013906
CMV	(40,60]	TRUE	8.47362e-05
CMV	(40,60]	TRUE	0.000671933
CMV	(40,60]	FALSE	0.000276549
CMV	(18,40]	TRUE	0.000302792
CMV	(60,91]	FALSE	0.0227231
CMV	(60,91]	FALSE	0.000641013
CMV	(40,60]	TRUE	3e-05
CMV	(40,60]	FALSE	0.000258812
CMV	(40,60]	FALSE	3e-05
CMV	(60,91]	FALSE	3e-05
CMV	(40,60]	TRUE	0.0158345
CMV	(60,91]	TRUE	0.00603931
CMV	(60,91]	FALSE	4.64145e-05
CMV	(40,60]	TRUE	0.00215317
CMV	(40,60]	FALSE	0.00110369
CMV	(40,60]	TRUE	0.000242903
CMV	(18,40]	TRUE	3e-05
CMV	(18,40]	FALSE	3e-05
CMV	(18,40]	TRUE	0.000117912
CMV	(60,91]	FALSE	0.00136991
CMV	(40,60]	FALSE	0.000133563
CMV	(18,40]	TRUE	0.000286186
CMV	(18,40]	TRUE	0.00062842
CMV	(60,91]	TRUE	3e-05
CMV	(40,60]	FALSE	0.00173686
CMV	(40,60]	FALSE	0.00340752
CMV	(18,40]	TRUE	0.000108538
CMV	(40,60]	TRUE	0.000262161
CMV	(60,91]	FALSE	0.000546403
CMV	(60,91]	FALSE	0.00127777
CMV	(18,40]	TRUE	0.00109838
CMV	(40,60]	FALSE	0.000203302
CMV	(40,60]	FALSE	3e-05
CMV	(60,91]	FALSE	0.00011439
CMV	(40,60]	TRUE	0.0006786
CMV	(60,91]	FALSE	9.76112e-05
CMV	(18,40]	TRUE	0.00102865
CMV	(40,60]	TRUE	0.00028838
CMV	(40,60]	FALSE	0.000416133
CMV	(18,40]	FALSE	0.00050813
CMV	(40,60]	FALSE	0.000628655
CMV	(40,60]	TRUE	0.000390961
CMV	(18,40]	TRUE	3e-05
CMV	(18,40]	TRUE	3e-05
CMV	(40,60]	FALSE	0.000416119
CMV	(60,91]	FALSE	0.000129828
CMV	(40,60]	TRUE	7.64952e-05
CMV	(18,40]	TRUE	0.000119089
CMV	(18,40]	TRUE	0.000521804
CMV	(18,40]	TRUE	3e-05
CMV	(18,40]	TRUE	0.000738371
CMV	(18,40]	FALSE	0.00140326
CMV	(60,91]	FALSE	0.00193263
CMV	(18,40]	TRUE	0.000561209
CMV	(40,60]	TRUE	3e-05
CMV	(40,60]	FALSE	3e-05
CMV	(40,60]	TRUE	0.000393503
CMV	(60,91]	TRUE	0.000263561
CMV	(60,91]	FALSE	0.00180745
CMV	(60,91]	FALSE	0.000140315
CMV	(60,91]	TRUE	0.00081489
CMV	(60,91]	TRUE	0.00154749
CMV	(40,60]	TRUE	0.00021899
CMV	(40,60]	TRUE	0.00103225
CMV	(60,91]	FALSE	0.000557258
CMV	(40,60]	FALSE	0.0001081
CMV	(18,40]	TRUE	0.000101602
CMV	(40,60]	TRUE	0.00238105
CMV	(40,60]	TRUE	0.00131495
CMV	(18,40]	TRUE	0.000383219
CMV	(18,40]	TRUE	0.000127706
CMV	(40,60]	TRUE	3e-05
CMV	(40,60]	TRUE	8.60644e-05
CMV	(18,40]	TRUE	0.000328591
CMV	(40,60]	TRUE	0.00111657
CMV	(40,60]	TRUE	0.00076614
CMV	(40,60]	TRUE	3e-05
CMV	(40,60]	TRUE	0.000813456
CMV	(18,40]	TRUE	3e-05
CMV	(18,40]	TRUE	0.000355355
CMV	(40,60]	TRUE	0.000343952
CMV	(60,91]	TRUE	0.00532357
CMV	(40,60]	TRUE	0.000475374
CMV	(18,40]	TRUE	0.000147636
CMV	(60,91]	TRUE	3e-05
CMV	(18,40]	FALSE	3e-05
CMV	(60,91]	TRUE	3.24987e-05
CMV	(18,40]	TRUE	4.17507e-05
CMV	(60,91]	TRUE	0.00304847
CMV	(18,40]	TRUE	4.54243e-05
CMV	(40,60]	TRUE	0.000240655
CMV	(40,60]	TRUE	3e-05
CMV	(40,60]	TRUE	0.000861619
CMV	(18,40]	TRUE	0.0014521
CMV	(18,40]	TRUE	0.00141297
CMV	(18,40]	TRUE	3.66887e-05
CMV	(60,91]	FALSE	0.000114789
CMV	(18,40]	TRUE	0.000210051
CMV	(18,40]	TRUE	0.000420882
CMV	(40,60]	TRUE	3e-05
CMV	(18,40]	TRUE	0.000468604
CMV	(18,40]	TRUE	0.000261694
CMV	(18,40]	TRUE	0.000271145
CMV	(40,60]	FALSE	0.00107283
CMV	(60,91]	FALSE	0.0018449
CMV	(40,60]	TRUE	0.000354887
CMV	(18,40]	TRUE	0.000164917
CMV	(60,91]	TRUE	0.000102692
CMV	(40,60]	TRUE	3e-05
CMV	(60,91]	FALSE	0.000163798
CMV	(60,91]	TRUE	0.00180956
CMV	(40,60]	TRUE	0.00150599
CMV	(40,60]	FALSE	0.000842598
CMV	(18,40]	TRUE	0.00010032
CMV	(40,60]	TRUE	0.000752918
CMV	(18,40]	TRUE	7.04411e-05
CMV	(40,60]	TRUE	3e-05
CMV	(40,60]	FALSE	3e-05
CMV	(60,91]	FALSE	0.00144012
CMV	(18,40]	FALSE	4.57582e-05
CMV	(18,40]	TRUE	0.00144665
CMV	(40,60]	TRUE	0.0012139
CMV	(18,40]	TRUE	0.000215248
CMV	(40,60]	TRUE	0.000803802
CMV	(18,40]	TRUE	3e-05
CMV	(40,60]	FALSE	0.00232019
CMV	(40,60]	FALSE	3e-05
CMV	(40,60]	TRUE	0.00107672
CMV	(40,60]	TRUE	0.00113222
CMV	(40,60]	FALSE	0.00159251
CMV	(40,60]	TRUE	0.001098
CMV	(40,60]	TRUE	0.000937742
CMV	(18,40]	TRUE	0.000355797
CMV	(18,40]	TRUE	3.8622e-05
CMV	(40,60]	TRUE	3e-05
CMV	(18,40]	TRUE	0.00134279
CMV	(40,60]	FALSE	0.00580517
CMV	(40,60]	TRUE	0.00154572
CMV	(40,60]	FALSE	0.000227141
CMV	(40,60]	FALSE	0.00068799
CMV	(40,60]	TRUE	0.000395299
CMV	(40,60]	TRUE	3e-05
CMV	(60,91]	TRUE	0.000498056
CMV	(40,60]	FALSE	0.00109524
CMV	(60,91]	FALSE	0.000273357
CMV	(18,40]	TRUE	3e-05
CMV	(40,60]	FALSE	0.000263694
CMV	(60,91]	FALSE	3e-05
CMV	(60,91]	FALSE	3e-05
CMV	(40,60]	FALSE	0.00272214
CMV	(40,60]	FALSE	0.000933546
CMV	(60,91]	FALSE	0.00268142
CMV	(18,40]	TRUE	3e-05
CMV	(60,91]	TRUE	0.000195892
CMV	(60,91]	FALSE	0.000113973
CMV	(40,60]	FALSE	0.000251328
CMV	(60,91]	TRUE	6.85887e-05
CMV	(60,91]	TRUE	3.97762e-05
CMV	(40,60]	TRUE	0.000524616
CMV	(40,60]	FALSE	0.000361785
CMV	(40,60]	TRUE	0.00104449
CMV	(18,40]	TRUE	0.000689034
CMV	(60,91]	TRUE	0.00443846
CMV	(60,91]	TRUE	0.000289289
CMV	(60,91]	TRUE	7.4994e-05
CMV	(18,40]	TRUE	0.000299003
CMV	(60,91]	FALSE	3e-05
CMV	(40,60]	TRUE	3e-05
CMV	(60,91]	TRUE	0.00138746
CMV	(40,60]	FALSE	0.000302084
CMV	(60,91]	FALSE	0.000222077
CMV	(18,40]	TRUE	0.000903988
CMV	(40,60]	FALSE	0.00314268
CMV	(40,60]	FALSE	0.00135775
CMV	(40,60]	FALSE	3e-05
CMV	(40,60]	FALSE	0.00116581
CMV	(40,60]	TRUE	0.000170002
CMV	(40,60]	TRUE	3e-05
CMV	(18,40]	TRUE	0.000771403
CMV	(40,60]	FALSE	3e-05
CMV	(60,91]	FALSE	6.4119e-05
CMV	(40,60]	TRUE	0.000154631
CMV	(60,91]	TRUE	0.000145903
CMV	(40,60]	FALSE	0.000855629
CMV	(18,40]	FALSE	6.42121e-05
CMV	(40,60]	FALSE	0.00126914
CMV	(60,91]	FALSE	3e-05
CMV	(40,60]	FALSE	0.00202992
CMV	(40,60]	TRUE	0.000434241
CMV	(60,91]	TRUE	3e-05
CMV	(60,91]	TRUE	0.000126695
CMV	(60,91]	TRUE	0.000693142
CMV	(40,60]	TRUE	0.000770832
CMV	(40,60]	TRUE	0.00171715
CMV	(40,60]	TRUE	0.000520719
CMV	(18,40]	TRUE	3.01377e-05
CMV	(60,91]	FALSE	0.000410996
CMV	(40,60]	TRUE	0.000191368
CMV	(18,40]	TRUE	0.000559872
CMV	(60,91]	FALSE	0.000514659
CMV	(40,60]	TRUE	0.00302391
CMV	(18,40]	FALSE	0.0019513
CMV	(40,60]	TRUE	0.000327118
CMV	(18,40]	TRUE	0.000513092
CMV	(18,40]	TRUE	0.000802002
CMV	(40,60]	FALSE	0.000399157
CMV	(18,40]	TRUE	0.000239525
CMV	(60,91]	TRUE	0.00324556
CMV	(18,40]	TRUE	5.45584e-05
CMV	(40,60]	TRUE	0.00187221
CMV	(40,60]	TRUE	0.000522075
CMV	(40,60]	TRUE	0.00885059
CMV	(18,40]	TRUE	0.000125205
CMV	(60,91]	FALSE	0.00178886
CMV	(60,91]	FALSE	0.000168625
CMV	(40,60]	TRUE	0.000201642
CMV	(40,60]	TRUE	0.000324441
CMV	(40,60]	TRUE	0.000853402
CMV	(40,60]	FALSE	0.000520888
CMV	(18,40]	TRUE	0.00108769
CMV	(18,40]	FALSE	4.2749e-05
CMV	(40,60]	TRUE	0.000894418
CMV	(40,60]	FALSE	4.56444e-05
CMV	(18,40]	FALSE	0.000166667
CMV	(60,91]	TRUE	0.0014803
CMV	(18,40]	TRUE	0.000629327
CMV	(18,40]	TRUE	0.00013788
CMV	(40,60]	FALSE	0.00232169
CMV	(18,40]	TRUE	3e-05
CMV	(40,60]	FALSE	0.000158527
CMV	(40,60]	FALSE	3e-05
CMV	(18,40]	FALSE	0.00034365
CMV	(60,91]	TRUE	0.000455229
CMV	(60,91]	TRUE	0.000153259
CMV	(18,40]	FALSE	0.00292868
CMV	(40,60]	TRUE	0.000368384
CMV	(18,40]	FALSE	6.40759e-05
CMV	(40,60]	TRUE	0.00244241
[truncated: 4,793 more rows]

## Sheet: Fig_3b
Stimulation	Age	Infected	Response.fraction
U	(18,40]	TRUE	3e-05
U	(40,60]	FALSE	5.41697e-05
U	(18,40]	TRUE	3e-05
U	(40,60]	TRUE	3e-05
U	(40,60]	TRUE	3e-05
U	(18,40]	TRUE	3e-05
U	(18,40]	TRUE	4.07897e-05
U	(18,40]	FALSE	3e-05
U	(18,40]	TRUE	0.000318502
U	(60,91]	TRUE	3e-05
U	(18,40]	FALSE	3.16461e-05
U	(40,60]	TRUE	3e-05
U	(40,60]	TRUE	0.000126268
U	(60,91]	FALSE	3e-05
U	(40,60]	TRUE	3e-05
U	(60,91]	TRUE	3e-05
U	(60,91]	TRUE	3e-05
U	(60,91]	FALSE	4.36853e-05
U	(18,40]	TRUE	0.000104381
U	(18,40]	FALSE	0.000526417
U	(40,60]	FALSE	0.00019459
U	(40,60]	TRUE	0.00193121
U	(40,60]	TRUE	3e-05
U	(18,40]	TRUE	3e-05
U	(40,60]	FALSE	3e-05
U	(40,60]	TRUE	3e-05
U	(40,60]	FALSE	3e-05
U	(18,40]	TRUE	3e-05
U	(18,40]	TRUE	3e-05
U	(18,40]	TRUE	0.000121511
U	(18,40]	TRUE	5.72705e-05
U	(60,91]	FALSE	3e-05
U	(18,40]	TRUE	3e-05
U	(18,40]	TRUE	3e-05
U	(40,60]	TRUE	0.00040987
U	(18,40]	TRUE	3e-05
U	(40,60]	FALSE	3e-05
U	(40,60]	TRUE	3e-05
U	(60,91]	FALSE	0.000292338
U	(40,60]	TRUE	3e-05
U	(40,60]	TRUE	3e-05
U	(40,60]	TRUE	3e-05
U	(18,40]	TRUE	3e-05
U	(60,91]	FALSE	3e-05
U	(60,91]	FALSE	0.000173712
U	(40,60]	TRUE	0.000298075
U	(40,60]	FALSE	3e-05
U	(18,40]	TRUE	3e-05
U	(18,40]	FALSE	3e-05
U	(40,60]	TRUE	0.000151286
U	(18,40]	TRUE	3e-05
U	(40,60]	TRUE	4.34754e-05
U	(60,91]	FALSE	0.000217912
U	(40,60]	TRUE	3.09368e-05
U	(60,91]	TRUE	9.22126e-05
U	(60,91]	TRUE	3e-05
U	(40,60]	TRUE	0.000136326
U	(60,91]	FALSE	0.000108003
U	(40,60]	FALSE	0.000190466
U	(40,60]	FALSE	6.60284e-05
U	(18,40]	TRUE	3e-05
U	(60,91]	TRUE	3e-05
U	(18,40]	TRUE	3e-05
U	(40,60]	TRUE	3e-05
U	(60,91]	TRUE	9.47149e-05
U	(40,60]	FALSE	3e-05
U	(40,60]	TRUE	3e-05
U	(40,60]	TRUE	3e-05
U	(18,40]	TRUE	3e-05
U	(60,91]	TRUE	0.000181314
U	(40,60]	FALSE	0.000102733
U	(40,60]	FALSE	3e-05
U	(40,60]	TRUE	3e-05
U	(18,40]	TRUE	0.00416419
U	(40,60]	FALSE	3e-05
U	(18,40]	TRUE	4.34386e-05
U	(60,91]	FALSE	3e-05
U	(60,91]	TRUE	5.03474e-05
U	(40,60]	TRUE	3e-05
U	(40,60]	FALSE	3e-05
U	(60,91]	TRUE	3e-05
U	(18,40]	FALSE	0.00275652
U	(18,40]	TRUE	4.62011e-05
U	(40,60]	FALSE	8.23876e-05
U	(40,60]	FALSE	3e-05
U	(40,60]	TRUE	3e-05
U	(18,40]	TRUE	5.37346e-05
U	(18,40]	TRUE	3e-05
U	(40,60]	FALSE	3e-05
U	(18,40]	TRUE	3e-05
U	(18,40]	FALSE	3e-05
U	(40,60]	TRUE	3.67431e-05
U	(60,91]	TRUE	4.69564e-05
U	(40,60]	TRUE	6.88444e-05
U	(60,91]	FALSE	3e-05
U	(60,91]	TRUE	6.56556e-05
U	(40,60]	FALSE	3e-05
U	(18,40]	TRUE	3e-05
U	(60,91]	FALSE	3e-05
U	(60,91]	FALSE	3e-05
U	(18,40]	FALSE	3e-05
U	(40,60]	FALSE	6.69882e-05
U	(60,91]	FALSE	3e-05
U	(60,91]	FALSE	3e-05
U	(40,60]	TRUE	3e-05
U	(60,91]	TRUE	0.000106542
U	(18,40]	TRUE	3.71602e-05
U	(18,40]	TRUE	3e-05
U	(60,91]	TRUE	5.53649e-05
U	(40,60]	FALSE	3.19785e-05
U	(18,40]	TRUE	3e-05
U	(60,91]	TRUE	5.72082e-05
U	(18,40]	FALSE	3e-05
U	(40,60]	TRUE	3e-05
U	(18,40]	TRUE	3e-05
U	(60,91]	TRUE	3e-05
U	(40,60]	TRUE	0.000185828
U	(18,40]	TRUE	3e-05
U	(40,60]	TRUE	3e-05
U	(18,40]	TRUE	3e-05
U	(60,91]	FALSE	3e-05
U	(18,40]	TRUE	3e-05
U	(40,60]	FALSE	0.000578175
U	(18,40]	TRUE	8.87102e-05
U	(18,40]	TRUE	4.83489e-05
U	(60,91]	FALSE	3e-05
U	(60,91]	FALSE	5.43892e-05
U	(60,91]	FALSE	3e-05
U	(40,60]	TRUE	0.000350447
U	(60,91]	FALSE	3e-05
U	(18,40]	TRUE	3e-05
U	(40,60]	FALSE	3e-05
U	(40,60]	FALSE	3e-05
U	(60,91]	FALSE	3e-05
U	(40,60]	FALSE	3e-05
U	(60,91]	FALSE	3e-05
U	(18,40]	TRUE	3e-05
U	(40,60]	FALSE	3e-05
U	(60,91]	TRUE	3e-05
U	(40,60]	TRUE	5.05885e-05
U	(40,60]	TRUE	3e-05
U	(18,40]	TRUE	3e-05
U	(60,91]	FALSE	3e-05
U	(18,40]	TRUE	3e-05
U	(40,60]	TRUE	7.82636e-05
U	(60,91]	FALSE	3e-05
U	(40,60]	FALSE	3e-05
U	(18,40]	TRUE	3e-05
U	(18,40]	TRUE	3e-05
U	(40,60]	FALSE	4.85673e-05
U	(40,60]	FALSE	3.33745e-05
U	(60,91]	FALSE	3e-05
U	(40,60]	FALSE	0.000124621
U	(40,60]	FALSE	4.06901e-05
U	(40,60]	FALSE	3e-05
U	(60,91]	TRUE	0.000131272
U	(40,60]	FALSE	3e-05
U	(40,60]	TRUE	3e-05
U	(40,60]	TRUE	3e-05
U	(40,60]	TRUE	3e-05
U	(60,91]	FALSE	3e-05
U	(40,60]	TRUE	3.34896e-05
U	(60,91]	FALSE	3e-05
U	(40,60]	TRUE	3e-05
U	(40,60]	FALSE	3e-05
U	(40,60]	FALSE	3e-05
U	(40,60]	FALSE	5.88789e-05
U	(40,60]	FALSE	3e-05
U	(60,91]	FALSE	3e-05
U	(60,91]	FALSE	3e-05
U	(60,91]	FALSE	5.66926e-05
U	(40,60]	FALSE	6.20732e-05
U	(60,91]	FALSE	3.8838e-05
U	(40,60]	FALSE	4.29719e-05
U	(60,91]	FALSE	3e-05
U	(18,40]	FALSE	0.000115055
U	(40,60]	TRUE	3.48894e-05
U	(18,40]	FALSE	3e-05
U	(40,60]	FALSE	3.90183e-05
U	(60,91]	TRUE	8.76732e-05
U	(60,91]	FALSE	3e-05
U	(18,40]	TRUE	3.21399e-05
U	(60,91]	FALSE	3e-05
U	(40,60]	FALSE	3e-05
U	(18,40]	TRUE	3e-05
U	(18,40]	TRUE	4.75003e-05
U	(40,60]	TRUE	3e-05
U	(60,91]	FALSE	3e-05
U	(40,60]	FALSE	3e-05
U	(18,40]	FALSE	3e-05
U	(40,60]	FALSE	3e-05
U	(40,60]	TRUE	0.000313063
U	(60,91]	TRUE	3.64564e-05
U	(40,60]	TRUE	5.04261e-05
U	(40,60]	TRUE	3e-05
U	(18,40]	TRUE	3e-05
U	(40,60]	TRUE	3.61781e-05
U	(40,60]	TRUE	3e-05
U	(60,91]	TRUE	0.000212993
U	(18,40]	TRUE	3e-05
U	(40,60]	FALSE	9.56145e-05
U	(40,60]	TRUE	4.20787e-05
U	(18,40]	TRUE	3e-05
U	(40,60]	TRUE	6.37362e-05
U	(18,40]	TRUE	3e-05
U	(18,40]	TRUE	3e-05
U	(60,91]	TRUE	3e-05
U	(18,40]	TRUE	3e-05
U	(40,60]	FALSE	4.00737e-05
U	(18,40]	TRUE	4.75161e-05
U	(40,60]	FALSE	3e-05
U	(18,40]	TRUE	3e-05
U	(18,40]	TRUE	3e-05
U	(40,60]	TRUE	7.57021e-05
U	(40,60]	TRUE	3e-05
U	(60,91]	FALSE	3e-05
U	(40,60]	TRUE	0.000185139
U	(60,91]	TRUE	8.73096e-05
U	(18,40]	TRUE	3e-05
U	(18,40]	FALSE	5.22931e-05
U	(40,60]	TRUE	3.48784e-05
U	(18,40]	TRUE	0.000233271
U	(40,60]	TRUE	3e-05
U	(40,60]	TRUE	3e-05
U	(40,60]	TRUE	3e-05
U	(60,91]	TRUE	4.16858e-05
U	(18,40]	TRUE	0.000101715
U	(18,40]	TRUE	3e-05
U	(60,91]	TRUE	4.04204e-05
U	(40,60]	TRUE	3e-05
U	(18,40]	TRUE	3e-05
U	(18,40]	TRUE	3e-05
U	(60,91]	TRUE	0.000478778
U	(40,60]	FALSE	3e-05
U	(60,91]	TRUE	3e-05
U	(40,60]	TRUE	3e-05
U	(40,60]	FALSE	3e-05
U	(40,60]	TRUE	3e-05
U	(18,40]	TRUE	3e-05
U	(60,91]	FALSE	3e-05
U	(60,91]	FALSE	3e-05
U	(18,40]	TRUE	3e-05
U	(40,60]	TRUE	3e-05
U	(40,60]	TRUE	3e-05
U	(60,91]	TRUE	3e-05
U	(60,91]	TRUE	3e-05
U	(40,60]	TRUE	9.54654e-05
U	(40,60]	TRUE	3e-05
U	(60,91]	TRUE	9.02039e-05
U	(18,40]	TRUE	0.000114736
U	(18,40]	TRUE	3e-05
U	(40,60]	TRUE	3.80749e-05
U	(18,40]	TRUE	3e-05
U	(18,40]	TRUE	3e-05
U	(60,91]	FALSE	3e-05
U	(18,40]	TRUE	3e-05
U	(40,60]	TRUE	3.33133e-05
U	(40,60]	TRUE	3e-05
U	(18,40]	TRUE	4.67443e-05
U	(60,91]	TRUE	0.000191339
U	(18,40]	TRUE	3e-05
U	(60,91]	FALSE	3e-05
U	(60,91]	TRUE	6.07497e-05
U	(60,91]	TRUE	8.51185e-05
U	(18,40]	TRUE	3e-05
U	(18,40]	TRUE	3e-05
U	(40,60]	FALSE	3e-05
U	(40,60]	TRUE	3e-05
U	(40,60]	TRUE	4.86192e-05
U	(60,91]	FALSE	3e-05
U	(40,60]	FALSE	3e-05
U	(18,40]	TRUE	3e-05
U	(18,40]	TRUE	4.96524e-05
U	(40,60]	TRUE	3e-05
U	(18,40]	TRUE	3e-05
U	(18,40]	TRUE	0.000219026
U	(18,40]	TRUE	0.00223544
U	(60,91]	FALSE	0.000695541
U	(40,60]	TRUE	4.01752e-05
U	(18,40]	FALSE	3e-05
U	(18,40]	TRUE	5.78804e-05
U	(60,91]	FALSE	0.000182007
U	(40,60]	TRUE	3e-05
U	(40,60]	FALSE	3.76081e-05
U	(18,40]	TRUE	3e-05
U	(18,40]	TRUE	3e-05
U	(40,60]	TRUE	3e-05
U	(18,40]	FALSE	3e-05
U	(18,40]	TRUE	3e-05
U	(18,40]	TRUE	3e-05
U	(40,60]	TRUE	6.57225e-05
U	(18,40]	TRUE	0.000138113
U	(40,60]	TRUE	0.043869
U	(18,40]	TRUE	3e-05
U	(40,60]	FALSE	3e-05
U	(18,40]	TRUE	5.04045e-05
U	(40,60]	TRUE	4.42889e-05
U	(18,40]	FALSE	3e-05
U	(40,60]	FALSE	0.00150806
U	(18,40]	TRUE	3e-05
U	(60,91]	TRUE	3e-05
U	(40,60]	TRUE	6.93818e-05
U	(40,60]	FALSE	3.50324e-05
U	(60,91]	FALSE	0.000106039
U	(40,60]	TRUE	3e-05
U	(60,91]	FALSE	0.000131317
U	(60,91]	FALSE	3e-05
U	(40,60]	FALSE	6.59935e-05
U	(60,91]	FALSE	3e-05
U	(18,40]	FALSE	3e-05
U	(18,40]	TRUE	0.000137325
U	(18,40]	TRUE	4.35958e-05
U	(18,40]	TRUE	5.45405e-05
U	(60,91]	FALSE	3e-05
U	(18,40]	TRUE	3e-05
U	(40,60]	FALSE	3e-05
U	(40,60]	TRUE	3e-05
U	(40,60]	FALSE	3e-05
U	(40,60]	TRUE	3e-05
U	(40,60]	FALSE	3e-05
U	(18,40]	TRUE	3e-05
U	(40,60]	TRUE	3e-05
U	(40,60]	FALSE	3e-05
U	(60,91]	FALSE	3e-05
U	(18,40]	TRUE	3e-05
U	(60,91]	FALSE	3e-05
U	(18,40]	TRUE	3e-05
U	(40,60]	TRUE	3e-05
U	(40,60]	TRUE	3e-05
U	(60,91]	TRUE	3e-05
U	(40,60]	FALSE	3.48129e-05
U	(40,60]	TRUE	7.70505e-05
U	(18,40]	TRUE	0.000463725
U	(18,40]	TRUE	7.21848e-05
U	(18,40]	TRUE	5.58878e-05
U	(40,60]	TRUE	8.50847e-05
U	(40,60]	FALSE	3e-05
U	(18,40]	FALSE	3.05204e-05
U	(40,60]	FALSE	3e-05
U	(60,91]	FALSE	9.2285e-05
U	(18,40]	TRUE	3e-05
U	(18,40]	FALSE	3e-05
U	(18,40]	TRUE	3.59428e-05
U	(40,60]	FALSE	3e-05
U	(60,91]	FALSE	3e-05
U	(18,40]	TRUE	3.99928e-05
U	(40,60]	TRUE	3e-05
U	(60,91]	TRUE	6.32031e-05
U	(18,40]	TRUE	3e-05
U	(60,91]	FALSE	3e-05
U	(40,60]	TRUE	3e-05
U	(40,60]	FALSE	3e-05
U	(18,40]	TRUE	0.00384461
U	(18,40]	TRUE	3e-05
U	(40,60]	TRUE	0.000226347
U	(60,91]	FALSE	3.65551e-05
U	(40,60]	TRUE	0.000283599
U	(60,91]	TRUE	3.99042e-05
U	(18,40]	TRUE	3e-05
U	(40,60]	TRUE	8.63285e-05
U	(40,60]	TRUE	3e-05
U	(40,60]	FALSE	3e-05
U	(18,40]	TRUE	3e-05
U	(40,60]	TRUE	4.39638e-05
U	(18,40]	TRUE	5.65547e-05
U	(40,60]	TRUE	3e-05
U	(40,60]	FALSE	3e-05
U	(60,91]	TRUE	6.8018e-05
U	(18,40]	TRUE	6.30318e-05
U	(40,60]	TRUE	3e-05
U	(18,40]	TRUE	7.41528e-05
U	(18,40]	TRUE	3e-05
U	(60,91]	TRUE	3e-05
U	(40,60]	TRUE	3e-05
U	(18,40]	TRUE	3.45507e-05
U	(40,60]	TRUE	0.000103165
U	(40,60]	TRUE	3e-05
U	(18,40]	TRUE	3.68358e-05
U	(18,40]	TRUE	3e-05
U	(40,60]	TRUE	3e-05
U	(60,91]	FALSE	3e-05
U	(18,40]	FALSE	3e-05
U	(40,60]	TRUE	7.25926e-05
U	(40,60]	TRUE	3.72315e-05
U	(18,40]	FALSE	3e-05
U	(60,91]	TRUE	3e-05
U	(18,40]	TRUE	3e-05
U	(18,40]	TRUE	3e-05
U	(18,40]	TRUE	3e-05
U	(18,40]	TRUE	3e-05
U	(40,60]	FALSE	5.22616e-05
U	(18,40]	FALSE	3e-05
U	(18,40]	TRUE	3e-05
U	(40,60]	TRUE	5.81784e-05
U	(40,60]	TRUE	4.64954e-05
U	(60,91]	FALSE	0.000153779
U	(60,91]	FALSE	3e-05
U	(18,40]	TRUE	3e-05
U	(40,60]	TRUE	3.92516e-05
U	(40,60]	TRUE	3e-05
U	(18,40]	TRUE	3e-05
U	(60,91]	TRUE	0.000351269
U	(18,40]	FALSE	5.86441e-05
U	(60,91]	FALSE	0.000129658
U	(40,60]	FALSE	0.00659722
U	(60,91]	FALSE	3e-05
U	(60,91]	FALSE	4.95074e-05
U	(18,40]	FALSE	3.40327e-05
U	(18,40]	TRUE	0.000101302
U	(40,60]	FALSE	0.000106929
U	(40,60]	TRUE	7.0604e-05
U	(40,60]	FALSE	0.000120257
U	(18,40]	TRUE	5.91261e-05
U	(18,40]	TRUE	3e-05
U	(60,91]	FALSE	3e-05
U	(18,40]	TRUE	0.000101598
U	(60,91]	FALSE	3e-05
U	(18,40]	TRUE	3e-05
U	(18,40]	TRUE	3e-05
U	(40,60]	TRUE	7.30887e-05
U	(60,91]	TRUE	3e-05
U	(40,60]	TRUE	0.000156887
U	(40,60]	FALSE	3e-05
U	(18,40]	TRUE	3e-05
U	(18,40]	TRUE	3.39587e-05
U	(18,40]	TRUE	3.06607e-05
U	(40,60]	FALSE	3e-05
U	(40,60]	TRUE	0.000316081
U	(18,40]	TRUE	3e-05
U	(18,40]	FALSE	3e-05
U	(60,91]	FALSE	3e-05
U	(18,40]	FALSE	0.000249495
U	(40,60]	FALSE	0.000129024
U	(40,60]	TRUE	3.75559e-05
U	(60,91]	FALSE	3.88712e-05
U	(40,60]	FALSE	3e-05
U	(60,91]	TRUE	4.30589e-05
U	(60,91]	FALSE	5.56545e-05
U	(40,60]	TRUE	3e-05
U	(60,91]	FALSE	6.3861e-05
U	(40,60]	FALSE	3e-05
U	(40,60]	TRUE	3e-05
U	(40,60]	TRUE	4.28559e-05
U	(40,60]	TRUE	3.13716e-05
U	(40,60]	TRUE	0.000134648
U	(18,40]	TRUE	3e-05
U	(40,60]	TRUE	3e-05
U	(40,60]	TRUE	0.000786758
U	(18,40]	TRUE	3.60282e-05
U	(18,40]	TRUE	3e-05
U	(60,91]	TRUE	9.19371e-05
U	(60,91]	TRUE	0.000322078
U	(40,60]	TRUE	3e-05
U	(60,91]	FALSE	3e-05
U	(60,91]	FALSE	3e-05
U	(40,60]	TRUE	3e-05
U	(18,40]	TRUE	5.36308e-05
U	(40,60]	TRUE	7.65521e-05
U	(18,40]	FALSE	3e-05
U	(40,60]	FALSE	4.60448e-05
U	(40,60]	TRUE	7.41565e-05
U	(18,40]	TRUE	3.0955e-05
U	(60,91]	TRUE	0.000108521
U	(60,91]	FALSE	3e-05
U	(18,40]	TRUE	3e-05
U	(40,60]	FALSE	3.69699e-05
U	(40,60]	TRUE	3e-05
U	(18,40]	TRUE	3e-05
U	(40,60]	FALSE	3e-05
U	(40,60]	TRUE	3e-05
U	(40,60]	TRUE	3e-05
U	(40,60]	TRUE	3e-05
U	(60,91]	TRUE	0.000689536
U	(40,60]	FALSE	3e-05
U	(40,60]	TRUE	8.12183e-05
U	(60,91]	TRUE	0.000299244
U	(40,60]	TRUE	4.89644e-05
U	(18,40]	FALSE	3e-05
U	(60,91]	FALSE	3e-05
U	(18,40]	TRUE	3e-05
U	(40,60]	FALSE	3e-05
U	(40,60]	FALSE	4.97983e-05
U	(60,91]	FALSE	6.20598e-05
U	(40,60]	TRUE	4.24052e-05
U	(40,60]	FALSE	0.00021019
U	(40,60]	TRUE	0.000111653
U	(60,91]	FALSE	8.82885e-05
U	(60,91]	TRUE	0.000127854
U	(18,40]	FALSE	3e-05
U	(18,40]	TRUE	3.25246e-05
U	(40,60]	FALSE	3e-05
U	(60,91]	FALSE	0.00025428
U	(18,40]	FALSE	3e-05
U	(60,91]	TRUE	4.03201e-05
U	(18,40]	TRUE	3e-05
U	(60,91]	TRUE	0.000106056
U	(40,60]	TRUE	3e-05
U	(40,60]	TRUE	0.000114885
U	(60,91]	FALSE	3e-05
U	(40,60]	FALSE	3e-05
U	(40,60]	FALSE	0.000226219
U	(40,60]	TRUE	3.04609e-05
U	(18,40]	FALSE	3e-05
U	(40,60]	TRUE	0.000233274
U	(18,40]	TRUE	3.80026e-05
U	(18,40]	FALSE	3e-05
U	(18,40]	TRUE	3e-05
U	(18,40]	TRUE	3e-05
U	(40,60]	FALSE	3e-05
U	(60,91]	TRUE	3e-05
U	(40,60]	TRUE	3e-05
U	(40,60]	TRUE	3e-05
U	(18,40]	TRUE	9.30839e-05
U	(40,60]	TRUE	4.3986e-05
U	(40,60]	TRUE	5.47585e-05
U	(18,40]	TRUE	0.000138664
U	(40,60]	TRUE	3e-05
U	(18,40]	TRUE	3e-05
U	(18,40]	TRUE	3e-05
U	(18,40]	TRUE	7.63723e-05
U	(40,60]	TRUE	0.000376577
U	(60,91]	TRUE	0.000218611
U	(40,60]	TRUE	0.000122272
U	(18,40]	TRUE	3e-05
U	(40,60]	TRUE	3e-05
U	(18,40]	TRUE	3.0361e-05
U	(60,91]	TRUE	4.32919e-05
U	(18,40]	TRUE	3e-05
U	(40,60]	TRUE	0.000374415
U	(40,60]	TRUE	3e-05
U	(40,60]	TRUE	3e-05
U	(40,60]	TRUE	3e-05
U	(18,40]	TRUE	0.000155051
U	(60,91]	TRUE	3e-05
U	(18,40]	TRUE	3e-05
U	(18,40]	TRUE	3e-05
U	(18,40]	TRUE	3e-05
U	(40,60]	FALSE	3e-05
U	(40,60]	TRUE	3e-05
U	(18,40]	TRUE	8.63707e-05
U	(40,60]	TRUE	3e-05
U	(40,60]	TRUE	3e-05
U	(40,60]	TRUE	3e-05
U	(60,91]	FALSE	3e-05
U	(18,40]	TRUE	9.59012e-05
U	(40,60]	TRUE	7.63709e-05
U	(18,40]	TRUE	3e-05
U	(18,40]	TRUE	3e-05
U	(18,40]	TRUE	3e-05
U	(18,40]	TRUE	3e-05
U	(40,60]	TRUE	3e-05
U	(60,91]	FALSE	4.19622e-05
U	(18,40]	TRUE	3e-05
U	(60,91]	TRUE	3e-05
U	(40,60]	TRUE	3e-05
U	(18,40]	TRUE	3e-05
U	(40,60]	FALSE	4.53063e-05
U	(40,60]	TRUE	3e-05
U	(60,91]	TRUE	3e-05
U	(40,60]	TRUE	3.54547e-05
U	(60,91]	TRUE	3e-05
U	(40,60]	FALSE	3e-05
U	(60,91]	TRUE	3e-05
U	(60,91]	FALSE	0.00401772
U	(60,91]	FALSE	3e-05
U	(18,40]	TRUE	3e-05
U	(40,60]	TRUE	3e-05
U	(40,60]	TRUE	4.52837e-05
U	(40,60]	TRUE	3e-05
U	(60,91]	FALSE	0.00306759
U	(40,60]	TRUE	3e-05
U	(18,40]	TRUE	0.000108899
U	(40,60]	FALSE	3e-05
U	(18,40]	TRUE	3e-05
U	(40,60]	TRUE	0.000137201
U	(60,91]	FALSE	3e-05
U	(18,40]	TRUE	3e-05
U	(60,91]	FALSE	3e-05
U	(40,60]	TRUE	3e-05
U	(40,60]	TRUE	3e-05
U	(18,40]	TRUE	3e-05
U	(18,40]	TRUE	0.000465199
U	(60,91]	TRUE	3.05288e-05
U	(40,60]	TRUE	3e-05
U	(18,40]	TRUE	3e-05
U	(60,91]	FALSE	0.000276421
U	(60,91]	FALSE	0.00015456
U	(18,40]	TRUE	0.000153285
U	(40,60]	FALSE	3e-05
U	(40,60]	TRUE	3e-05
U	(18,40]	TRUE	3e-05
U	(60,91]	TRUE	3.04072e-05
U	(40,60]	TRUE	3e-05
U	(40,60]	FALSE	3e-05
U	(60,91]	TRUE	3e-05
U	(40,60]	TRUE	3.88116e-05
U	(18,40]	TRUE	3e-05
U	(40,60]	FALSE	3e-05
U	(18,40]	TRUE	3e-05
U	(18,40]	TRUE	5.24219e-05
U	(40,60]	FALSE	3e-05
U	(40,60]	FALSE	3e-05
U	(60,91]	TRUE	3e-05
U	(60,91]	FALSE	5.75076e-05
U	(18,40]	TRUE	3e-05
U	(40,60]	FALSE	9.62881e-05
U	(18,40]	TRUE	5.35361e-05
U	(18,40]	TRUE	9.05005e-05
U	(60,91]	FALSE	3e-05
U	(40,60]	TRUE	3e-05
U	(18,40]	TRUE	3e-05
U	(18,40]	FALSE	3e-05
U	(60,91]	FALSE	3e-05
U	(40,60]	TRUE	3e-05
U	(60,91]	FALSE	3e-05
U	(40,60]	TRUE	3e-05
U	(18,40]	TRUE	9.40955e-05
U	(40,60]	TRUE	3e-05
U	(40,60]	TRUE	3e-05
U	(40,60]	TRUE	3e-05
U	(40,60]	FALSE	3e-05
U	(40,60]	TRUE	3e-05
U	(40,60]	TRUE	3e-05
U	(18,40]	TRUE	3e-05
U	(60,91]	TRUE	3.59609e-05
U	(60,91]	TRUE	3.60231e-05
U	(18,40]	TRUE	3e-05
U	(40,60]	TRUE	0.000267433
U	(40,60]	TRUE	3e-05
U	(40,60]	FALSE	3e-05
U	(18,40]	TRUE	4.39136e-05
U	(60,91]	FALSE	3e-05
U	(60,91]	FALSE	0.000134318
U	(40,60]	TRUE	0.000104055
U	(40,60]	FALSE	3e-05
U	(40,60]	FALSE	3e-05
U	(60,91]	FALSE	3.08966e-05
U	(40,60]	TRUE	0.000477555
U	(60,91]	TRUE	0.000137741
U	(60,91]	FALSE	5.8418e-05
U	(40,60]	TRUE	4.76724e-05
U	(40,60]	FALSE	0.000172779
U	(40,60]	TRUE	3.75982e-05
U	(18,40]	TRUE	8.1524e-05
U	(18,40]	FALSE	0.000107778
U	(18,40]	TRUE	3e-05
U	(60,91]	FALSE	3e-05
U	(40,60]	FALSE	3e-05
U	(18,40]	TRUE	3e-05
U	(18,40]	TRUE	9.0337e-05
U	(60,91]	TRUE	3.71885e-05
U	(40,60]	FALSE	3e-05
U	(40,60]	FALSE	3e-05
U	(18,40]	TRUE	3e-05
U	(40,60]	TRUE	3e-05
U	(60,91]	FALSE	3e-05
U	(60,91]	FALSE	4.43361e-05
U	(18,40]	TRUE	9.35681e-05
U	(40,60]	FALSE	5.41609e-05
U	(40,60]	FALSE	3e-05
U	(60,91]	FALSE	8.21963e-05
U	(40,60]	TRUE	3e-05
U	(60,91]	FALSE	3e-05
U	(18,40]	TRUE	3e-05
U	(40,60]	TRUE	3.21172e-05
U	(40,60]	FALSE	3e-05
U	(18,40]	FALSE	3.20323e-05
U	(40,60]	FALSE	0.000185208
U	(40,60]	TRUE	3e-05
U	(18,40]	TRUE	3e-05
U	(18,40]	TRUE	3e-05
U	(40,60]	FALSE	0.000216816
U	(60,91]	FALSE	4.10543e-05
U	(40,60]	TRUE	3e-05
U	(18,40]	TRUE	7.8123e-05
U	(18,40]	TRUE	0.000179779
U	(18,40]	TRUE	3e-05
U	(18,40]	TRUE	3e-05
U	(18,40]	FALSE	0.00118867
U	(60,91]	FALSE	3e-05
U	(18,40]	TRUE	4.33445e-05
U	(40,60]	TRUE	0.000124332
U	(40,60]	FALSE	3e-05
U	(40,60]	TRUE	4.36557e-05
U	(60,91]	TRUE	3e-05
U	(60,91]	FALSE	3e-05
U	(60,91]	FALSE	3e-05
U	(60,91]	TRUE	3e-05
U	(60,91]	TRUE	0.000376025
U	(40,60]	TRUE	3e-05
U	(40,60]	TRUE	4.9238e-05
U	(60,91]	FALSE	5.14986e-05
U	(40,60]	FALSE	3e-05
U	(18,40]	TRUE	3e-05
U	(40,60]	TRUE	3e-05
U	(40,60]	TRUE	9.81123e-05
U	(18,40]	TRUE	3e-05
U	(18,40]	TRUE	3e-05
U	(40,60]	TRUE	3e-05
U	(40,60]	TRUE	9.04323e-05
U	(18,40]	TRUE	5.67795e-05
U	(40,60]	TRUE	3e-05
U	(40,60]	TRUE	3.3117e-05
U	(40,60]	TRUE	3e-05
U	(40,60]	TRUE	6.98836e-05
U	(18,40]	TRUE	3e-05
U	(18,40]	TRUE	3e-05
U	(40,60]	TRUE	3e-05
U	(60,91]	TRUE	7.18675e-05
U	(40,60]	TRUE	3e-05
U	(18,40]	TRUE	3e-05
U	(60,91]	TRUE	3e-05
U	(18,40]	FALSE	3e-05
U	(60,91]	TRUE	3e-05
U	(18,40]	TRUE	3.70302e-05
U	(60,91]	TRUE	3e-05
U	(18,40]	TRUE	0.00020202
U	(40,60]	TRUE	3e-05
U	(40,60]	TRUE	3e-05
U	(40,60]	TRUE	3e-05
U	(18,40]	TRUE	8.3909e-05
U	(18,40]	TRUE	4.00649e-05
U	(18,40]	TRUE	3e-05
U	(60,91]	FALSE	3e-05
U	(18,40]	TRUE	3e-05
U	(18,40]	TRUE	3.45328e-05
U	(40,60]	TRUE	3e-05
U	(18,40]	TRUE	0.000127178
U	(18,40]	TRUE	3e-05
U	(18,40]	TRUE	3e-05
U	(40,60]	FALSE	3e-05
U	(60,91]	FALSE	8.26378e-05
U	(40,60]	TRUE	3e-05
U	(18,40]	TRUE	3e-05
U	(60,91]	TRUE	6.5757e-05
U	(40,60]	TRUE	3e-05
U	(60,91]	FALSE	3e-05
U	(60,91]	TRUE	0.000353123
U	(40,60]	TRUE	5.17451e-05
U	(40,60]	FALSE	3e-05
U	(18,40]	TRUE	3e-05
U	(40,60]	TRUE	3e-05
U	(18,40]	TRUE	3.39605e-05
U	(40,60]	TRUE	3e-05
U	(40,60]	FALSE	6.33339e-05
U	(60,91]	FALSE	3.72995e-05
U	(18,40]	FALSE	6.59616e-05
U	(18,40]	TRUE	3.39075e-05
U	(40,60]	TRUE	3e-05
U	(18,40]	TRUE	3e-05
U	(40,60]	TRUE	3e-05
U	(18,40]	TRUE	3e-05
U	(40,60]	FALSE	3e-05
U	(40,60]	FALSE	0.000115875
U	(40,60]	TRUE	3e-05
U	(40,60]	TRUE	3e-05
U	(40,60]	FALSE	9.53789e-05
U	(40,60]	TRUE	3e-05
U	(40,60]	TRUE	3e-05
U	(18,40]	TRUE	0.000111374
U	(18,40]	TRUE	3e-05
U	(40,60]	TRUE	0.000104603
U	(18,40]	TRUE	3e-05
U	(40,60]	FALSE	3e-05
U	(40,60]	TRUE	9.47284e-05
U	(40,60]	FALSE	3e-05
U	(40,60]	FALSE	3e-05
U	(40,60]	TRUE	3e-05
U	(40,60]	TRUE	4.40684e-05
U	(60,91]	TRUE	0.00019347
U	(40,60]	FALSE	6.81508e-05
U	(60,91]	FALSE	3.98835e-05
U	(18,40]	TRUE	3e-05
U	(40,60]	FALSE	3e-05
U	(60,91]	FALSE	3e-05
U	(60,91]	FALSE	3e-05
U	(40,60]	FALSE	3e-05
U	(40,60]	FALSE	4.54525e-05
U	(60,91]	FALSE	3e-05
U	(18,40]	TRUE	9.10457e-05
U	(60,91]	TRUE	7.94328e-05
U	(60,91]	FALSE	0.000338785
U	(40,60]	FALSE	3e-05
U	(60,91]	TRUE	3e-05
U	(60,91]	TRUE	3e-05
U	(40,60]	TRUE	0.000106146
U	(40,60]	FALSE	3.61428e-05
U	(40,60]	TRUE	3.1741e-05
U	(18,40]	TRUE	3e-05
U	(60,91]	TRUE	8.23068e-05
U	(60,91]	TRUE	3e-05
U	(60,91]	TRUE	4.50633e-05
U	(18,40]	TRUE	3e-05
U	(60,91]	FALSE	3e-05
U	(40,60]	TRUE	3e-05
U	(60,91]	TRUE	5.41521e-05
U	(40,60]	FALSE	3e-05
U	(60,91]	FALSE	7.84806e-05
U	(18,40]	TRUE	3e-05
U	(40,60]	FALSE	3e-05
U	(40,60]	FALSE	3e-05
U	(40,60]	FALSE	3e-05
U	(40,60]	FALSE	3e-05
U	(40,60]	TRUE	3e-05
U	(40,60]	TRUE	3.45149e-05
U	(18,40]	TRUE	3e-05
U	(40,60]	FALSE	3e-05
U	(60,91]	FALSE	3.18969e-05
U	(40,60]	TRUE	4.17171e-05
U	(60,91]	TRUE	3e-05
U	(40,60]	FALSE	3e-05
U	(18,40]	FALSE	3e-05
U	(40,60]	FALSE	3e-05
U	(60,91]	FALSE	3e-05
U	(40,60]	FALSE	3.92234e-05
U	(40,60]	TRUE	5.70158e-05
U	(60,91]	TRUE	3e-05
U	(60,91]	TRUE	8.72296e-05
U	(60,91]	TRUE	7.61905e-05
U	(40,60]	TRUE	0.00018134
U	(40,60]	TRUE	3e-05
U	(40,60]	TRUE	3e-05
U	(18,40]	TRUE	3e-05
U	(60,91]	FALSE	3e-05
U	(40,60]	TRUE	0.000151481
U	(18,40]	TRUE	5.6899e-05
U	(60,91]	FALSE	3.96841e-05
U	(40,60]	TRUE	3e-05
U	(18,40]	FALSE	3e-05
U	(40,60]	TRUE	4.37618e-05
U	(18,40]	TRUE	4.95651e-05
U	(18,40]	TRUE	3.16416e-05
U	(40,60]	FALSE	0.000122755
U	(18,40]	TRUE	7.79757e-05
U	(60,91]	TRUE	7.78452e-05
U	(18,40]	TRUE	3e-05
U	(40,60]	TRUE	3.07069e-05
U	(40,60]	TRUE	5.02588e-05
U	(40,60]	TRUE	3e-05
U	(18,40]	TRUE	3e-05
U	(60,91]	FALSE	3e-05
U	(60,91]	FALSE	9.14077e-05
U	(40,60]	TRUE	3e-05
U	(40,60]	TRUE	3e-05
U	(40,60]	TRUE	0.00011801
U	(40,60]	FALSE	5.13215e-05
U	(18,40]	TRUE	0.000120366
U	(18,40]	FALSE	4.54298e-05
U	(40,60]	TRUE	4.55986e-05
U	(40,60]	FALSE	0.000158588
U	(18,40]	FALSE	3e-05
U	(60,91]	TRUE	3e-05
U	(18,40]	TRUE	3.90274e-05
U	(18,40]	TRUE	3e-05
U	(40,60]	FALSE	3.20297e-05
U	(18,40]	TRUE	3e-05
U	(40,60]	FALSE	6.58957e-05
U	(18,40]	FALSE	3e-05
U	(60,91]	TRUE	7.05069e-05
U	(60,91]	TRUE	3e-05
U	(18,40]	FALSE	3e-05
U	(40,60]	TRUE	0.000183242
U	(18,40]	FALSE	6.55967e-05
U	(40,60]	TRUE	0.000201072
U	(60,91]	TRUE	3.62293e-05
U	(40,60]	TRUE	0.000122216
U	(60,91]	TRUE	3e-05
U	(40,60]	TRUE	3e-05
U	(40,60]	TRUE	0.00020982
U	(60,91]	TRUE	3e-05
U	(18,40]	TRUE	8.37468e-05
U	(18,40]	TRUE	3e-05
U	(18,40]	TRUE	3e-05
U	(40,60]	TRUE	3e-05
U	(40,60]	TRUE	3e-05
U	(18,40]	TRUE	3e-05
U	(60,91]	TRUE	3e-05
U	(40,60]	TRUE	3e-05
U	(40,60]	TRUE	3e-05
U	(60,91]	TRUE	3e-05
U	(18,40]	FALSE	6.29822e-05
U	(18,40]	TRUE	3e-05
U	(18,40]	TRUE	5.92119e-05
U	(40,60]	FALSE	0.000150818
U	(40,60]	TRUE	3e-05
U	(40,60]	TRUE	4.81452e-05
U	(18,40]	TRUE	3.4876e-05
U	(40,60]	TRUE	3e-05
U	(40,60]	FALSE	3e-05
U	(18,40]	TRUE	3e-05
U	(18,40]	TRUE	3.82512e-05
U	(18,40]	FALSE	3e-05
U	(18,40]	TRUE	3e-05
U	(40,60]	TRUE	3e-05
U	(40,60]	TRUE	0.000168413
U	(18,40]	TRUE	3e-05
U	(40,60]	TRUE	3e-05
U	(60,91]	TRUE	3e-05
U	(40,60]	TRUE	3e-05
U	(18,40]	TRUE	3e-05
U	(60,91]	TRUE	5.4817e-05
U	(60,91]	TRUE	3e-05
U	(40,60]	TRUE	3e-05
U	(40,60]	FALSE	3e-05
U	(18,40]	FALSE	3e-05
U	(40,60]	TRUE	9.65391e-05
U	(40,60]	TRUE	3.58384e-05
U	(18,40]	TRUE	3e-05
U	(40,60]	TRUE	3e-05
U	(40,60]	FALSE	3.1957e-05
U	(18,40]	TRUE	3e-05
U	(40,60]	FALSE	3e-05
U	(40,60]	FALSE	4.9708e-05
U	(40,60]	TRUE	5.94519e-05
U	(40,60]	FALSE	3e-05
U	(40,60]	TRUE	3e-05
U	(40,60]	TRUE	3e-05
U	(18,40]	TRUE	0.000128919
U	(60,91]	FALSE	5.65068e-05
U	(40,60]	TRUE	5.85412e-05
U	(18,40]	TRUE	3e-05
U	(40,60]	TRUE	3e-05
U	(40,60]	TRUE	3e-05
U	(40,60]	TRUE	5.32113e-05
U	(40,60]	TRUE	3e-05
U	(40,60]	TRUE	3e-05
U	(40,60]	TRUE	3e-05
U	(60,91]	FALSE	0.000204183
U	(40,60]	TRUE	3e-05
U	(18,40]	FALSE	3e-05
U	(18,40]	FALSE	3e-05
U	(40,60]	TRUE	5.08699e-05
U	(40,60]	TRUE	3.12188e-05
U	(40,60]	TRUE	0.000476715
U	(40,60]	FALSE	3e-05
U	(18,40]	TRUE	3e-05
U	(40,60]	TRUE	3e-05
U	(18,40]	FALSE	0.000213186
U	(18,40]	TRUE	3e-05
U	(18,40]	FALSE	3e-05
U	(18,40]	TRUE	3e-05
U	(40,60]	TRUE	3e-05
U	(60,91]	FALSE	4.02393e-05
U	(40,60]	TRUE	3e-05
U	(60,91]	FALSE	0.000148619
U	(60,91]	FALSE	5.93401e-05
U	(18,40]	TRUE	4.1437e-05
U	(18,40]	TRUE	3e-05
U	(60,91]	FALSE	4.35142e-05
U	(60,91]	TRUE	3e-05
U	(18,40]	FALSE	3e-05
U	(18,40]	TRUE	3e-05
U	(18,40]	FALSE	0.000105982
U	(40,60]	TRUE	6.45328e-05
U	(40,60]	FALSE	9.59555e-05
U	(40,60]	TRUE	4.91111e-05
U	(18,40]	TRUE	6.16466e-05
U	(18,40]	TRUE	3.38834e-05
U	(40,60]	TRUE	3e-05
U	(18,40]	FALSE	8.83744e-05
U	(40,60]	TRUE	3e-05
U	(40,60]	TRUE	3e-05
U	(40,60]	TRUE	3e-05
U	(18,40]	TRUE	0.000119023
U	(40,60]	FALSE	3e-05
U	(60,91]	FALSE	3e-05
U	(40,60]	FALSE	3e-05
U	(40,60]	FALSE	5.03043e-05
U	(18,40]	FALSE	3e-05
U	(60,91]	FALSE	3e-05
U	(40,60]	TRUE	0.000307338
U	(60,91]	TRUE	0.000100644
U	(60,91]	FALSE	7.21176e-05
U	(18,40]	TRUE	3e-05
U	(18,40]	TRUE	3e-05
U	(18,40]	TRUE	3e-05
U	(60,91]	FALSE	3e-05
U	(18,40]	TRUE	3e-05
U	(40,60]	TRUE	3e-05
U	(18,40]	TRUE	3e-05
U	(18,40]	TRUE	3e-05
U	(40,60]	TRUE	3.72787e-05
U	(18,40]	TRUE	0.000252134
U	(40,60]	FALSE	0.000197785
U	(40,60]	TRUE	3e-05
U	(40,60]	TRUE	3e-05
U	(18,40]	FALSE	7.89032e-05
U	(60,91]	FALSE	0.000394992
U	(60,91]	TRUE	3e-05
U	(40,60]	FALSE	6.42075e-05
U	(40,60]	FALSE	3e-05
U	(60,91]	FALSE	0.000512548
U	(60,91]	FALSE	3e-05
U	(18,40]	TRUE	3e-05
U	(40,60]	TRUE	4.03177e-05
U	(18,40]	FALSE	0.00185014
U	(40,60]	FALSE	9.24556e-05
U	(40,60]	FALSE	3e-05
U	(18,40]	TRUE	3e-05
U	(18,40]	TRUE	3e-05
U	(40,60]	TRUE	3e-05
U	(40,60]	TRUE	3e-05
U	(18,40]	TRUE	3e-05
U	(18,40]	TRUE	3.99521e-05
U	(40,60]	TRUE	3e-05
U	(40,60]	TRUE	0.000129933
U	(60,91]	FALSE	3e-05
U	(40,60]	TRUE	3.77701e-05
U	(40,60]	FALSE	0.000151469
U	(18,40]	TRUE	4.37235e-05
U	(40,60]	TRUE	3.70576e-05
U	(18,40]	FALSE	3e-05
U	(40,60]	TRUE	4.03894e-05
U	(40,60]	TRUE	5.62314e-05
U	(40,60]	TRUE	3e-05
U	(40,60]	TRUE	3.09004e-05
U	(18,40]	FALSE	3e-05
U	(40,60]	TRUE	0.00197976
U	(60,91]	FALSE	9.53865e-05
U	(40,60]	TRUE	3e-05
U	(18,40]	TRUE	0.000143404
U	(40,60]	TRUE	4.34631e-05
U	(18,40]	TRUE	0.000457247
U	(40,60]	FALSE	3e-05
U	(60,91]	FALSE	3e-05
U	(40,60]	TRUE	3e-05
U	(18,40]	TRUE	0.000154009
U	(60,91]	FALSE	4.21888e-05
U	(40,60]	TRUE	3e-05
U	(40,60]	TRUE	3e-05
U	(18,40]	TRUE	3e-05
U	(40,60]	TRUE	3e-05
U	(18,40]	FALSE	7.95545e-05
U	(40,60]	FALSE	5.01077e-05
U	(40,60]	TRUE	3e-05
U	(40,60]	TRUE	3e-05
U	(18,40]	TRUE	3e-05
U	(18,40]	TRUE	3e-05
U	(40,60]	TRUE	3e-05
U	(40,60]	TRUE	9.22679e-05
U	(60,91]	FALSE	0.000134898
U	(40,60]	TRUE	3e-05
U	(40,60]	TRUE	3e-05
U	(60,91]	FALSE	3e-05
U	(40,60]	TRUE	3e-05
U	(60,91]	TRUE	4.82765e-05
U	(40,60]	TRUE	3e-05
U	(40,60]	TRUE	3e-05
U	(18,40]	FALSE	8.27369e-05
U	(60,91]	TRUE	0.000272873
U	(40,60]	TRUE	3e-05
U	(60,91]	FALSE	0.000248432
U	(18,40]	TRUE	0.000877116
U	(40,60]	TRUE	0.000514124
U	(18,40]	FALSE	3e-05
U	(60,91]	FALSE	3e-05
U	(18,40]	TRUE	3.10733e-05
U	(18,40]	TRUE	3e-05
U	(40,60]	TRUE	4.91545e-05
U	(60,91]	FALSE	6.40123e-05
U	(18,40]	TRUE	9.52502e-05
U	(40,60]	TRUE	3e-05
U	(40,60]	FALSE	0.000365686
U	(18,40]	TRUE	3e-05
U	(18,40]	TRUE	3e-05
U	(18,40]	TRUE	3.11439e-05
U	(18,40]	TRUE	7.11567e-05
U	(40,60]	TRUE	0.000178489
U	(60,91]	FALSE	3e-05
U	(40,60]	TRUE	5.50833e-05
U	(60,91]	TRUE	3e-05
U	(60,91]	TRUE	3e-05
U	(40,60]	TRUE	3e-05
U	(40,60]	TRUE	3e-05
U	(40,60]	TRUE	3e-05
U	(40,60]	TRUE	3e-05
U	(60,91]	FALSE	3e-05
U	(40,60]	TRUE	6.12126e-05
U	(18,40]	TRUE	4.01059e-05
U	(60,91]	TRUE	3.78e-05
U	(18,40]	TRUE	3.51655e-05
U	(40,60]	TRUE	3e-05
U	(60,91]	FALSE	3.06419e-05
U	(60,91]	FALSE	0.000227157
U	(18,40]	TRUE	0.00014707
U	(60,91]	FALSE	0.000142059
U	(40,60]	TRUE	4.29e-05
U	(60,91]	FALSE	4.43184e-05
U	(18,40]	TRUE	3e-05
U	(40,60]	FALSE	3e-05
U	(18,40]	FALSE	4.84884e-05
U	(40,60]	TRUE	3e-05
U	(60,91]	FALSE	3e-05
U	(18,40]	TRUE	3e-05
U	(40,60]	FALSE	4.62577e-05
U	(60,91]	FALSE	3.9604e-05
U	(60,91]	FALSE	3.52995e-05
U	(40,60]	TRUE	3e-05
U	(60,91]	TRUE	3e-05
U	(60,91]	TRUE	4.25279e-05
U	(60,91]	FALSE	5.53679e-05
U	(60,91]	FALSE	0.000142457
U	(60,91]	FALSE	3e-05
U	(40,60]	FALSE	0.000198452
U	(60,91]	FALSE	3e-05
U	(60,91]	FALSE	3e-05
U	(40,60]	FALSE	3e-05
U	(18,40]	TRUE	3e-05
U	(40,60]	TRUE	3e-05
U	(18,40]	TRUE	3e-05
U	(60,91]	TRUE	3e-05
U	(18,40]	TRUE	3e-05
U	(60,91]	TRUE	3.19397e-05
U	(18,40]	TRUE	4.61276e-05
U	(40,60]	TRUE	3e-05
U	(40,60]	FALSE	3e-05
U	(18,40]	TRUE	3e-05
U	(60,91]	FALSE	3e-05
U	(18,40]	TRUE	3e-05
U	(40,60]	FALSE	3e-05
U	(40,60]	TRUE	3e-05
U	(18,40]	FALSE	3e-05
U	(18,40]	FALSE	3e-05
U	(60,91]	FALSE	3e-05
U	(60,91]	TRUE	3e-05
CMV	(18,40]	TRUE	0.0194483
CMV	(40,60]	FALSE	0.000278147
CMV	(18,40]	TRUE	0.0069979
CMV	(40,60]	TRUE	0.00519151
CMV	(40,60]	TRUE	0.00433422
CMV	(18,40]	TRUE	0.0013245
CMV	(18,40]	TRUE	0.00367973
CMV	(18,40]	FALSE	0.00235668
CMV	(18,40]	TRUE	0.00405226
CMV	(60,91]	TRUE	0.0598978
CMV	(18,40]	FALSE	0.0302924
CMV	(40,60]	TRUE	0.0013556
CMV	(40,60]	TRUE	0.00021724
CMV	(60,91]	FALSE	7.71933e-05
CMV	(40,60]	TRUE	0.00424102
CMV	(60,91]	TRUE	0.0262022
CMV	(60,91]	TRUE	0.00347488
CMV	(60,91]	FALSE	0.0433669
CMV	(18,40]	TRUE	0.00526639
CMV	(18,40]	FALSE	0.0185554
CMV	(40,60]	FALSE	0.000118659
CMV	(40,60]	TRUE	0.0345701
CMV	(40,60]	TRUE	0.0006051
CMV	(18,40]	TRUE	0.00371505
CMV	(40,60]	FALSE	0.00625835
CMV	(40,60]	TRUE	0.00476494
CMV	(40,60]	FALSE	0.085703
CMV	(18,40]	TRUE	0.0160382
CMV	(18,40]	TRUE	0.0140018
CMV	(18,40]	TRUE	0.0221885
CMV	(18,40]	TRUE	0.00390637
CMV	(60,91]	FALSE	0.016254
CMV	(18,40]	TRUE	3e-05
CMV	(18,40]	TRUE	0.00152275
CMV	(40,60]	TRUE	0.0459553
CMV	(18,40]	TRUE	0.00702423
CMV	(40,60]	FALSE	0.0131428
CMV	(40,60]	TRUE	3e-05
CMV	(60,91]	FALSE	0.000429738
CMV	(40,60]	TRUE	0.010775
CMV	(40,60]	TRUE	0.0363789
CMV	(40,60]	TRUE	0.00129618
CMV	(18,40]	TRUE	0.00207525
CMV	(60,91]	FALSE	0.010165
CMV	(60,91]	FALSE	0.0272014
CMV	(40,60]	TRUE	0.0336974
CMV	(40,60]	FALSE	0.0630137
CMV	(18,40]	TRUE	3e-05
CMV	(18,40]	FALSE	0.00981751
CMV	(40,60]	TRUE	0.0178602
CMV	(18,40]	TRUE	7.37354e-05
CMV	(40,60]	TRUE	0.0015375
CMV	(60,91]	FALSE	0.00753922
CMV	(40,60]	TRUE	0.000334896
CMV	(60,91]	TRUE	0.0599566
CMV	(60,91]	TRUE	0.0179485
CMV	(40,60]	TRUE	0.00486091
CMV	(60,91]	FALSE	3e-05
CMV	(40,60]	FALSE	0.00935718
CMV	(40,60]	FALSE	0.0104802
CMV	(18,40]	TRUE	0.0169716
CMV	(60,91]	TRUE	0.00584093
CMV	(18,40]	TRUE	3e-05
CMV	(40,60]	TRUE	0.000436051
CMV	(60,91]	TRUE	0.00678016
CMV	(40,60]	FALSE	0.00351114
CMV	(40,60]	TRUE	0.000178891
CMV	(40,60]	TRUE	0.00121373
CMV	(18,40]	TRUE	0.0051798
CMV	(60,91]	TRUE	0.000847921
CMV	(40,60]	FALSE	0.00636302
CMV	(40,60]	FALSE	0.00714635
CMV	(40,60]	TRUE	0.0718364
CMV	(18,40]	TRUE	0.00189679
CMV	(40,60]	FALSE	0.00456021
CMV	(18,40]	TRUE	0.00962861
CMV	(60,91]	FALSE	0.0107789
CMV	(60,91]	TRUE	0.0214758
CMV	(40,60]	TRUE	0.0173195
CMV	(40,60]	FALSE	0.151605
CMV	(60,91]	TRUE	0.0686942
CMV	(18,40]	FALSE	0.0291504
CMV	(18,40]	TRUE	0.0665223
CMV	(40,60]	FALSE	0.0267561
CMV	(40,60]	FALSE	0.00281074
CMV	(40,60]	TRUE	0.0332816
CMV	(18,40]	TRUE	0.0295403
CMV	(18,40]	TRUE	0.0180489
CMV	(40,60]	FALSE	0.000330201
CMV	(18,40]	TRUE	0.00477968
CMV	(18,40]	FALSE	0.0195557
CMV	(40,60]	TRUE	0.0154656
CMV	(60,91]	TRUE	0.0881989
CMV	(40,60]	TRUE	0.00135818
CMV	(60,91]	FALSE	0.00397943
CMV	(60,91]	TRUE	0.00845781
CMV	(40,60]	FALSE	0.00258574
CMV	(18,40]	TRUE	6.55365e-05
CMV	(60,91]	FALSE	0.0021201
CMV	(60,91]	FALSE	0.01044
CMV	(18,40]	FALSE	3e-05
CMV	(40,60]	FALSE	0.000347222
CMV	(60,91]	FALSE	0.0702431
CMV	(60,91]	FALSE	0.0014579
CMV	(40,60]	TRUE	0.0345022
CMV	(60,91]	TRUE	0.0462633
CMV	(18,40]	TRUE	0.00333065
CMV	(18,40]	TRUE	0.00632212
CMV	(60,91]	TRUE	7.24533e-05
CMV	(40,60]	FALSE	0.000560833
CMV	(18,40]	TRUE	0.0245254
CMV	(60,91]	TRUE	0.00448106
CMV	(18,40]	FALSE	0.00344854
CMV	(40,60]	TRUE	0.0121996
CMV	(18,40]	TRUE	7.93525e-05
CMV	(60,91]	TRUE	0.0142094
CMV	(40,60]	TRUE	3e-05
CMV	(18,40]	TRUE	3e-05
CMV	(40,60]	TRUE	0.00524682
CMV	(18,40]	TRUE	0.000654468
CMV	(60,91]	FALSE	6.32071e-05
CMV	(18,40]	TRUE	0.00643783
CMV	(40,60]	FALSE	0.039072
CMV	(18,40]	TRUE	0.000100465
CMV	(18,40]	TRUE	0.00669261
CMV	(60,91]	FALSE	0.0131991
CMV	(60,91]	FALSE	0.0121876
CMV	(60,91]	FALSE	0.000870701
CMV	(40,60]	TRUE	0.0247028
CMV	(60,91]	FALSE	3e-05
CMV	(18,40]	TRUE	3e-05
CMV	(40,60]	FALSE	0.0088809
CMV	(40,60]	FALSE	0.00265575
CMV	(60,91]	FALSE	0.000426296
CMV	(40,60]	FALSE	0.0127851
CMV	(60,91]	FALSE	0.0133276
CMV	(18,40]	TRUE	0.00608936
CMV	(40,60]	FALSE	0.0140804
CMV	(60,91]	TRUE	0.0186149
CMV	(40,60]	TRUE	3e-05
CMV	(40,60]	TRUE	0.00121853
CMV	(18,40]	TRUE	0.000655153
CMV	(60,91]	FALSE	0.000382166
CMV	(18,40]	TRUE	0.00308736
CMV	(40,60]	TRUE	0.000388662
CMV	(60,91]	FALSE	0.0300857
CMV	(40,60]	FALSE	0.00741466
CMV	(18,40]	TRUE	0.000111375
CMV	(18,40]	TRUE	0.00108644
CMV	(40,60]	FALSE	0.000191049
CMV	(40,60]	FALSE	0.000535275
CMV	(60,91]	FALSE	0.00152981
CMV	(40,60]	FALSE	0.00257788
CMV	(40,60]	FALSE	0.0228475
CMV	(40,60]	FALSE	3e-05
CMV	(60,91]	TRUE	0.0316273
CMV	(40,60]	FALSE	0.0123998
CMV	(40,60]	TRUE	0.0398896
CMV	(40,60]	TRUE	3e-05
CMV	(40,60]	TRUE	0.00248579
CMV	(60,91]	FALSE	0.0148052
CMV	(40,60]	TRUE	0.0380387
CMV	(60,91]	FALSE	0.0235803
CMV	(40,60]	TRUE	0.00148729
CMV	(40,60]	FALSE	3e-05
CMV	(40,60]	FALSE	0.0408893
CMV	(40,60]	FALSE	0.00934104
CMV	(40,60]	FALSE	0.00158083
CMV	(60,91]	FALSE	3e-05
CMV	(60,91]	FALSE	6.94891e-05
CMV	(60,91]	FALSE	3e-05
CMV	(40,60]	FALSE	0.00380576
CMV	(60,91]	FALSE	0.055336
CMV	(40,60]	FALSE	0.000272381
CMV	(60,91]	FALSE	0.0651336
CMV	(18,40]	FALSE	0.0139817
CMV	(40,60]	TRUE	0.018619
CMV	(18,40]	FALSE	0.00499353
CMV	(40,60]	FALSE	0.00379701
CMV	(60,91]	TRUE	0.0103687
CMV	(60,91]	FALSE	3e-05
CMV	(18,40]	TRUE	0.009
CMV	(60,91]	FALSE	0.00082558
CMV	(40,60]	FALSE	0.00452337
CMV	(18,40]	TRUE	0.00857531
CMV	(18,40]	TRUE	0.0217188
CMV	(40,60]	TRUE	0.0139806
CMV	(60,91]	FALSE	0.0024029
CMV	(40,60]	FALSE	0.00639163
CMV	(18,40]	FALSE	3e-05
CMV	(40,60]	FALSE	0.0288299
CMV	(40,60]	TRUE	0.00676107
CMV	(60,91]	TRUE	0.00448489
CMV	(40,60]	TRUE	0.00403063
CMV	(40,60]	TRUE	0.00224056
CMV	(18,40]	TRUE	0.00060845
CMV	(40,60]	TRUE	0.00874876
CMV	(40,60]	TRUE	0.0328009
CMV	(60,91]	TRUE	0.0173586
CMV	(18,40]	TRUE	0.0201595
CMV	(40,60]	FALSE	0.00161129
CMV	(40,60]	TRUE	0.000822488
CMV	(18,40]	TRUE	3.17199e-05
CMV	(40,60]	TRUE	0.00109022
CMV	(18,40]	TRUE	0.0195448
CMV	(18,40]	TRUE	0.00186698
CMV	(60,91]	TRUE	0.0110208
CMV	(18,40]	TRUE	0.00883214
CMV	(40,60]	FALSE	0.0105313
CMV	(18,40]	TRUE	3e-05
CMV	(40,60]	FALSE	0.00375055
CMV	(18,40]	TRUE	0.00549769
CMV	(18,40]	TRUE	0.00670685
CMV	(40,60]	TRUE	0.0212741
CMV	(40,60]	TRUE	0.00423089
CMV	(60,91]	FALSE	0.00884026
CMV	(40,60]	TRUE	0.00267908
CMV	(60,91]	TRUE	0.133586
CMV	(18,40]	TRUE	0.000890692
CMV	(18,40]	FALSE	0.0133329
CMV	(40,60]	TRUE	3e-05
CMV	(18,40]	TRUE	0.00399903
CMV	(40,60]	TRUE	0.00929264
CMV	(40,60]	TRUE	0.0115785
CMV	(40,60]	TRUE	0.0111356
CMV	(60,91]	TRUE	0.00057594
CMV	(18,40]	TRUE	0.0325694
CMV	(18,40]	TRUE	0.00438048
CMV	(60,91]	TRUE	0.160872
CMV	(40,60]	TRUE	7.75134e-05
CMV	(18,40]	TRUE	0.00216608
CMV	(18,40]	TRUE	0.000321492
CMV	(60,91]	TRUE	0.0471264
CMV	(40,60]	FALSE	0.0229532
CMV	(60,91]	TRUE	0.00169986
CMV	(40,60]	TRUE	0.00660831
CMV	(40,60]	FALSE	0.0308442
CMV	(40,60]	TRUE	0.0156161
CMV	(18,40]	TRUE	0.000493583
CMV	(60,91]	FALSE	0.0289817
CMV	(60,91]	FALSE	0.00653729
CMV	(18,40]	TRUE	0.00508549
CMV	(40,60]	TRUE	0.0407199
CMV	(40,60]	TRUE	0.0232447
CMV	(60,91]	TRUE	0.0169045
CMV	(60,91]	TRUE	0.0270241
CMV	(40,60]	TRUE	0.0113211
CMV	(40,60]	TRUE	0.00335451
CMV	(60,91]	TRUE	0.0066833
CMV	(18,40]	TRUE	0.00989044
CMV	(18,40]	TRUE	0.000573418
CMV	(40,60]	TRUE	3e-05
CMV	(18,40]	TRUE	0.00304196
CMV	(18,40]	TRUE	0.00429276
CMV	(60,91]	FALSE	0.0159534
CMV	(18,40]	TRUE	5.20454e-05
CMV	(40,60]	TRUE	3e-05
CMV	(40,60]	TRUE	0.0408158
CMV	(18,40]	TRUE	0.00401142
CMV	(60,91]	TRUE	0.00857902
CMV	(18,40]	TRUE	0.0017297
CMV	(60,91]	FALSE	3e-05
CMV	(60,91]	TRUE	0.0207192
CMV	(60,91]	TRUE	0.0258853
CMV	(18,40]	TRUE	0.00103798
CMV	(18,40]	TRUE	0.00038877
CMV	(40,60]	FALSE	0.0213877
CMV	(40,60]	TRUE	3e-05
CMV	(40,60]	TRUE	4.78813e-05
CMV	(60,91]	FALSE	0.00334933
CMV	(40,60]	FALSE	3e-05
CMV	(18,40]	TRUE	0.00203313
CMV	(18,40]	TRUE	3e-05
CMV	(40,60]	TRUE	0.000599147
CMV	(18,40]	TRUE	0.00305525
CMV	(18,40]	TRUE	0.0169537
CMV	(18,40]	TRUE	0.0157651
CMV	(60,91]	FALSE	0.00331202
CMV	(40,60]	TRUE	0.0165252
CMV	(18,40]	FALSE	0.000250684
CMV	(18,40]	TRUE	0.00190985
CMV	(60,91]	FALSE	0.0364433
CMV	(40,60]	TRUE	3e-05
CMV	(40,60]	FALSE	0.000742997
CMV	(18,40]	TRUE	3e-05
CMV	(18,40]	TRUE	0.00340687
CMV	(40,60]	TRUE	0.0270458
CMV	(18,40]	FALSE	0.016046
CMV	(18,40]	TRUE	3e-05
CMV	(18,40]	TRUE	3e-05
CMV	(40,60]	TRUE	0.00548424
CMV	(18,40]	TRUE	0.00505451
CMV	(40,60]	TRUE	0.00373946
CMV	(18,40]	TRUE	0.00156238
CMV	(40,60]	FALSE	3e-05
CMV	(18,40]	TRUE	0.0251639
CMV	(40,60]	TRUE	0.0267374
CMV	(18,40]	FALSE	0.000188695
CMV	(40,60]	FALSE	0.0391826
CMV	(18,40]	TRUE	0.0105825
CMV	(60,91]	TRUE	0.00343692
CMV	(40,60]	TRUE	0.00572632
CMV	(40,60]	FALSE	0.0116593
CMV	(60,91]	FALSE	0.0289012
CMV	(40,60]	TRUE	0.0526706
CMV	(60,91]	FALSE	0.00498808
CMV	(60,91]	FALSE	0.000173581
CMV	(40,60]	FALSE	0.00738744
CMV	(60,91]	FALSE	0.0392278
CMV	(18,40]	FALSE	8.3619e-05
CMV	(18,40]	TRUE	0.000162725
CMV	(18,40]	TRUE	3e-05
CMV	(18,40]	TRUE	0.00543709
CMV	(60,91]	FALSE	0.00416529
CMV	(18,40]	TRUE	0.00527305
CMV	(40,60]	FALSE	0.0155301
CMV	(40,60]	TRUE	0.0483445
CMV	(40,60]	FALSE	0.000956771
CMV	(40,60]	TRUE	0.0719825
CMV	(40,60]	FALSE	0.000317835
CMV	(18,40]	TRUE	0.00375254
CMV	(40,60]	TRUE	0.000238655
CMV	(40,60]	FALSE	0.000852411
CMV	(60,91]	FALSE	3e-05
CMV	(18,40]	TRUE	0.000378425
CMV	(60,91]	FALSE	0.04527
CMV	(18,40]	TRUE	0.000282992
CMV	(40,60]	TRUE	0.0267946
CMV	(40,60]	TRUE	0.00284919
CMV	(60,91]	TRUE	0.0240241
CMV	(40,60]	FALSE	0.0117276
CMV	(40,60]	TRUE	0.00358604
CMV	(18,40]	TRUE	0.0112635
CMV	(18,40]	TRUE	0.0053515
CMV	(18,40]	TRUE	0.031344
CMV	(40,60]	TRUE	0.00249288
CMV	(40,60]	FALSE	0.0792302
CMV	(18,40]	FALSE	0.0517845
CMV	(40,60]	FALSE	0.00226776
CMV	(60,91]	FALSE	0.010854
CMV	(18,40]	TRUE	0.0210356
CMV	(18,40]	FALSE	0.0083682
CMV	(18,40]	TRUE	3.99233e-05
CMV	(40,60]	FALSE	0.0591245
CMV	(60,91]	FALSE	0.0149462
CMV	(18,40]	TRUE	0.00183673
CMV	(40,60]	TRUE	0.0181309
CMV	(60,91]	TRUE	5.98444e-05
CMV	(18,40]	TRUE	0.0150865
CMV	(60,91]	FALSE	0.00109204
CMV	(40,60]	TRUE	0.0188795
CMV	(40,60]	FALSE	3e-05
CMV	(18,40]	TRUE	0.00120844
CMV	(18,40]	TRUE	0.0114178
CMV	(40,60]	TRUE	0.000219993
CMV	(60,91]	FALSE	3e-05
CMV	(40,60]	TRUE	0.0130208
CMV	(60,91]	TRUE	5.67505e-05
CMV	(18,40]	TRUE	0.0261654
CMV	(40,60]	TRUE	0.00665588
CMV	(40,60]	TRUE	0.00901599
CMV	(40,60]	FALSE	0.000933826
CMV	(18,40]	TRUE	0.00402598
CMV	(40,60]	TRUE	0.000938537
CMV	(18,40]	TRUE	5.64239e-05
CMV	(40,60]	TRUE	0.00194252
CMV	(40,60]	FALSE	0.0299108
CMV	(60,91]	TRUE	0.0116356
CMV	(18,40]	TRUE	0.00468229
CMV	(40,60]	TRUE	0.0134978
CMV	(18,40]	TRUE	0.0071463
CMV	(18,40]	TRUE	0.0111096
CMV	(60,91]	TRUE	0.0284333
CMV	(40,60]	TRUE	0.000663381
CMV	(18,40]	TRUE	3.32105e-05
CMV	(40,60]	TRUE	0.0545749
CMV	(40,60]	TRUE	0.00143625
CMV	(18,40]	TRUE	3e-05
CMV	(18,40]	TRUE	0.0127033
CMV	(40,60]	TRUE	0.00247799
CMV	(60,91]	FALSE	0.00476569
CMV	(18,40]	FALSE	0.0138464
CMV	(40,60]	TRUE	0.0342539
CMV	(40,60]	TRUE	0.00439698
CMV	(18,40]	FALSE	0.0214661
CMV	(60,91]	TRUE	0.117981
CMV	(18,40]	TRUE	0.00988332
CMV	(18,40]	TRUE	0.00872053
CMV	(18,40]	TRUE	3e-05
CMV	(18,40]	TRUE	0.000851523
CMV	(40,60]	FALSE	0.0584522
CMV	(18,40]	FALSE	0.0068065
CMV	(18,40]	TRUE	3e-05
CMV	(40,60]	TRUE	0.0053749
CMV	(40,60]	TRUE	0.0843813
CMV	(60,91]	FALSE	0.00640657
CMV	(60,91]	FALSE	0.0124928
CMV	(18,40]	TRUE	0.0149804
CMV	(40,60]	TRUE	0.0500609
CMV	(40,60]	TRUE	0.0116184
CMV	(18,40]	TRUE	0.0113335
CMV	(60,91]	TRUE	0.0214004
CMV	(18,40]	FALSE	0.00200757
CMV	(60,91]	FALSE	5.43419e-05
CMV	(40,60]	FALSE	3e-05
CMV	(60,91]	FALSE	0.00255313
CMV	(60,91]	FALSE	0.0021699
CMV	(18,40]	FALSE	0.000381996
CMV	(18,40]	TRUE	0.000629107
CMV	(40,60]	FALSE	0.00016372
CMV	(40,60]	TRUE	0.00840509
CMV	(40,60]	FALSE	0.016773
CMV	(18,40]	TRUE	0.00914311
CMV	(18,40]	TRUE	0.00119141
CMV	(60,91]	FALSE	0.00125096
CMV	(18,40]	TRUE	5.43227e-05
CMV	(60,91]	FALSE	0.0430435
CMV	(18,40]	TRUE	0.000991203
CMV	(18,40]	TRUE	0.000347262
CMV	(40,60]	TRUE	0.00096219
CMV	(60,91]	TRUE	0.00731081
CMV	(40,60]	TRUE	0.0071343
CMV	(40,60]	FALSE	0.02292
CMV	(18,40]	TRUE	0.0156614
CMV	(18,40]	TRUE	0.00587797
CMV	(18,40]	TRUE	0.0110014
CMV	(40,60]	FALSE	0.0127427
CMV	(40,60]	TRUE	0.0120093
CMV	(18,40]	TRUE	0.0398189
CMV	(18,40]	FALSE	0.0489942
CMV	(60,91]	FALSE	0.0209913
CMV	(18,40]	FALSE	0.00236344
CMV	(40,60]	FALSE	0.0438612
CMV	(40,60]	TRUE	0.00242424
CMV	(60,91]	FALSE	0.00773579
CMV	(40,60]	FALSE	0.0396775
CMV	(60,91]	TRUE	0.0277675
CMV	(60,91]	FALSE	0.0069087
CMV	(40,60]	TRUE	0.00994271
CMV	(60,91]	FALSE	0.0143728
CMV	(40,60]	FALSE	0.000529989
CMV	(40,60]	TRUE	0.0109049
CMV	(40,60]	TRUE	0.00262031
CMV	(40,60]	TRUE	0.00149855
CMV	(40,60]	TRUE	0.0114146
CMV	(18,40]	TRUE	0.0063934
CMV	(40,60]	TRUE	0.00333264
CMV	(40,60]	TRUE	0.0109104
CMV	(18,40]	TRUE	0.00539162
CMV	(18,40]	TRUE	0.000920895
CMV	(60,91]	TRUE	3e-05
CMV	(60,91]	TRUE	3e-05
CMV	(40,60]	TRUE	0.000610786
CMV	(60,91]	FALSE	3e-05
CMV	(60,91]	FALSE	0.005898
CMV	(40,60]	TRUE	0.015305
CMV	(18,40]	TRUE	0.00245517
CMV	(40,60]	TRUE	0.078058
CMV	(18,40]	FALSE	3e-05
CMV	(40,60]	FALSE	0.0265133
CMV	(40,60]	TRUE	3e-05
CMV	(18,40]	TRUE	0.00283996
CMV	(60,91]	TRUE	0.000281923
CMV	(60,91]	FALSE	0.00642126
CMV	(18,40]	TRUE	0.0219698
CMV	(40,60]	FALSE	0.0121626
CMV	(40,60]	TRUE	3e-05
CMV	(18,40]	TRUE	7.98339e-05
CMV	(40,60]	FALSE	0.0012268
CMV	(40,60]	TRUE	0.000242087
CMV	(40,60]	TRUE	0.00276797
CMV	(40,60]	TRUE	0.00140403
CMV	(60,91]	TRUE	0.000306373
CMV	(40,60]	FALSE	0.00390892
CMV	(40,60]	TRUE	3.62358e-05
CMV	(60,91]	TRUE	0.0206908
CMV	(40,60]	TRUE	0.0217643
CMV	(18,40]	FALSE	0.026598
CMV	(60,91]	FALSE	7.26322e-05
CMV	(18,40]	TRUE	0.00330466
CMV	(40,60]	FALSE	5.0005e-05
CMV	(40,60]	FALSE	0.0595028
CMV	(60,91]	FALSE	0.00126131
CMV	(40,60]	TRUE	0.00864256
CMV	(40,60]	FALSE	0.0103949
CMV	(40,60]	TRUE	0.0219938
CMV	(60,91]	FALSE	0.0468317
CMV	(60,91]	TRUE	0.0139435
CMV	(18,40]	FALSE	0.0072808
CMV	(18,40]	TRUE	0.000628601
CMV	(40,60]	FALSE	0.0129405
CMV	(60,91]	FALSE	0.0137151
CMV	(18,40]	FALSE	0.0162292
CMV	(60,91]	TRUE	0.02493
CMV	(18,40]	TRUE	0.0186439
CMV	(60,91]	TRUE	0.0749204
CMV	(40,60]	TRUE	0.00862186
CMV	(40,60]	TRUE	0.00547583
CMV	(60,91]	FALSE	0.00202706
CMV	(40,60]	FALSE	0.025221
CMV	(40,60]	FALSE	0.0258379
CMV	(40,60]	TRUE	0.00100455
CMV	(18,40]	FALSE	4.56558e-05
CMV	(40,60]	TRUE	0.0251537
CMV	(18,40]	TRUE	0.0645201
CMV	(18,40]	FALSE	0.00565621
CMV	(18,40]	TRUE	3e-05
CMV	(18,40]	TRUE	0.00089813
CMV	(40,60]	FALSE	3e-05
CMV	(60,91]	TRUE	0.0224172
CMV	(40,60]	TRUE	0.0168492
CMV	(40,60]	TRUE	0.00539864
CMV	(18,40]	TRUE	0.00326835
CMV	(40,60]	TRUE	0.00262332
CMV	(40,60]	TRUE	0.00198613
CMV	(18,40]	TRUE	0.00369819
CMV	(40,60]	TRUE	0.0200373
CMV	(18,40]	TRUE	3.8463e-05
CMV	(18,40]	TRUE	0.00326867
CMV	(18,40]	TRUE	0.0052212
CMV	(40,60]	TRUE	0.00138639
CMV	(60,91]	TRUE	0.0312523
CMV	(40,60]	TRUE	0.00309017
CMV	(18,40]	TRUE	3e-05
CMV	(40,60]	TRUE	0.0057243
CMV	(18,40]	TRUE	0.000209725
CMV	(60,91]	TRUE	0.0270615
CMV	(18,40]	TRUE	0.00231701
CMV	(40,60]	TRUE	0.0284128
CMV	(40,60]	TRUE	0.00478262
CMV	(40,60]	TRUE	0.0118422
CMV	(40,60]	TRUE	0.0106072
CMV	(18,40]	TRUE	0.00418434
CMV	(60,91]	TRUE	0.00978616
CMV	(18,40]	TRUE	0.00300369
CMV	(18,40]	TRUE	0.000281884
CMV	(18,40]	TRUE	3e-05
CMV	(40,60]	FALSE	0.000127529
CMV	(40,60]	TRUE	3e-05
CMV	(18,40]	TRUE	0.0105909
CMV	(40,60]	TRUE	0.0378535
CMV	(40,60]	TRUE	0.00118417
CMV	(40,60]	TRUE	0.000229523
CMV	(60,91]	FALSE	0.00806552
CMV	(18,40]	TRUE	0.0103675
CMV	(40,60]	TRUE	0.000211387
CMV	(18,40]	TRUE	0.000717268
CMV	(18,40]	TRUE	0.000160342
CMV	(18,40]	TRUE	0.04893
CMV	(18,40]	TRUE	3e-05
CMV	(40,60]	TRUE	0.0120772
CMV	(60,91]	FALSE	0.0197775
CMV	(18,40]	TRUE	0.000656237
CMV	(60,91]	TRUE	0.000526778
CMV	(40,60]	TRUE	0.0018198
CMV	(18,40]	TRUE	0.0142932
CMV	(40,60]	FALSE	0.00379786
CMV	(40,60]	TRUE	0.00434929
CMV	(60,91]	TRUE	0.001891
CMV	(40,60]	TRUE	3e-05
CMV	(60,91]	TRUE	0.0246406
CMV	(40,60]	FALSE	0.0099774
CMV	(60,91]	TRUE	0.0169373
CMV	(60,91]	FALSE	0.0353923
CMV	(60,91]	FALSE	3e-05
CMV	(18,40]	TRUE	0.000829498
CMV	(40,60]	TRUE	0.00463768
CMV	(40,60]	TRUE	0.00132975
CMV	(40,60]	TRUE	3.19662e-05
CMV	(60,91]	FALSE	0.0192982
CMV	(40,60]	TRUE	0.0103973
CMV	(18,40]	TRUE	0.000890944
CMV	(40,60]	FALSE	7.09597e-05
CMV	(18,40]	TRUE	3e-05
CMV	(40,60]	TRUE	0.00650441
CMV	(60,91]	FALSE	0.000334635
CMV	(18,40]	TRUE	3e-05
CMV	(60,91]	FALSE	0.0551109
CMV	(40,60]	TRUE	0.0370115
CMV	(40,60]	TRUE	3e-05
CMV	(18,40]	TRUE	0.0120153
CMV	(18,40]	TRUE	0.00802168
CMV	(60,91]	TRUE	0.00560414
CMV	(40,60]	TRUE	0.0521692
CMV	(18,40]	TRUE	0.00267648
CMV	(60,91]	FALSE	0.0120587
CMV	(60,91]	FALSE	3e-05
CMV	(18,40]	TRUE	0.00489269
CMV	(40,60]	FALSE	0.00233787
CMV	(40,60]	TRUE	0.00168099
CMV	(18,40]	TRUE	0.00520784
CMV	(60,91]	TRUE	0.000561991
CMV	(40,60]	TRUE	0.000560808
CMV	(40,60]	FALSE	0.00212486
CMV	(60,91]	TRUE	0.00435015
CMV	(40,60]	TRUE	0.045307
CMV	(18,40]	TRUE	0.016108
CMV	(40,60]	FALSE	0.0438308
CMV	(18,40]	TRUE	0.0190701
CMV	(18,40]	TRUE	0.0284009
CMV	(40,60]	FALSE	0.0138493
CMV	(40,60]	FALSE	0.0122311
CMV	(60,91]	TRUE	0.0239012
CMV	(60,91]	FALSE	0.00456547
CMV	(18,40]	TRUE	0.00543478
CMV	(40,60]	FALSE	0.0373723
CMV	(18,40]	TRUE	5.79677e-05
CMV	(18,40]	TRUE	3e-05
CMV	(60,91]	FALSE	0.0278921
CMV	(40,60]	TRUE	0.00119648
CMV	(18,40]	TRUE	0.00761063
CMV	(18,40]	FALSE	0.00286004
CMV	(60,91]	FALSE	0.000121585
CMV	(40,60]	TRUE	0.0109798
CMV	(60,91]	FALSE	0.000203119
CMV	(40,60]	TRUE	0.00755373
CMV	(18,40]	TRUE	3e-05
CMV	(40,60]	TRUE	0.00168737
CMV	(40,60]	TRUE	0.00110193
CMV	(40,60]	TRUE	0.0159544
CMV	(40,60]	FALSE	0.00974568
CMV	(40,60]	TRUE	3e-05
CMV	(40,60]	TRUE	3e-05
CMV	(18,40]	TRUE	0.0126641
CMV	(60,91]	TRUE	0.00772353
CMV	(60,91]	TRUE	0.0383152
CMV	(18,40]	TRUE	0.000613419
CMV	(40,60]	TRUE	0.0203028
CMV	(40,60]	TRUE	0.0459766
CMV	(40,60]	FALSE	0.0224866
CMV	(18,40]	TRUE	0.00502573
CMV	(60,91]	FALSE	0.00222102
CMV	(60,91]	FALSE	0.0167191
CMV	(40,60]	TRUE	0.000316583
CMV	(40,60]	FALSE	0.0040387
CMV	(40,60]	FALSE	3e-05
CMV	(60,91]	FALSE	3e-05
CMV	(40,60]	TRUE	0.0118929
CMV	(60,91]	TRUE	0.0383901
CMV	(60,91]	FALSE	0.0440833
CMV	(40,60]	TRUE	0.0284232
CMV	(40,60]	FALSE	0.0323007
CMV	(40,60]	TRUE	0.0262878
CMV	(18,40]	TRUE	3e-05
CMV	(18,40]	FALSE	3.73552e-05
CMV	(18,40]	TRUE	0.00129152
CMV	(60,91]	FALSE	0.0723787
CMV	(40,60]	FALSE	0.00979062
CMV	(18,40]	TRUE	0.00945468
CMV	(18,40]	TRUE	0.0885213
CMV	(60,91]	TRUE	3e-05
CMV	(40,60]	FALSE	0.0452722
CMV	(40,60]	FALSE	0.0189421
CMV	(18,40]	TRUE	0.00755581
CMV	(40,60]	TRUE	0.0132503
CMV	(60,91]	FALSE	0.00123803
CMV	(60,91]	FALSE	0.0130189
CMV	(18,40]	TRUE	0.0114824
CMV	(40,60]	FALSE	0.00640161
CMV	(40,60]	FALSE	6.34276e-05
CMV	(60,91]	FALSE	0.00927192
CMV	(40,60]	TRUE	0.0050332
CMV	(60,91]	FALSE	0.0162039
CMV	(18,40]	TRUE	0.018303
CMV	(40,60]	TRUE	0.0205205
CMV	(40,60]	FALSE	0.0192595
CMV	(18,40]	FALSE	0.0151024
CMV	(40,60]	FALSE	0.0736751
CMV	(40,60]	TRUE	0.109796
CMV	(18,40]	TRUE	4.52202e-05
CMV	(18,40]	TRUE	0.00802864
CMV	(40,60]	FALSE	0.010677
CMV	(60,91]	FALSE	0.000607165
CMV	(40,60]	TRUE	0.0116668
CMV	(18,40]	TRUE	0.0204252
CMV	(18,40]	TRUE	0.000976835
CMV	(18,40]	TRUE	3e-05
CMV	(18,40]	TRUE	0.0463152
CMV	(18,40]	FALSE	0.00379986
CMV	(60,91]	FALSE	0.0261152
CMV	(18,40]	TRUE	0.000308528
CMV	(40,60]	TRUE	8.21726e-05
CMV	(40,60]	FALSE	7.55258e-05
CMV	(40,60]	TRUE	0.00524111
CMV	(60,91]	TRUE	0.00471929
CMV	(60,91]	FALSE	0.0452861
CMV	(60,91]	FALSE	0.0255479
CMV	(60,91]	TRUE	0.0353779
CMV	(60,91]	TRUE	0.0330417
CMV	(40,60]	TRUE	0.00338576
CMV	(40,60]	TRUE	0.0260566
CMV	(60,91]	FALSE	0.0463268
CMV	(40,60]	FALSE	6.52443e-05
CMV	(18,40]	TRUE	0.00233903
CMV	(40,60]	TRUE	0.0362521
CMV	(40,60]	TRUE	0.00440915
CMV	(18,40]	TRUE	0.000261772
CMV	(18,40]	TRUE	0.00412629
CMV	(40,60]	TRUE	3e-05
CMV	(40,60]	TRUE	0.00170648
CMV	(18,40]	TRUE	0.000110991
CMV	(40,60]	TRUE	0.00220619
CMV	(40,60]	TRUE	0.000124123
CMV	(40,60]	TRUE	3e-05
CMV	(40,60]	TRUE	0.0292485
CMV	(18,40]	TRUE	3e-05
CMV	(18,40]	TRUE	0.0214729
CMV	(40,60]	TRUE	0.0232508
CMV	(60,91]	TRUE	0.059844
CMV	(40,60]	TRUE	0.000977121
CMV	(18,40]	TRUE	0.0155222
CMV	(60,91]	TRUE	0.0722369
CMV	(18,40]	FALSE	3e-05
CMV	(60,91]	TRUE	0.0693386
CMV	(18,40]	TRUE	0.00447779
CMV	(60,91]	TRUE	0.0156954
CMV	(18,40]	TRUE	0.000356761
CMV	(40,60]	TRUE	0.00111613
CMV	(40,60]	TRUE	0.00787128
CMV	(40,60]	TRUE	0.000264211
CMV	(18,40]	TRUE	0.00818025
CMV	(18,40]	TRUE	0.0249565
CMV	(18,40]	TRUE	3e-05
CMV	(60,91]	FALSE	0.00163489
CMV	(18,40]	TRUE	0.0125083
CMV	(18,40]	TRUE	0.0316168
CMV	(40,60]	TRUE	3e-05
CMV	(18,40]	TRUE	0.020896
CMV	(18,40]	TRUE	0.00102508
CMV	(18,40]	TRUE	0.00162455
CMV	(40,60]	FALSE	0.00266735
CMV	(60,91]	FALSE	0.042707
CMV	(40,60]	TRUE	0.0111383
CMV	(18,40]	TRUE	0.00749684
CMV	(60,91]	TRUE	0.0102967
CMV	(40,60]	TRUE	3e-05
CMV	(60,91]	FALSE	0.00301374
CMV	(60,91]	TRUE	0.00334689
CMV	(40,60]	TRUE	0.00113198
CMV	(40,60]	FALSE	0.0161773
CMV	(18,40]	TRUE	0.00864907
CMV	(40,60]	TRUE	0.000428266
CMV	(18,40]	TRUE	0.0103878
CMV	(40,60]	TRUE	0.00479955
CMV	(40,60]	FALSE	0.0393238
CMV	(60,91]	FALSE	0.0394835
CMV	(18,40]	FALSE	3e-05
CMV	(18,40]	TRUE	0.0220963
CMV	(40,60]	TRUE	0.000968667
CMV	(18,40]	TRUE	0.0118173
CMV	(40,60]	TRUE	0.00166834
CMV	(18,40]	TRUE	3e-05
CMV	(40,60]	FALSE	0.00123962
CMV	(40,60]	FALSE	0.00369576
CMV	(40,60]	TRUE	0.0328163
CMV	(40,60]	TRUE	0.0821892
CMV	(40,60]	FALSE	0.030504
CMV	(40,60]	TRUE	0.0218836
CMV	(40,60]	TRUE	0.00191719
CMV	(18,40]	TRUE	0.0169
CMV	(18,40]	TRUE	0.0142261
CMV	(40,60]	TRUE	0.025187
CMV	(18,40]	TRUE	0.0262396
CMV	(40,60]	FALSE	0.0232651
CMV	(40,60]	TRUE	0.0250421
CMV	(40,60]	FALSE	0.0417525
CMV	(40,60]	FALSE	0.0324008
CMV	(40,60]	TRUE	0.0127629
CMV	(40,60]	TRUE	3e-05
CMV	(60,91]	TRUE	0.0918489
CMV	(40,60]	FALSE	0.0354103
CMV	(60,91]	FALSE	0.00731047
CMV	(18,40]	TRUE	3e-05
CMV	(40,60]	FALSE	0.0262328
CMV	(60,91]	FALSE	0.0404441
CMV	(60,91]	FALSE	3e-05
CMV	(40,60]	FALSE	0.00535774
CMV	(40,60]	FALSE	0.00220637
CMV	(60,91]	FALSE	0.000613848
CMV	(18,40]	TRUE	0.00438803
CMV	(60,91]	TRUE	0.0669726
CMV	(60,91]	FALSE	0.123993
CMV	(40,60]	FALSE	0.00288843
CMV	(60,91]	TRUE	0.0212974
CMV	(60,91]	TRUE	0.0267341
CMV	(40,60]	TRUE	0.00117752
CMV	(40,60]	FALSE	0.0223176
CMV	(40,60]	TRUE	0.0105111
CMV	(18,40]	TRUE	0.0305564
CMV	(60,91]	TRUE	0.0338269
CMV	(60,91]	TRUE	0.0191294
CMV	(60,91]	TRUE	0.026702
CMV	(18,40]	TRUE	0.0152733
CMV	(60,91]	FALSE	3e-05
CMV	(40,60]	TRUE	3e-05
CMV	(60,91]	TRUE	0.0238613
CMV	(40,60]	FALSE	0.0158353
CMV	(60,91]	FALSE	0.140372
CMV	(18,40]	TRUE	0.0225915
CMV	(40,60]	FALSE	0.00956453
CMV	(40,60]	FALSE	0.0354533
CMV	(40,60]	FALSE	7.86565e-05
CMV	(40,60]	FALSE	0.000239209
CMV	(40,60]	TRUE	0.0168166
CMV	(40,60]	TRUE	3e-05
CMV	(18,40]	TRUE	0.00283662
CMV	(40,60]	FALSE	0.00429553
CMV	(60,91]	FALSE	0.022346
CMV	(40,60]	TRUE	0.021994
CMV	(60,91]	TRUE	0.0305459
CMV	(40,60]	FALSE	0.0225547
CMV	(18,40]	FALSE	4.30135e-05
CMV	(40,60]	FALSE	0.00139958
CMV	(60,91]	FALSE	3e-05
CMV	(40,60]	FALSE	0.000649126
CMV	(40,60]	TRUE	0.0157156
CMV	(60,91]	TRUE	0.0377287
CMV	(60,91]	TRUE	0.0156569
CMV	(60,91]	TRUE	0.00048878
CMV	(40,60]	TRUE	0.0579604
CMV	(40,60]	TRUE	0.00194148
CMV	(40,60]	TRUE	0.0288886
CMV	(18,40]	TRUE	0.000282566
CMV	(60,91]	FALSE	0.017643
CMV	(40,60]	TRUE	0.000117864
CMV	(18,40]	TRUE	0.00882441
CMV	(60,91]	FALSE	0.00946711
CMV	(40,60]	TRUE	0.0044574
CMV	(18,40]	FALSE	0.000133811
CMV	(40,60]	TRUE	0.023538
CMV	(18,40]	TRUE	0.0023354
CMV	(18,40]	TRUE	0.00425379
CMV	(40,60]	FALSE	0.00198528
CMV	(18,40]	TRUE	0.00718133
CMV	(60,91]	TRUE	0.00491181
CMV	(18,40]	TRUE	0.00128799
CMV	(40,60]	TRUE	0.0402742
CMV	(40,60]	TRUE	0.0137973
CMV	(40,60]	TRUE	0.0631009
CMV	(18,40]	TRUE	0.0010506
CMV	(60,91]	FALSE	0.0327869
CMV	(60,91]	FALSE	0.0249975
CMV	(40,60]	TRUE	0.00135421
CMV	(40,60]	TRUE	0.0318754
CMV	(40,60]	TRUE	0.00661435
CMV	(40,60]	FALSE	0.0124614
CMV	(18,40]	TRUE	0.0240386
CMV	(18,40]	FALSE	0.00309994
CMV	(40,60]	TRUE	0.0111967
CMV	(40,60]	FALSE	0.0092876
CMV	(18,40]	FALSE	0.00257711
CMV	(60,91]	TRUE	0.0210496
CMV	(18,40]	TRUE	0.000965215
CMV	(18,40]	TRUE	0.00174287
CMV	(40,60]	FALSE	0.0188341
CMV	(18,40]	TRUE	6.42963e-05
CMV	(40,60]	FALSE	0.0128374
CMV	(18,40]	FALSE	5.16249e-05
CMV	(60,91]	TRUE	0.055774
CMV	(60,91]	TRUE	0.00074603
CMV	(18,40]	FALSE	0.0161559
CMV	(40,60]	TRUE	0.00964369
CMV	(18,40]	FALSE	0.0238085
CMV	(40,60]	TRUE	0.00770432
CMV	(60,91]	TRUE	0.0018758
CMV	(40,60]	TRUE	0.000854089
CMV	(60,91]	TRUE	0.0273425
CMV	(40,60]	TRUE	3e-05
CMV	(40,60]	TRUE	0.0685247
CMV	(60,91]	TRUE	0.00510544
CMV	(18,40]	TRUE	0.000308894
CMV	(18,40]	TRUE	0.0106404
CMV	(18,40]	TRUE	3e-05
CMV	(40,60]	TRUE	0.0556397
[truncated: 4,751 more rows]

## Sheet: Fig_3c_3d_3f
stimulation	SeverityScaleGroupCon	ratio
M	1	0.000135176
M	Ctrl	3e-05
M	1	3e-05
M	2	3e-05
M	1	0.000979896
M	Ctrl	3e-05
M	1	5.53672e-05
M	Ctrl	3e-05
M	2	0.000305688
M	Ctrl	4.01393e-05
M	2	0.00011422
M	4	8.04311e-05
M	3	3e-05
M	Ctrl	3e-05
M	2	3.96444e-05
M	Ctrl	3e-05
M	Ctrl	3e-05
M	Ctrl	9.04045e-05
M	2	3.63337e-05
M	Ctrl	3e-05
M	2	0.000228978
M	1	3e-05
M	1	3e-05
M	Ctrl	3e-05
M	1	0.00130176
M	Ctrl	3e-05
M	Ctrl	3e-05
M	1	0.000270536
M	3	3.55319e-05
M	3	0.000225726
M	1	3e-05
M	Ctrl	3e-05
M	Ctrl	3e-05
M	Ctrl	3e-05
M	3	8.16971e-05
M	Ctrl	3e-05
M	1	4.55674e-05
M	Ctrl	3.08285e-05
M	3	0.000118676
M	1	3e-05
M	1	8.6326e-05
M	Ctrl	3e-05
M	3	0.000252525
M	1	8.72803e-05
M	1	9.07359e-05
M	Ctrl	3e-05
M	Ctrl	3e-05
M	Ctrl	3e-05
M	3	5.65323e-05
M	4	0.00024848
M	1	4.33604e-05
M	Ctrl	3e-05
M	1	3e-05
M	1	6.55372e-05
M	1	3e-05
M	Ctrl	3e-05
M	Ctrl	3e-05
M	2	0.000957359
M	1	3e-05
M	Ctrl	3e-05
M	Ctrl	3e-05
M	3	0.000303688
M	Ctrl	3e-05
M	Ctrl	0.000679884
M	Ctrl	0.000621209
M	Ctrl	0.000463815
M	2	0.000111627
M	3	0.000249178
M	Ctrl	3e-05
M	1	3e-05
M	Ctrl	7.91252e-05
M	2	6.32287e-05
M	4	0.000322622
M	1	0.000108876
M	Ctrl	3e-05
M	Ctrl	0.000436034
M	1	3.48937e-05
M	Ctrl	3e-05
M	Ctrl	3e-05
M	Ctrl	3e-05
M	Ctrl	3e-05
M	Ctrl	0.000170383
M	Ctrl	3e-05
M	1	3.05913e-05
M	1	3e-05
M	1	0.000149256
M	Ctrl	3e-05
M	1	3e-05
M	1	9.95718e-05
M	Ctrl	3e-05
M	4	0.000421739
M	3	3.03993e-05
M	4	0.000205488
M	2	3.81626e-05
M	3	0.00035464
M	Ctrl	3e-05
M	1	4.38391e-05
M	Ctrl	0.000314932
M	1	3e-05
M	1	0.000299581
M	Ctrl	3e-05
M	Ctrl	3e-05
M	Ctrl	3e-05
M	3	0.000360858
M	Ctrl	3e-05
M	2	3e-05
M	Ctrl	7.27044e-05
M	Ctrl	0.00306294
M	Ctrl	3e-05
M	Ctrl	3e-05
M	Ctrl	3e-05
M	1	0.000269474
M	4	3e-05
M	2	3e-05
M	Ctrl	3e-05
M	2	0.000319203
M	Ctrl	3e-05
M	Ctrl	3e-05
M	2	7.71426e-05
M	3	7.62689e-05
M	Ctrl	3e-05
M	Ctrl	3e-05
M	Ctrl	3e-05
M	Ctrl	3e-05
M	Ctrl	3e-05
M	Ctrl	3e-05
M	Ctrl	3e-05
M	Ctrl	0.000181722
M	2	0.000604704
M	2	4.5044e-05
M	2	0.0002092
M	Ctrl	3e-05
M	Ctrl	7.98085e-05
M	1	3e-05
M	Ctrl	3e-05
M	3	5.17714e-05
M	Ctrl	3e-05
M	Ctrl	3e-05
M	Ctrl	3e-05
M	Ctrl	3e-05
M	Ctrl	3e-05
M	Ctrl	3e-05
M	Ctrl	3e-05
M	Ctrl	0.000586743
M	Ctrl	3e-05
M	Ctrl	3e-05
M	Ctrl	6.65749e-05
M	Ctrl	0.000270343
M	Ctrl	6.05971e-05
M	Ctrl	3e-05
M	1	0.000123977
M	Ctrl	3e-05
M	3	3e-05
M	Ctrl	3e-05
M	Ctrl	0.000111919
M	Ctrl	4.09668e-05
M	Ctrl	3e-05
M	Ctrl	3e-05
M	Ctrl	9.93621e-05
M	3	8.23394e-05
M	3	0.000104939
M	4	0.000384786
M	1	4.96278e-05
M	1	3e-05
M	1	0.000169184
M	2	0.000100754
M	1	5.35322e-05
M	Ctrl	8.16633e-05
M	1	3e-05
M	1	0.000749859
M	1	0.000128099
M	1	0.000133071
M	1	3e-05
M	Ctrl	3e-05
M	1	6.36351e-05
M	Ctrl	3e-05
M	1	0.000233705
M	3	0.000260192
M	Ctrl	0.0010166
M	3	5.17161e-05
M	2	0.000307659
M	2	3e-05
M	Ctrl	3e-05
M	1	0.000104269
M	3	9.58077e-05
M	1	0.000837095
M	1	0.000149514
M	2	0.00217499
M	2	9.71912e-05
M	1	3e-05
M	2	7.45093e-05
M	1	0.000395376
M	Ctrl	3e-05
M	4	0.000936984
M	2	0.000396655
M	Ctrl	3e-05
M	Ctrl	3e-05
M	Ctrl	3e-05
M	1	3e-05
M	3	0.000256842
M	1	0.000894862
M	3	8.65326e-05
M	4	0.00056014
M	2	0.000673578
M	3	0.000177858
M	3	0.000825163
M	1	3e-05
M	3	3e-05
M	1	0.00292857
M	2	0.000134475
M	Ctrl	3e-05
M	2	3.11177e-05
M	3	0.000235365
M	2	0.000218959
M	Ctrl	3e-05
M	3	0.00052355
M	2	3.77522e-05
M	2	3e-05
M	3	0.000122347
M	Ctrl	3e-05
M	3	0.000108748
M	Ctrl	3e-05
M	Ctrl	3e-05
M	1	8.67779e-05
M	1	3e-05
M	1	3e-05
M	1	6.46747e-05
M	Ctrl	0.000463421
M	1	0.00039561
M	Ctrl	3e-05
M	Ctrl	0.00103432
M	3	0.000138931
M	Ctrl	3e-05
M	2	3e-05
M	3	3e-05
M	3	5.65782e-05
M	Ctrl	3.95361e-05
M	1	3e-05
M	2	0.000108157
M	3	3.08347e-05
M	3	0.000645782
M	Ctrl	3e-05
M	Ctrl	3e-05
M	Ctrl	3e-05
M	4	0.000198831
M	1	0.000237656
M	Ctrl	3e-05
M	Ctrl	4.55636e-05
M	Ctrl	3e-05
M	Ctrl	3e-05
M	Ctrl	3e-05
M	Ctrl	3e-05
M	1	0.000673564
M	1	4.75896e-05
M	Ctrl	9.64413e-05
M	1	3.10227e-05
M	Ctrl	3e-05
M	1	0.000538434
M	2	3e-05
M	Ctrl	3e-05
M	2	0.00030787
M	Ctrl	3e-05
M	1	3e-05
M	4	0.000172744
M	Ctrl	3e-05
M	Ctrl	3e-05
M	1	3e-05
M	Ctrl	3e-05
M	3	0.00128183
M	3	0.000131314
M	1	0.000127598
M	Ctrl	3e-05
M	3	0.000378589
M	1	0.000301494
M	1	0.000114033
M	2	3.16623e-05
M	Ctrl	3e-05
M	Ctrl	3e-05
M	Ctrl	3e-05
M	Ctrl	3e-05
M	Ctrl	3e-05
M	Ctrl	3e-05
M	Ctrl	0.000361337
M	2	3e-05
M	Ctrl	3.05661e-05
M	3	3e-05
M	Ctrl	7.70214e-05
M	Ctrl	3e-05
M	1	3e-05
M	Ctrl	3e-05
M	2	4.28467e-05
M	3	0.000444233
M	3	0.000136342
M	1	3e-05
M	Ctrl	3e-05
M	3	4.33057e-05
M	2	6.42701e-05
M	Ctrl	3e-05
M	1	0.000236777
M	1	0.000112656
M	1	0.000132253
M	4	0.000152634
M	1	0.000835179
M	3	3.91359e-05
M	2	3e-05
M	2	3e-05
M	3	0.00022631
M	Ctrl	3e-05
M	Ctrl	3e-05
M	1	0.000139195
M	1	0.000299325
M	Ctrl	0.000170558
M	3	0.000316149
M	2	0.000134931
M	3	3e-05
M	Ctrl	3e-05
M	Ctrl	3e-05
M	2	5.68828e-05
M	1	3e-05
M	1	0.000203777
M	Ctrl	3e-05
M	Ctrl	0.00013101
M	3	3e-05
M	3	6.35001e-05
M	2	0.000478952
M	1	3e-05
M	1	0.000188713
M	Ctrl	3e-05
M	Ctrl	3e-05
M	Ctrl	3e-05
M	Ctrl	6.97042e-05
M	Ctrl	3e-05
M	Ctrl	3e-05
M	Ctrl	3e-05
M	3	0.00048971
M	Ctrl	3e-05
M	2	0.000434276
M	Ctrl	3e-05
M	2	0.000124784
M	Ctrl	3e-05
M	1	8.29915e-05
M	2	3e-05
M	3	0.000135845
M	2	3e-05
M	Ctrl	0.000190823
M	1	6.26305e-05
M	1	3e-05
M	Ctrl	3.88365e-05
M	3	0.000129618
M	Ctrl	0.000358139
M	Ctrl	3e-05
M	Ctrl	5.13024e-05
M	Ctrl	3e-05
M	3	0.000185404
M	Ctrl	3e-05
M	Ctrl	5.92288e-05
M	Ctrl	9.51897e-05
M	3	3e-05
M	Ctrl	3e-05
M	1	0.000199272
M	Ctrl	0.000489153
M	Ctrl	0.000218471
M	3	0.000112769
M	4	0.000137616
M	3	3e-05
M	3	0.000286482
M	3	0.000178557
M	1	6.33941e-05
M	2	0.000136701
M	Ctrl	3e-05
M	Ctrl	3e-05
M	1	3e-05
M	1	3e-05
M	1	3.7594e-05
M	Ctrl	3e-05
M	Ctrl	3e-05
M	2	3.03716e-05
M	2	9.49983e-05
M	4	0.000534217
M	Ctrl	3e-05
M	3	3e-05
M	Ctrl	3e-05
M	3	0.000448833
M	1	0.000632084
M	1	3e-05
M	2	3e-05
M	Ctrl	3e-05
M	3	0.000288731
M	3	0.000681066
M	Ctrl	3e-05
M	Ctrl	3e-05
M	2	3e-05
M	Ctrl	3e-05
M	Ctrl	7.14507e-05
M	Ctrl	0.000103042
M	3	5.61255e-05
M	Ctrl	3e-05
M	3	0.000536273
M	Ctrl	3e-05
M	1	0.000820979
M	Ctrl	3e-05
M	3	4.65978e-05
M	Ctrl	4.39245e-05
M	Ctrl	3e-05
M	Ctrl	3e-05
M	1	3e-05
M	3	8.51317e-05
M	4	0.000119839
M	2	3e-05
M	1	3.35098e-05
M	Ctrl	6.16162e-05
M	Ctrl	3e-05
M	Ctrl	3e-05
M	3	0.000262261
M	Ctrl	3e-05
M	3	0.000277891
M	3	0.000429738
M	Ctrl	3e-05
M	2	3e-05
M	3	0.000111815
M	Ctrl	3e-05
M	3	3e-05
M	1	0.000112371
M	3	3.38685e-05
M	1	3e-05
M	3	0.000336495
M	2	9.03043e-05
M	2	0.00017301
M	3	0.000346745
M	2	3e-05
M	3	5.37989e-05
M	1	0.000421327
M	1	3e-05
M	3	3e-05
M	3	0.000563373
M	1	5.54516e-05
M	1	3e-05
M	3	0.0001997
M	1	6.23068e-05
M	2	0.000141156
M	3	0.000335243
M	Ctrl	3e-05
M	2	3e-05
M	1	3e-05
M	Ctrl	3e-05
M	1	0.000189169
M	3	0.000297894
M	2	3.61513e-05
M	Ctrl	3e-05
M	1	3e-05
M	1	0.000239642
M	3	0.000293233
M	3	3.7908e-05
M	1	0.000212804
M	Ctrl	3e-05
M	2	0.000101848
M	1	3e-05
M	Ctrl	3e-05
M	3	9.40125e-05
M	3	0.000308309
M	1	9.17478e-05
M	Ctrl	3e-05
M	Ctrl	3e-05
M	Ctrl	3e-05
M	3	3e-05
M	2	4.02625e-05
M	3	4.27801e-05
M	2	5.3674e-05
M	Ctrl	3e-05
M	1	0.000507532
M	Ctrl	3e-05
M	Ctrl	3e-05
M	2	6.98344e-05
M	Ctrl	3e-05
M	4	0.000252435
M	2	0.000111887
M	3	3e-05
M	4	0.000189243
M	3	0.000227322
M	Ctrl	3e-05
M	Ctrl	3e-05
M	2	7.21391e-05
M	Ctrl	3e-05
M	2	3e-05
M	3	0.000253063
M	2	0.000194925
M	Ctrl	3e-05
M	4	0.00195075
M	1	3.25588e-05
M	Ctrl	3e-05
M	2	3e-05
M	1	7.19176e-05
M	Ctrl	3e-05
M	Ctrl	3e-05
M	1	3e-05
M	Ctrl	3e-05
M	3	7.26417e-05
M	Ctrl	3e-05
M	Ctrl	3e-05
M	1	3e-05
M	Ctrl	3e-05
M	Ctrl	0.000124248
M	1	0.000108121
M	Ctrl	3e-05
M	3	3e-05
M	1	8.12744e-05
M	3	0.000112898
M	Ctrl	3e-05
M	3	6.69541e-05
M	1	3e-05
M	3	3.75101e-05
M	2	4.60702e-05
M	3	0.00121984
M	1	4.71128e-05
M	1	5.72795e-05
M	3	3e-05
M	Ctrl	3e-05
M	1	3e-05
M	Ctrl	3e-05
M	Ctrl	3e-05
M	2	3.82351e-05
M	Ctrl	3e-05
M	Ctrl	3e-05
M	Ctrl	3e-05
M	3	3e-05
M	1	3.20318e-05
M	Ctrl	3e-05
M	4	0.000247774
M	Ctrl	3e-05
M	3	8.07838e-05
M	Ctrl	3e-05
M	2	5.86003e-05
M	Ctrl	3e-05
M	Ctrl	3e-05
M	1	3e-05
M	2	5.59341e-05
M	Ctrl	3e-05
M	Ctrl	3e-05
M	1	3.55543e-05
M	3	6.07964e-05
M	Ctrl	0.000201772
M	Ctrl	3e-05
M	1	4.89812e-05
M	Ctrl	3e-05
M	Ctrl	3e-05
M	Ctrl	3e-05
M	1	0.000190358
M	Ctrl	3e-05
M	2	3e-05
M	4	0.000541497
M	Ctrl	5.00943e-05
M	Ctrl	3e-05
M	Ctrl	3e-05
M	1	3.09645e-05
M	1	3e-05
M	3	9.4656e-05
M	Ctrl	3e-05
M	Ctrl	4.51152e-05
M	2	0.000171845
M	2	3e-05
M	1	3e-05
M	1	6.22768e-05
M	Ctrl	3e-05
M	Ctrl	3e-05
M	2	4.57652e-05
M	Ctrl	3e-05
M	1	0.000118117
M	3	0.000118917
M	Ctrl	3e-05
M	Ctrl	3e-05
M	3	0.000666476
M	3	0.000188458
M	3	0.000436443
M	3	0.000777353
M	Ctrl	4.60412e-05
M	Ctrl	3e-05
M	3	0.000150105
M	3	3e-05
M	1	3e-05
M	3	3.53245e-05
M	3	3e-05
M	3	0.000576182
M	3	3e-05
M	3	0.000430619
M	1	3e-05
M	1	3e-05
M	1	0.000102575
M	1	0.000306177
M	3	4.38757e-05
M	Ctrl	3e-05
M	1	0.00013286
M	3	0.000536692
M	1	3e-05
M	2	3e-05
M	2	5.37403e-05
M	1	0.00012088
M	2	0.000198226
M	Ctrl	3e-05
M	2	3e-05
M	3	5.85995e-05
M	1	5.40526e-05
M	1	0.00016876
M	2	0.000158932
M	Ctrl	3e-05
M	Ctrl	3e-05
M	3	0.000146296
M	2	0.000143175
M	1	8.64099e-05
M	Ctrl	3e-05
M	1	0.000953592
M	3	0.00066348
M	Ctrl	3e-05
M	2	0.000283058
M	2	0.000471037
M	3	6.09818e-05
M	2	3e-05
M	Ctrl	4.51396e-05
M	Ctrl	3e-05
M	Ctrl	3e-05
M	2	3e-05
M	1	5.10595e-05
M	Ctrl	0.000461963
M	Ctrl	3e-05
M	1	5.70109e-05
M	3	0.000181127
M	Ctrl	3e-05
M	1	3e-05
M	1	3e-05
M	3	0.000207995
M	Ctrl	3.81745e-05
M	1	0.000283266
M	Ctrl	3e-05
M	Ctrl	0.000100691
M	2	7.20747e-05
M	2	0.000170809
M	3	0.000117215
M	Ctrl	3e-05
M	Ctrl	3e-05
M	3	0.000421242
M	Ctrl	3e-05
M	Ctrl	3e-05
M	Ctrl	3e-05
M	Ctrl	5.23679e-05
M	Ctrl	0.00026187
M	Ctrl	0.000368947
M	1	3e-05
M	2	3e-05
M	3	3e-05
M	Ctrl	3e-05
M	Ctrl	3e-05
M	3	0.000261001
M	3	0.000215706
M	2	0.000172946
M	Ctrl	3e-05
M	2	0.000437597
M	4	0.000867091
M	1	3e-05
M	3	0.00121626
M	1	7.14167e-05
M	1	3e-05
M	Ctrl	3e-05
M	4	0.000373508
M	4	0.000448784
M	Ctrl	3e-05
M	Ctrl	3e-05
M	Ctrl	0.00115197
M	Ctrl	3e-05
M	Ctrl	3e-05
M	Ctrl	0.000462679
M	1	0.000473194
M	1	0.000129604
M	Ctrl	3e-05
M	Ctrl	3e-05
M	2	0.000349939
M	2	4.03128e-05
M	Ctrl	3e-05
M	Ctrl	3e-05
M	Ctrl	3e-05
M	Ctrl	3e-05
M	Ctrl	0.000534087
M	3	0.000196879
M	4	3e-05
M	1	0.000652614
M	1	3e-05
M	2	3.79526e-05
M	Ctrl	3e-05
M	1	3e-05
M	Ctrl	3e-05
M	2	9.70414e-05
M	Ctrl	0.000152406
M	2	0.000117661
M	Ctrl	3e-05
M	2	0.000217426
M	3	8.58388e-05
M	1	0.000181959
M	1	3e-05
M	3	0.0002338
M	1	3.35901e-05
M	Ctrl	0.000102864
M	Ctrl	3e-05
M	1	0.000139901
M	2	7.28372e-05
M	3	0.000657691
M	Ctrl	3e-05
M	Ctrl	3e-05
M	Ctrl	3e-05
M	Ctrl	3e-05
M	2	6.69955e-05
M	Ctrl	3e-05
M	2	7.17927e-05
M	Ctrl	3e-05
M	Ctrl	3e-05
M	Ctrl	3e-05
M	2	6.50948e-05
M	3	7.74313e-05
M	Ctrl	7.55216e-05
M	3	9.78155e-05
M	Ctrl	3e-05
M	3	0.001235
M	1	0.000127067
M	2	0.000213206
M	1	3e-05
M	3	0.000364348
M	2	0.000223814
M	Ctrl	3e-05
M	2	4.04509e-05
M	4	0.000585303
M	3	0.000396128
M	2	0.000277774
M	2	7.16681e-05
M	2	6.11752e-05
M	Ctrl	3e-05
M	3	8.34028e-05
M	Ctrl	3e-05
M	2	0.000555964
M	3	0.000329449
M	1	5.57717e-05
M	Ctrl	3e-05
M	4	0.000266998
M	Ctrl	3e-05
M	1	5.47561e-05
M	1	3e-05
M	2	3e-05
M	1	4.95819e-05
M	1	8.20031e-05
M	1	9.9295e-05
M	2	3e-05
M	2	5.74341e-05
M	Ctrl	0.000131342
M	1	0.000269096
M	2	5.31271e-05
M	3	0.000175116
M	Ctrl	3.43442e-05
M	Ctrl	0.000628411
M	Ctrl	7.29883e-05
M	Ctrl	3e-05
M	2	0.00015298
M	Ctrl	3e-05
M	1	3e-05
M	1	3e-05
M	4	9.80557e-05
M	3	0.000417565
M	2	4.54656e-05
M	2	0.000132341
M	2	9.05797e-05
M	Ctrl	3e-05
M	3	6.52006e-05
M	Ctrl	7.29586e-05
M	Ctrl	6.99211e-05
M	1	3e-05
M	3	0.000300598
M	Ctrl	3e-05
M	2	5.12836e-05
M	1	0.000176282
M	Ctrl	7.77799e-05
M	3	3e-05
M	Ctrl	3e-05
M	3	0.000517455
M	Ctrl	3e-05
M	2	0.000247076
M	Ctrl	3e-05
M	Ctrl	4.70662e-05
M	1	0.000173081
M	Ctrl	3e-05
M	3	0.000421393
M	Ctrl	3e-05
M	Ctrl	3e-05
M	2	9.91648e-05
M	Ctrl	3e-05
M	1	0.000104774
M	Ctrl	3e-05
M	2	4.37235e-05
M	1	3e-05
M	3	0.00058309
M	Ctrl	3e-05
M	1	3e-05
M	3	0.000184536
M	3	5.94645e-05
M	Ctrl	3e-05
M	Ctrl	3e-05
M	Ctrl	3e-05
M	Ctrl	3e-05
M	Ctrl	3e-05
M	Ctrl	3e-05
M	2	3e-05
M	3	0.000347676
M	Ctrl	0.00262143
M	3	0.000267325
M	1	0.000230779
M	Ctrl	3e-05
M	3	3e-05
M	1	0.000529715
M	2	3.8555e-05
M	1	5.61472e-05
M	Ctrl	0.000127614
M	2	4.32557e-05
M	Ctrl	0.00142529
M	Ctrl	7.07289e-05
M	1	7.32172e-05
M	Ctrl	3.30819e-05
M	Ctrl	0.00055528
M	Ctrl	3e-05
M	Ctrl	3e-05
M	Ctrl	3e-05
M	3	0.000203568
M	1	0.000643904
M	Ctrl	3e-05
M	Ctrl	3e-05
M	Ctrl	3e-05
M	2	3e-05
M	2	7.96077e-05
M	1	9.60905e-05
M	1	0.000235697
M	Ctrl	3e-05
M	1	6.44299e-05
M	Ctrl	3e-05
M	1	3e-05
M	1	8.73859e-05
M	Ctrl	3e-05
M	1	0.00014141
M	1	7.26551e-05
M	3	0.000515464
M	Ctrl	3e-05
M	1	0.00172297
M	Ctrl	3e-05
M	2	0.000697042
M	Ctrl	0.000104277
M	Ctrl	4.25586e-05
M	2	0.000179695
M	Ctrl	3e-05
M	3	0.000113837
M	1	0.000182832
M	1	6.98295e-05
M	Ctrl	3.03435e-05
M	Ctrl	3e-05
M	3	3.66535e-05
M	3	0.000210142
M	3	3e-05
M	1	0.000348189
M	3	8.89702e-05
M	1	0.000188886
M	Ctrl	0.000141741
M	1	0.00103834
M	1	0.000257508
M	Ctrl	3e-05
M	4	0.000277898
M	4	0.000394284
M	3	4.64641e-05
M	2	0.000273628
M	Ctrl	7.66812e-05
M	3	0.000107482
M	1	0.000481643
M	Ctrl	0.000138656
M	1	3e-05
M	1	5.54354e-05
M	Ctrl	3e-05
M	Ctrl	3e-05
M	3	0.000267007
M	3	0.000874413
M	Ctrl	3e-05
M	1	0.000241483
M	3	3e-05
M	Ctrl	3e-05
M	1	3e-05
M	3	8.74738e-05
M	2	0.00093452
M	1	3e-05
M	Ctrl	3e-05
M	2	0.000173697
M	4	0.000735705
M	2	5.52161e-05
M	2	3e-05
M	Ctrl	3e-05
M	3	0.000274821
M	2	0.000879061
M	Ctrl	3e-05
M	1	0.000264102
M	1	3e-05
M	2	0.000462012
M	Ctrl	3e-05
M	Ctrl	3e-05
M	2	0.00223457
M	Ctrl	3e-05
M	2	0.000454436
M	Ctrl	3e-05
M	3	0.00012588
M	Ctrl	6.90493e-05
M	Ctrl	8.15494e-05
M	Ctrl	3e-05
M	1	3e-05
M	Ctrl	3e-05
M	Ctrl	4.39464e-05
M	Ctrl	3e-05
M	1	0.000337306
M	3	3e-05
M	3	8.64304e-05
M	Ctrl	3e-05
M	Ctrl	3e-05
M	Ctrl	3e-05
M	Ctrl	3e-05
M	Ctrl	3e-05
M	Ctrl	3e-05
M	Ctrl	3e-05
M	1	0.000168728
M	2	8.08904e-05
M	1	3.69072e-05
M	3	4.83461e-05
M	Ctrl	3e-05
M	2	0.000100529
M	Ctrl	3e-05
M	1	0.00010657
M	Ctrl	3e-05
M	3	4.01434e-05
M	Ctrl	3e-05
M	Ctrl	4.51848e-05
M	Ctrl	3e-05
M	2	9.081e-05
N	1	0.000192982
N	Ctrl	3e-05
N	1	3e-05
N	2	4.036e-05
N	1	0.000138109
N	Ctrl	3e-05
N	1	5.02311e-05
N	Ctrl	3e-05
N	2	0.000233439
N	Ctrl	3e-05
N	2	5.23764e-05
N	4	8.06387e-05
N	3	3e-05
N	Ctrl	3e-05
N	2	0.000172025
N	Ctrl	3.3853e-05
N	Ctrl	3e-05
N	Ctrl	3e-05
N	2	6.07622e-05
N	Ctrl	3e-05
N	2	7.00319e-05
N	1	3e-05
N	1	3e-05
N	Ctrl	3e-05
N	1	0.000253357
N	Ctrl	3e-05
N	Ctrl	3e-05
N	1	0.000169597
N	3	9.59116e-05
N	3	0.00010435
N	1	4.06521e-05
N	Ctrl	3e-05
N	Ctrl	3e-05
N	Ctrl	3e-05
N	3	0.000252987
N	Ctrl	3e-05
N	1	0.000197845
N	Ctrl	3e-05
N	3	0.000144312
N	1	3e-05
N	1	3.0044e-05
N	Ctrl	3e-05
N	3	0.000243177
N	1	0.000121047
N	1	0.000106753
N	Ctrl	3e-05
N	Ctrl	3e-05
N	Ctrl	3e-05
N	3	4.47663e-05
N	4	0.000195081
N	1	6.5148e-05
N	Ctrl	3e-05
N	1	3e-05
N	1	5.13347e-05
N	1	3e-05
N	Ctrl	3e-05
N	Ctrl	3e-05
N	2	3.82248e-05
N	1	3e-05
N	Ctrl	3e-05
N	Ctrl	3e-05
N	3	7.43373e-05
N	Ctrl	3e-05
N	Ctrl	3e-05
N	Ctrl	8.97263e-05
N	Ctrl	3e-05
N	2	8.96714e-05
N	3	3.44021e-05
N	Ctrl	3e-05
N	1	3.97828e-05
N	Ctrl	3e-05
N	2	3e-05
N	4	0.000167997
N	1	0.000149211
N	Ctrl	3e-05
N	Ctrl	3e-05
N	1	5.2465e-05
N	Ctrl	3e-05
N	Ctrl	3e-05
N	Ctrl	3e-05
N	Ctrl	3e-05
N	Ctrl	3e-05
N	Ctrl	3e-05
N	1	3.04095e-05
N	1	3e-05
N	1	4.6601e-05
N	Ctrl	5.83363e-05
N	1	5.71143e-05
N	1	0.000126762
N	Ctrl	3e-05
N	4	7.84514e-05
N	3	3e-05
N	4	0.000230898
N	2	8.58896e-05
N	3	6.35277e-05
N	Ctrl	3e-05
N	1	3e-05
N	Ctrl	3e-05
N	1	3e-05
N	1	5.49099e-05
N	Ctrl	3e-05
N	Ctrl	3e-05
N	Ctrl	3e-05
N	3	7.5499e-05
N	Ctrl	3e-05
N	2	5.16636e-05
N	Ctrl	3e-05
N	Ctrl	3.15055e-05
N	Ctrl	3e-05
N	Ctrl	3e-05
N	Ctrl	3e-05
N	1	0.000130027
N	4	8.43479e-05
N	2	7.40754e-05
N	Ctrl	3e-05
N	2	3e-05
N	Ctrl	3e-05
N	Ctrl	3e-05
N	2	6.8526e-05
N	3	3e-05
N	Ctrl	3e-05
N	Ctrl	3e-05
N	Ctrl	3e-05
N	Ctrl	3e-05
N	Ctrl	3e-05
N	Ctrl	3e-05
N	Ctrl	3e-05
N	Ctrl	3e-05
N	2	9.17936e-05
N	2	0.000123807
N	2	3e-05
N	Ctrl	3e-05
N	Ctrl	3e-05
N	1	3e-05
N	Ctrl	3e-05
N	3	0.000134359
N	Ctrl	3.45865e-05
N	Ctrl	3e-05
N	Ctrl	3e-05
N	Ctrl	3e-05
N	Ctrl	3e-05
N	Ctrl	3e-05
N	Ctrl	3e-05
N	Ctrl	3e-05
N	Ctrl	3e-05
N	Ctrl	3e-05
N	Ctrl	3e-05
N	Ctrl	3e-05
N	Ctrl	3e-05
N	Ctrl	3e-05
N	1	3e-05
N	Ctrl	3e-05
N	3	3e-05
N	Ctrl	3e-05
N	Ctrl	3e-05
N	Ctrl	3e-05
N	Ctrl	3e-05
N	Ctrl	3e-05
N	Ctrl	3e-05
N	3	7.28828e-05
N	3	0.000101196
N	4	8.92698e-05
N	1	9.00516e-05
N	1	3e-05
N	1	4.85785e-05
N	2	0.000103852
N	1	5.0344e-05
N	Ctrl	3e-05
N	1	3e-05
N	1	0.000159445
N	1	0.000160525
N	1	0.000104254
N	1	7.015e-05
N	Ctrl	3e-05
N	1	7.44814e-05
N	Ctrl	3e-05
N	1	0.000180893
N	3	0.000104511
N	Ctrl	3e-05
N	3	3.41501e-05
N	2	7.69014e-05
N	2	0.000148478
N	Ctrl	3e-05
N	1	5.76774e-05
N	3	4.98844e-05
N	1	0.0003207
N	1	0.000185069
N	2	0.000537195
N	2	8.4145e-05
N	1	3.86317e-05
N	2	3e-05
N	1	0.000104121
N	Ctrl	3e-05
N	4	0.00035457
N	2	6.82485e-05
N	Ctrl	3e-05
N	Ctrl	3e-05
N	Ctrl	3e-05
N	1	5.13277e-05
N	3	6.19441e-05
N	1	0.000147704
N	3	3e-05
N	4	0.00035136
N	2	0.000132981
N	3	7.14031e-05
N	3	0.000470998
N	1	5.10601e-05
N	3	0.000137274
N	1	0.000122341
N	2	0.000135216
N	Ctrl	3e-05
N	2	6.44808e-05
N	3	0.000150226
N	2	0.000132949
N	Ctrl	3e-05
N	3	0.000459146
N	2	5.35055e-05
N	2	5.22917e-05
N	3	4.04793e-05
N	Ctrl	3.30535e-05
N	3	7.88154e-05
N	Ctrl	3e-05
N	Ctrl	3e-05
N	1	3e-05
N	1	3.92754e-05
N	1	3e-05
N	1	6.24311e-05
N	Ctrl	3e-05
N	1	6.30895e-05
N	Ctrl	3e-05
N	Ctrl	6.57023e-05
N	3	3e-05
N	Ctrl	3e-05
N	2	3e-05
N	3	3.5189e-05
N	3	3.75883e-05
N	Ctrl	3e-05
N	1	3e-05
N	2	3e-05
N	3	4.12797e-05
N	3	0.00015329
N	Ctrl	3e-05
N	Ctrl	3e-05
N	Ctrl	3e-05
N	4	0.000176488
N	1	5.8801e-05
N	Ctrl	3e-05
N	Ctrl	3e-05
N	Ctrl	3e-05
N	Ctrl	3e-05
N	Ctrl	3e-05
N	Ctrl	3e-05
N	1	8.34376e-05
N	1	4.39348e-05
N	Ctrl	3e-05
N	1	3e-05
N	Ctrl	3e-05
N	1	3e-05
N	2	7.30754e-05
N	Ctrl	3e-05
N	2	0.000200471
N	Ctrl	3e-05
N	1	0.000109997
N	4	8.57133e-05
N	Ctrl	3e-05
N	Ctrl	3e-05
N	1	5.96356e-05
N	Ctrl	3e-05
N	3	0.000129331
N	3	0.000258738
N	1	0.000151318
N	Ctrl	6.41239e-05
N	3	0.000105069
N	1	0.000289698
N	1	8.83646e-05
N	2	5.04403e-05
N	Ctrl	3e-05
N	Ctrl	3e-05
N	Ctrl	3e-05
N	Ctrl	3e-05
N	Ctrl	3e-05
N	Ctrl	3e-05
N	Ctrl	3e-05
N	2	6.83051e-05
N	Ctrl	3e-05
N	3	6.03637e-05
N	Ctrl	3e-05
N	Ctrl	3e-05
N	1	0.000257759
N	Ctrl	3e-05
N	2	3e-05
N	3	4.75594e-05
N	3	5.79014e-05
N	1	4.13462e-05
N	Ctrl	3e-05
N	3	3e-05
N	2	0.000193245
N	Ctrl	3e-05
N	1	0.000107423
N	1	3e-05
N	1	0.000200614
N	4	3.69604e-05
N	1	0.000538513
N	3	3e-05
N	2	5.62979e-05
N	2	4.33215e-05
N	3	3e-05
N	Ctrl	3e-05
N	Ctrl	3e-05
N	1	0.000107749
N	1	9.46772e-05
N	Ctrl	3e-05
N	3	0.000131472
N	2	0.000141992
N	3	4.95254e-05
N	Ctrl	3e-05
N	Ctrl	3e-05
N	2	0.000146111
N	1	0.000135228
N	1	0.00011162
N	Ctrl	3e-05
N	Ctrl	3.73371e-05
N	3	4.25236e-05
N	3	0.000170216
N	2	0.000184385
N	1	3e-05
N	1	0.000215105
N	Ctrl	3e-05
N	Ctrl	3.22751e-05
N	Ctrl	3e-05
N	Ctrl	4.70514e-05
N	Ctrl	3e-05
N	Ctrl	3e-05
N	Ctrl	3e-05
N	3	0.000222436
N	Ctrl	3e-05
N	2	5.91693e-05
N	Ctrl	3e-05
N	2	0.000164133
N	Ctrl	3e-05
N	1	3e-05
N	2	3e-05
N	3	0.000399312
N	2	7.17832e-05
N	Ctrl	3e-05
N	1	0.000196758
N	1	0.000115365
N	Ctrl	3e-05
N	3	6.60647e-05
N	Ctrl	3e-05
N	Ctrl	3e-05
N	Ctrl	3e-05
N	Ctrl	3e-05
N	3	5.82914e-05
N	Ctrl	3e-05
N	Ctrl	3e-05
N	Ctrl	3e-05
N	3	4.58937e-05
N	Ctrl	3e-05
N	1	0.00011383
N	Ctrl	3e-05
N	Ctrl	3e-05
N	3	6.14999e-05
N	4	0.000137387
N	3	3e-05
N	3	0.000142254
N	3	9.6752e-05
N	1	0.000135413
N	2	4.24286e-05
N	Ctrl	4.42302e-05
N	Ctrl	3e-05
N	1	5.05958e-05
N	1	3e-05
N	1	6.44662e-05
N	Ctrl	3e-05
N	Ctrl	3.09325e-05
N	2	4.11619e-05
N	2	7.93525e-05
N	4	0.000166611
N	Ctrl	3e-05
N	3	3e-05
N	Ctrl	7.1892e-05
N	3	8.09334e-05
N	1	3.06479e-05
N	1	8.17381e-05
N	2	3e-05
N	Ctrl	3e-05
N	3	0.000146565
N	3	7.59229e-05
N	Ctrl	3e-05
N	Ctrl	3e-05
N	2	3e-05
N	Ctrl	3e-05
N	Ctrl	3e-05
N	Ctrl	3e-05
N	3	3e-05
N	Ctrl	3e-05
N	3	0.000211727
N	Ctrl	3e-05
N	1	0.000503832
N	Ctrl	3e-05
N	3	3e-05
N	Ctrl	3e-05
N	Ctrl	3e-05
N	Ctrl	3e-05
N	1	3e-05
N	3	0.000218527
N	4	0.000113614
N	2	6.68235e-05
N	1	3e-05
N	Ctrl	3e-05
N	Ctrl	3e-05
N	Ctrl	3e-05
N	3	5.42329e-05
N	Ctrl	3e-05
N	3	0.000273382
N	3	0.000641504
N	Ctrl	3e-05
N	2	3e-05
N	3	6.07266e-05
N	Ctrl	3.47433e-05
N	3	0.00011661
N	1	4.08297e-05
N	3	0.000132313
N	1	3e-05
N	3	0.000223153
N	2	4.85618e-05
N	2	0.000122381
N	3	0.000114414
N	2	0.000105743
N	3	3.27736e-05
N	1	0.00035697
N	1	7.90858e-05
N	3	3e-05
N	3	6.93462e-05
N	1	0.000102942
N	1	3e-05
N	3	5.08233e-05
N	1	0.000132066
N	2	8.86038e-05
N	3	9.5195e-05
N	Ctrl	3e-05
N	2	3e-05
N	1	5.7021e-05
N	Ctrl	3e-05
N	1	3e-05
N	3	0.000236314
N	2	5.41575e-05
N	Ctrl	3e-05
N	1	6.15072e-05
N	1	0.000172583
N	3	0.00016818
N	3	7.62408e-05
N	1	6.04639e-05
N	Ctrl	3e-05
N	2	3e-05
N	1	6.26737e-05
N	Ctrl	3e-05
N	3	0.000115831
N	3	4.96118e-05
N	1	0.000150414
N	Ctrl	3e-05
N	Ctrl	3.1141e-05
N	Ctrl	3e-05
N	3	3e-05
N	2	5.26822e-05
N	3	3e-05
N	2	0.000109665
N	Ctrl	6.39683e-05
N	1	3e-05
N	Ctrl	3e-05
N	Ctrl	3e-05
N	2	3e-05
N	Ctrl	3e-05
N	4	8.77501e-05
N	2	0.00011066
N	3	6.17236e-05
N	4	0.000423319
N	3	3e-05
N	Ctrl	3e-05
N	Ctrl	3e-05
N	2	3.2467e-05
N	Ctrl	3e-05
N	2	5.17424e-05
N	3	0.000160722
N	2	8.78867e-05
N	Ctrl	3e-05
N	4	8.88198e-05
N	1	8.89274e-05
N	Ctrl	3e-05
N	2	0.000101285
N	1	3e-05
N	Ctrl	3e-05
N	Ctrl	3e-05
N	1	8.3956e-05
N	Ctrl	3e-05
N	3	9.92331e-05
N	Ctrl	3e-05
N	Ctrl	3e-05
N	1	0.000109832
N	Ctrl	3e-05
N	Ctrl	3e-05
N	1	9.53459e-05
N	Ctrl	3e-05
N	3	3e-05
N	1	0.000210009
N	3	0.000113816
N	Ctrl	3e-05
N	3	3.87845e-05
N	1	4.83224e-05
N	3	3.69222e-05
N	2	3e-05
N	3	0.000301238
N	1	3e-05
N	1	6.13751e-05
N	3	0.000105039
N	Ctrl	3e-05
N	1	3e-05
N	Ctrl	3e-05
N	Ctrl	3e-05
N	2	3e-05
N	Ctrl	3e-05
N	Ctrl	3e-05
N	Ctrl	3e-05
N	3	3e-05
N	1	3.13303e-05
N	Ctrl	3e-05
N	4	3e-05
N	Ctrl	3e-05
N	3	3e-05
N	Ctrl	3e-05
N	2	4.95557e-05
N	Ctrl	3e-05
N	Ctrl	3e-05
N	1	3e-05
N	2	0.00016331
N	Ctrl	3e-05
N	Ctrl	4.30895e-05
N	1	3e-05
N	3	6.80689e-05
N	Ctrl	3e-05
N	Ctrl	3e-05
N	1	4.884e-05
N	Ctrl	4.7995e-05
N	Ctrl	3e-05
N	Ctrl	3e-05
N	1	9.30514e-05
N	Ctrl	3e-05
N	2	3e-05
N	4	0.000201514
N	Ctrl	3e-05
N	Ctrl	3e-05
N	Ctrl	3e-05
N	1	8.88626e-05
N	1	3e-05
N	3	3e-05
N	Ctrl	3e-05
N	Ctrl	4.10164e-05
N	2	0.00020447
N	2	4.12797e-05
N	1	0.000129113
N	1	0.00014866
N	Ctrl	3e-05
N	Ctrl	3e-05
N	2	0.00026391
N	Ctrl	3e-05
N	1	0.00011151
N	3	7.1512e-05
N	Ctrl	3e-05
N	Ctrl	3e-05
N	3	0.000412201
N	3	0.000222025
N	3	0.0002893
N	3	0.000287315
N	Ctrl	3e-05
N	Ctrl	3e-05
N	3	8.39819e-05
N	3	5.5814e-05
N	1	6.02107e-05
N	3	3e-05
N	3	0.000122543
N	3	0.00013137
N	3	3e-05
N	3	0.000329745
N	1	3e-05
N	1	3e-05
N	1	3e-05
N	1	0.000150271
N	3	4.24574e-05
N	Ctrl	3e-05
N	1	0.000181304
N	3	0.000109143
N	1	3e-05
N	2	3.83646e-05
N	2	0.00017618
N	1	0.000101533
N	2	3.57509e-05
N	Ctrl	3e-05
N	2	6.24502e-05
N	3	5.74531e-05
N	1	6.80605e-05
N	1	0.000329342
N	2	7.13165e-05
N	Ctrl	3e-05
N	Ctrl	3e-05
N	3	0.000104773
N	2	3e-05
N	1	0.000116521
N	Ctrl	3e-05
N	1	0.000575525
N	3	8.92459e-05
N	Ctrl	3e-05
N	2	0.000207792
N	2	0.000300902
N	3	4.16008e-05
N	2	3e-05
N	Ctrl	3e-05
N	Ctrl	3e-05
N	Ctrl	3e-05
N	2	9.55097e-05
N	1	3.52684e-05
N	Ctrl	3e-05
N	Ctrl	3e-05
N	1	4.48941e-05
N	3	0.000100824
N	Ctrl	3e-05
N	1	9.38011e-05
N	1	5.00795e-05
N	3	0.000162025
N	Ctrl	3e-05
N	1	8.26253e-05
N	Ctrl	3e-05
N	Ctrl	3e-05
N	2	3e-05
N	2	0.000128177
N	3	7.57418e-05
N	Ctrl	3e-05
N	Ctrl	3e-05
N	3	0.00015351
N	Ctrl	3e-05
N	Ctrl	3e-05
N	Ctrl	3e-05
N	Ctrl	3e-05
N	Ctrl	3e-05
N	Ctrl	3e-05
N	1	4.55021e-05
N	2	8.58304e-05
N	3	3e-05
N	Ctrl	3e-05
N	Ctrl	3e-05
N	3	0.000110026
N	3	3e-05
N	2	3e-05
N	Ctrl	3e-05
N	2	0.000100018
N	4	0.000146986
N	1	0.000124697
N	3	0.000317914
N	1	3e-05
N	1	5.33618e-05
N	Ctrl	3e-05
N	4	0.000196731
N	4	0.00020226
N	Ctrl	3e-05
N	Ctrl	3e-05
N	Ctrl	3e-05
N	Ctrl	3e-05
N	Ctrl	3e-05
N	Ctrl	3e-05
N	1	0.000268577
N	1	5.0175e-05
N	Ctrl	3e-05
N	Ctrl	3e-05
N	2	0.000208657
N	2	9.36593e-05
N	Ctrl	3e-05
N	Ctrl	3e-05
N	Ctrl	3e-05
N	Ctrl	3e-05
N	Ctrl	3e-05
N	3	9.48034e-05
N	4	5.28688e-05
N	1	3.27633e-05
N	1	4.24779e-05
N	2	8.8819e-05
N	Ctrl	3e-05
N	1	3.40615e-05
N	Ctrl	3e-05
N	2	0.000171287
N	Ctrl	6.27536e-05
N	2	0.000412953
N	Ctrl	3e-05
N	2	8.20266e-05
N	3	4.23406e-05
N	1	5.6193e-05
N	1	3e-05
N	3	3e-05
N	1	8.60585e-05
N	Ctrl	3e-05
N	Ctrl	3e-05
N	1	3e-05
N	2	0.000127345
N	3	3e-05
N	Ctrl	3e-05
N	Ctrl	3e-05
N	Ctrl	3e-05
N	Ctrl	3e-05
N	2	9.26886e-05
N	Ctrl	3e-05
N	2	3.61383e-05
N	Ctrl	3e-05
N	Ctrl	3e-05
N	Ctrl	3e-05
N	2	9.08041e-05
N	3	5.06887e-05
N	Ctrl	3e-05
N	3	9.99633e-05
N	Ctrl	3.41047e-05
N	3	0.000147817
N	1	4.64727e-05
N	2	9.81098e-05
N	1	3e-05
N	3	0.000220159
N	2	6.14056e-05
N	Ctrl	3e-05
N	2	4.31028e-05
N	4	0.000229516
N	3	8.44894e-05
N	2	7.96206e-05
N	2	6.85627e-05
N	2	3e-05
N	Ctrl	3e-05
N	3	0.000175728
N	Ctrl	3e-05
N	2	5.17558e-05
N	3	0.000213794
N	1	3e-05
N	Ctrl	3e-05
N	4	0.000110044
N	Ctrl	3e-05
N	1	0.000107468
N	1	4.48596e-05
N	2	3e-05
N	1	9.20697e-05
N	1	8.99697e-05
N	1	0.000282338
N	2	5.67402e-05
N	2	5.48115e-05
N	Ctrl	3e-05
N	1	0.000197523
N	2	5.16903e-05
N	3	0.000162072
N	Ctrl	3e-05
N	Ctrl	3e-05
N	Ctrl	3e-05
N	Ctrl	3e-05
N	2	0.000142207
N	Ctrl	3e-05
N	1	3e-05
N	1	3e-05
N	4	0.000117436
N	3	7.05774e-05
N	2	0.000108743
N	2	8.7867e-05
N	2	3e-05
N	Ctrl	3e-05
N	3	8.69624e-05
N	Ctrl	3.00571e-05
N	Ctrl	3e-05
N	1	3.13126e-05
N	3	0.0001713
N	Ctrl	3e-05
N	2	3e-05
N	1	0.000103763
N	Ctrl	3e-05
N	3	3e-05
N	Ctrl	3e-05
N	3	0.000140726
N	Ctrl	3e-05
N	2	3.02499e-05
N	Ctrl	3e-05
N	Ctrl	3e-05
N	1	0.000164152
N	Ctrl	3e-05
N	3	6.62998e-05
N	Ctrl	3e-05
N	Ctrl	3e-05
N	2	5.95181e-05
N	Ctrl	3e-05
N	1	5.16609e-05
N	Ctrl	3e-05
N	2	3e-05
N	1	3.78592e-05
N	3	0.000295998
N	Ctrl	3e-05
N	1	3e-05
N	3	0.000150362
N	3	6.01106e-05
N	Ctrl	3e-05
N	Ctrl	3e-05
N	Ctrl	3e-05
N	Ctrl	3e-05
N	Ctrl	3e-05
N	Ctrl	3e-05
N	2	3e-05
N	3	0.000457501
N	Ctrl	3e-05
N	3	9.88338e-05
N	1	0.000112397
N	Ctrl	3e-05
N	3	6.46099e-05
N	1	0.000141408
N	2	3e-05
N	1	4.59712e-05
N	Ctrl	3e-05
N	2	3e-05
N	Ctrl	3e-05
N	Ctrl	3.65283e-05
N	1	3e-05
N	Ctrl	3e-05
N	Ctrl	3e-05
N	Ctrl	3e-05
N	Ctrl	3e-05
N	Ctrl	3e-05
N	3	0.0005745
N	1	3e-05
N	Ctrl	3.52659e-05
N	Ctrl	3e-05
N	Ctrl	3e-05
N	2	5.59384e-05
N	2	0.000114003
N	1	8.01646e-05
N	1	3e-05
N	Ctrl	3e-05
N	1	3.27107e-05
N	Ctrl	3e-05
N	1	0.000154763
N	1	8.83022e-05
N	Ctrl	3e-05
N	1	7.0794e-05
N	1	7.88931e-05
N	3	4.65387e-05
N	Ctrl	3e-05
N	1	0.000148743
N	Ctrl	3e-05
N	2	3e-05
N	Ctrl	3e-05
N	Ctrl	8.2122e-05
N	2	7.65248e-05
N	Ctrl	3e-05
N	3	3e-05
N	1	4.90906e-05
N	1	3e-05
N	Ctrl	3e-05
N	Ctrl	3e-05
N	3	3.62214e-05
N	3	0.000147692
N	3	5.79408e-05
N	1	3e-05
N	3	4.9763e-05
N	1	3e-05
N	Ctrl	3e-05
N	1	4.57645e-05
N	1	0.000116949
N	Ctrl	3e-05
N	4	0.000139458
N	4	0.000309235
N	3	6.25538e-05
N	2	3e-05
N	Ctrl	3e-05
N	3	5.90228e-05
N	1	9.27577e-05
N	Ctrl	3e-05
N	1	8.279e-05
N	1	0.000184152
N	Ctrl	3e-05
N	Ctrl	3e-05
N	3	3e-05
N	3	0.00026626
N	Ctrl	3e-05
N	1	9.08286e-05
N	3	5.36164e-05
N	Ctrl	3e-05
N	1	6.39908e-05
N	3	5.51336e-05
N	2	0.000337655
N	1	3e-05
N	Ctrl	3e-05
N	2	0.000225357
N	4	0.0011962
N	2	7.32587e-05
N	2	3e-05
N	Ctrl	3e-05
N	3	3e-05
N	2	8.31578e-05
N	Ctrl	3e-05
N	1	0.000193015
N	1	3e-05
N	2	0.000103351
N	Ctrl	3e-05
N	Ctrl	3e-05
N	2	0.000158065
N	Ctrl	3e-05
N	2	0.00024101
N	Ctrl	3e-05
N	3	4.19666e-05
N	Ctrl	3e-05
N	Ctrl	3e-05
N	Ctrl	3e-05
N	1	3.21096e-05
N	Ctrl	3e-05
N	Ctrl	3e-05
N	Ctrl	3e-05
N	1	0.000152425
N	3	3.50234e-05
N	3	3e-05
N	Ctrl	3e-05
N	Ctrl	3e-05
N	Ctrl	3e-05
N	Ctrl	3e-05
N	Ctrl	3e-05
N	Ctrl	3e-05
N	Ctrl	3e-05
N	1	5.55062e-05
N	2	0.000101794
N	1	7.21883e-05
N	3	4.75937e-05
N	Ctrl	3e-05
N	2	0.000168636
N	Ctrl	3e-05
N	1	0.000114331
N	Ctrl	3e-05
N	3	4.25604e-05
N	Ctrl	3e-05
N	Ctrl	3e-05
N	Ctrl	3e-05
N	2	3e-05
S	1	4.93608e-05
S	Ctrl	3e-05
S	1	5.34424e-05
S	2	6.24584e-05
S	1	0.000299083
S	Ctrl	3e-05
S	1	9.15643e-05
S	Ctrl	3e-05
S	2	0.000134126
S	Ctrl	3e-05
S	2	3e-05
S	4	6.08772e-05
S	3	0.000124235
S	Ctrl	3e-05
S	2	6.22995e-05
S	Ctrl	3e-05
S	Ctrl	3e-05
S	Ctrl	3e-05
S	2	4.96136e-05
S	Ctrl	3e-05
S	2	0.000143885
S	1	3e-05
S	1	3e-05
S	Ctrl	3e-05
S	1	0.000181077
S	Ctrl	3.09387e-05
S	Ctrl	3e-05
S	1	0.000246026
S	3	4.63886e-05
S	3	0.000217304
S	1	3e-05
S	Ctrl	3e-05
S	Ctrl	3e-05
S	Ctrl	3e-05
S	3	3e-05
S	Ctrl	3e-05
S	1	3e-05
S	Ctrl	3e-05
S	3	0.000371586
S	1	3.12466e-05
S	1	3.06026e-05
S	Ctrl	3e-05
S	3	0.000205993
S	1	3.09953e-05
S	1	5.66243e-05
S	Ctrl	3e-05
S	Ctrl	3.36992e-05
S	Ctrl	3e-05
S	3	4.3778e-05
S	4	0.000187869
S	1	4.35986e-05
S	Ctrl	3e-05
S	1	3e-05
S	1	7.75795e-05
S	1	3e-05
S	Ctrl	4.66516e-05
S	Ctrl	3e-05
S	2	0.000284175
S	1	3e-05
S	Ctrl	3e-05
S	Ctrl	3e-05
S	3	0.000153445
S	Ctrl	3e-05
S	Ctrl	0.000249604
S	Ctrl	0.000158172
S	Ctrl	0.000370197
S	2	5.95779e-05
S	3	6.67601e-05
S	Ctrl	3e-05
S	1	3e-05
S	Ctrl	3.5137e-05
S	2	6.60476e-05
S	4	0.000237125
S	1	3e-05
S	Ctrl	3e-05
S	Ctrl	0.000104072
S	1	3e-05
S	Ctrl	3e-05
S	Ctrl	3.73255e-05
S	Ctrl	3e-05
S	Ctrl	3e-05
S	Ctrl	9.10187e-05
S	Ctrl	3e-05
S	1	6.1107e-05
S	1	3.77392e-05
S	1	5.19177e-05
S	Ctrl	3e-05
S	1	3e-05
S	1	3e-05
S	Ctrl	3e-05
S	4	0.0002899
S	3	3.0292e-05
S	4	0.000279311
S	2	3e-05
S	3	0.000105272
S	Ctrl	3e-05
S	1	9.82833e-05
S	Ctrl	7.74094e-05
S	1	3e-05
S	1	9.03947e-05
S	Ctrl	3e-05
S	Ctrl	3e-05
S	Ctrl	3e-05
S	3	0.000175997
S	Ctrl	3e-05
S	2	3e-05
S	Ctrl	3e-05
S	Ctrl	0.000430706
S	Ctrl	3e-05
S	Ctrl	3e-05
S	Ctrl	3e-05
S	1	7.83776e-05
S	4	4.26937e-05
S	2	0.000100991
S	Ctrl	3e-05
S	2	3e-05
S	Ctrl	3e-05
S	Ctrl	3e-05
S	2	0.000182261
S	3	3e-05
S	Ctrl	3e-05
S	Ctrl	3e-05
S	Ctrl	3e-05
S	Ctrl	3e-05
S	Ctrl	3e-05
[truncated: 1,749 more rows]

## Sheet: Fig_3e_3g
stimulation	SeverityScaleGroupCon	ratio
M	1	0.000135176
M	Ctrl	3e-05
M	1	3e-05
M	2	3e-05
M	1	0.000979896
M	Ctrl	3e-05
M	1	5.53672e-05
M	Ctrl	3e-05
M	2	0.000305688
M	Ctrl	4.01393e-05
M	2	0.00011422
M	4	8.04311e-05
M	3	3e-05
M	Ctrl	3e-05
M	2	3.96444e-05
M	Ctrl	3e-05
M	Ctrl	3e-05
M	Ctrl	9.04045e-05
M	2	3.63337e-05
M	Ctrl	3e-05
M	2	0.000228978
M	1	3e-05
M	1	3e-05
M	Ctrl	3e-05
M	1	0.00130176
M	Ctrl	3e-05
M	Ctrl	3e-05
M	1	0.000270536
M	3	3.55319e-05
M	3	0.000225726
M	1	3e-05
M	Ctrl	3e-05
M	Ctrl	3e-05
M	3	8.16971e-05
M	Ctrl	3e-05
M	1	4.55674e-05
M	Ctrl	3.08285e-05
M	3	0.000118676
M	1	3e-05
M	1	8.6326e-05
M	Ctrl	3e-05
M	3	0.000252525
M	1	8.72803e-05
M	1	9.07359e-05
M	Ctrl	3e-05
M	Ctrl	3e-05
M	Ctrl	3e-05
M	3	5.65323e-05
M	4	0.00024848
M	1	4.33604e-05
M	Ctrl	3e-05
M	1	3e-05
M	1	6.55372e-05
M	1	3e-05
M	Ctrl	3e-05
M	Ctrl	3e-05
M	2	0.000957359
M	1	3e-05
M	Ctrl	3e-05
M	Ctrl	3e-05
M	3	0.000303688
M	Ctrl	3e-05
M	Ctrl	0.000679884
M	Ctrl	0.000621209
M	Ctrl	0.000463815
M	2	0.000111627
M	3	0.000249178
M	Ctrl	3e-05
M	1	3e-05
M	Ctrl	7.91252e-05
M	2	6.32287e-05
M	4	0.000322622
M	1	0.000108876
M	Ctrl	3e-05
M	Ctrl	0.000436034
M	1	3.48937e-05
M	Ctrl	3e-05
M	Ctrl	3e-05
M	Ctrl	3e-05
M	Ctrl	3e-05
M	Ctrl	0.000170383
M	Ctrl	3e-05
M	1	3.05913e-05
M	1	3e-05
M	1	0.000149256
M	Ctrl	3e-05
M	1	3e-05
M	1	9.95718e-05
M	Ctrl	3e-05
M	4	0.000421739
M	1	0.000101662
M	3	3.03993e-05
M	4	0.000205488
M	2	3.81626e-05
M	3	0.00035464
M	Ctrl	3e-05
M	1	4.38391e-05
M	Ctrl	0.000314932
M	1	3e-05
M	1	0.000299581
M	Ctrl	3e-05
M	Ctrl	3e-05
M	Ctrl	3e-05
M	3	0.000360858
M	Ctrl	3e-05
M	2	3e-05
M	Ctrl	3e-05
M	Ctrl	7.27044e-05
M	Ctrl	0.00306294
M	Ctrl	3e-05
M	Ctrl	3e-05
M	Ctrl	3e-05
M	1	0.000269474
M	4	3e-05
M	2	3e-05
M	Ctrl	3e-05
M	2	0.000319203
M	Ctrl	3e-05
M	Ctrl	3e-05
M	2	7.71426e-05
M	3	7.62689e-05
M	Ctrl	3e-05
M	Ctrl	3e-05
M	Ctrl	3e-05
M	Ctrl	3e-05
M	Ctrl	3e-05
M	Ctrl	3e-05
M	Ctrl	3e-05
M	Ctrl	0.000181722
M	2	0.000604704
M	2	4.5044e-05
M	2	0.0002092
M	Ctrl	7.98085e-05
M	1	3e-05
M	Ctrl	3e-05
M	3	5.17714e-05
M	Ctrl	3e-05
M	Ctrl	3e-05
M	Ctrl	3e-05
M	Ctrl	3e-05
M	Ctrl	3e-05
M	Ctrl	3e-05
M	Ctrl	3e-05
M	Ctrl	0.000586743
M	Ctrl	3e-05
M	Ctrl	3e-05
M	Ctrl	6.65749e-05
M	Ctrl	0.000270343
M	Ctrl	6.05971e-05
M	Ctrl	3e-05
M	1	0.000123977
M	Ctrl	3e-05
M	3	3e-05
M	Ctrl	3e-05
M	Ctrl	0.000111919
M	Ctrl	4.09668e-05
M	Ctrl	3e-05
M	Ctrl	3e-05
M	Ctrl	9.93621e-05
M	3	8.23394e-05
M	3	0.000104939
M	4	0.000384786
M	1	4.96278e-05
M	1	3e-05
M	1	0.000169184
M	2	0.000100754
M	1	5.35322e-05
M	Ctrl	8.16633e-05
M	1	3e-05
M	1	0.000749859
M	1	0.000128099
M	1	0.000133071
M	1	3e-05
M	Ctrl	3e-05
M	1	6.36351e-05
M	Ctrl	3e-05
M	1	0.000233705
M	3	0.000260192
M	Ctrl	0.0010166
M	3	5.17161e-05
M	2	0.000307659
M	2	3e-05
M	Ctrl	3e-05
M	1	0.000104269
M	3	9.58077e-05
M	1	0.000837095
M	1	0.000149514
M	2	0.00217499
M	2	9.71912e-05
M	1	3e-05
M	2	7.45093e-05
M	1	0.000395376
M	Ctrl	3e-05
M	4	0.000936984
M	2	0.000396655
M	Ctrl	3e-05
M	Ctrl	3e-05
M	Ctrl	3e-05
M	1	3e-05
M	3	0.000256842
M	1	0.000894862
M	3	8.65326e-05
M	4	0.00056014
M	2	0.000673578
M	3	0.000177858
M	3	0.000825163
M	1	3e-05
M	3	3e-05
M	1	0.00292857
M	2	0.000134475
M	Ctrl	3e-05
M	2	3.11177e-05
M	3	0.000235365
M	2	0.000218959
M	Ctrl	3e-05
M	3	0.00052355
M	2	3.77522e-05
M	2	3e-05
M	3	0.000122347
M	Ctrl	3e-05
M	3	0.000108748
M	Ctrl	3e-05
M	Ctrl	3e-05
M	1	8.67779e-05
M	1	3e-05
M	1	3e-05
M	1	6.46747e-05
M	Ctrl	0.000463421
M	1	0.00039561
M	Ctrl	3e-05
M	Ctrl	0.00103432
M	3	0.000138931
M	Ctrl	3e-05
M	2	3e-05
M	3	3e-05
M	3	5.65782e-05
M	Ctrl	3.95361e-05
M	1	3e-05
M	2	0.000108157
M	3	3.08347e-05
M	3	0.000645782
M	Ctrl	3e-05
M	Ctrl	3e-05
M	Ctrl	3e-05
M	4	0.000198831
M	1	0.000237656
M	Ctrl	3e-05
M	Ctrl	4.55636e-05
M	Ctrl	3e-05
M	Ctrl	3e-05
M	Ctrl	3e-05
M	Ctrl	3e-05
M	Ctrl	3e-05
M	1	0.000673564
M	1	4.75896e-05
M	Ctrl	9.64413e-05
M	1	3.10227e-05
M	Ctrl	3e-05
M	1	0.000538434
M	2	3e-05
M	Ctrl	3e-05
M	2	0.00030787
M	Ctrl	3e-05
M	1	3e-05
M	4	0.000172744
M	Ctrl	3e-05
M	Ctrl	3e-05
M	1	3e-05
M	Ctrl	3e-05
M	3	0.00128183
M	3	0.000131314
M	1	0.000127598
M	Ctrl	3e-05
M	3	0.000378589
M	1	0.000301494
M	1	0.000114033
M	2	3.16623e-05
M	Ctrl	3e-05
M	Ctrl	3e-05
M	Ctrl	3e-05
M	Ctrl	3e-05
M	Ctrl	3e-05
M	Ctrl	3e-05
M	Ctrl	0.000361337
M	2	3e-05
M	3	3e-05
M	Ctrl	7.70214e-05
M	Ctrl	3e-05
M	1	3e-05
M	Ctrl	3e-05
M	2	4.28467e-05
M	3	0.000444233
M	3	0.000136342
M	1	3e-05
M	Ctrl	3e-05
M	3	4.33057e-05
M	2	6.42701e-05
M	Ctrl	3e-05
M	1	0.000236777
M	1	0.000112656
M	1	0.000132253
M	4	0.000152634
M	1	0.000835179
M	3	3.91359e-05
M	2	3e-05
M	2	3e-05
M	3	0.00022631
M	Ctrl	3e-05
M	Ctrl	3e-05
M	1	0.000139195
M	1	0.000299325
M	Ctrl	0.000170558
M	3	0.000316149
M	2	0.000134931
M	3	3e-05
M	Ctrl	3e-05
M	Ctrl	3e-05
M	2	5.68828e-05
M	1	3e-05
M	1	0.000203777
M	Ctrl	3e-05
M	Ctrl	0.00013101
M	3	3e-05
M	3	6.35001e-05
M	2	0.000478952
M	1	3e-05
M	1	0.000188713
M	Ctrl	3e-05
M	Ctrl	3e-05
M	Ctrl	3e-05
M	Ctrl	6.97042e-05
M	Ctrl	3e-05
M	Ctrl	3e-05
M	Ctrl	3e-05
M	3	0.00048971
M	Ctrl	3e-05
M	2	0.000434276
M	Ctrl	3e-05
M	2	0.000124784
M	Ctrl	3e-05
M	1	8.29915e-05
M	2	3e-05
M	3	0.000135845
M	2	3e-05
M	Ctrl	0.000190823
M	1	6.26305e-05
M	1	3e-05
M	Ctrl	3.88365e-05
M	3	0.000129618
M	Ctrl	0.000358139
M	Ctrl	3e-05
M	Ctrl	5.13024e-05
M	Ctrl	3e-05
M	3	0.000185404
M	Ctrl	5.92288e-05
M	Ctrl	9.51897e-05
M	3	3e-05
M	Ctrl	3e-05
M	1	0.000199272
M	Ctrl	0.000489153
M	Ctrl	0.000218471
M	3	0.000112769
M	4	0.000137616
M	3	3e-05
M	3	0.000286482
M	3	0.000178557
M	1	6.33941e-05
M	2	0.000136701
M	Ctrl	3e-05
M	Ctrl	3e-05
M	1	3e-05
M	1	3e-05
M	1	3.7594e-05
M	Ctrl	3e-05
M	Ctrl	3e-05
M	2	3.03716e-05
M	2	9.49983e-05
M	4	0.000534217
M	Ctrl	3e-05
M	3	3e-05
M	Ctrl	3e-05
M	3	0.000448833
M	Ctrl	3e-05
M	1	0.000632084
M	1	3e-05
M	2	3e-05
M	Ctrl	3e-05
M	3	0.000288731
M	3	0.000681066
M	Ctrl	3e-05
M	Ctrl	3e-05
M	2	3e-05
M	Ctrl	3e-05
M	Ctrl	7.14507e-05
M	Ctrl	0.000103042
M	3	5.61255e-05
M	Ctrl	3e-05
M	3	0.000536273
M	Ctrl	3e-05
M	1	0.000820979
M	Ctrl	3e-05
M	3	4.65978e-05
M	Ctrl	4.39245e-05
M	Ctrl	3e-05
M	Ctrl	3e-05
M	1	3e-05
M	3	8.51317e-05
M	4	0.000119839
M	2	3e-05
M	1	3.35098e-05
M	Ctrl	6.16162e-05
M	Ctrl	3e-05
M	Ctrl	3e-05
M	3	0.000262261
M	Ctrl	3e-05
M	3	0.000277891
M	3	0.000429738
M	Ctrl	3e-05
M	2	3e-05
M	3	0.000111815
M	Ctrl	3e-05
M	3	3e-05
M	1	0.000112371
M	3	3.38685e-05
M	1	3e-05
M	3	0.000336495
M	2	9.03043e-05
M	2	0.00017301
M	3	0.000346745
M	2	3e-05
M	3	5.37989e-05
M	1	0.000421327
M	1	3e-05
M	3	3e-05
M	3	0.000563373
M	1	5.54516e-05
M	1	3e-05
M	3	0.0001997
M	1	6.23068e-05
M	2	0.000141156
M	3	0.000335243
M	2	3e-05
M	1	3e-05
M	Ctrl	3e-05
M	1	0.000189169
M	3	0.000297894
M	2	3.61513e-05
M	Ctrl	3e-05
M	1	3e-05
M	1	0.000239642
M	3	0.000293233
M	3	3.7908e-05
M	1	0.000212804
M	Ctrl	3e-05
M	2	0.000101848
M	1	3e-05
M	Ctrl	3e-05
M	3	9.40125e-05
M	3	0.000308309
M	1	9.17478e-05
M	Ctrl	3e-05
M	Ctrl	3e-05
M	Ctrl	3e-05
M	3	3e-05
M	2	4.02625e-05
M	3	4.27801e-05
M	2	5.3674e-05
M	Ctrl	3e-05
M	1	0.000507532
M	Ctrl	3e-05
M	Ctrl	3e-05
M	2	6.98344e-05
M	Ctrl	3e-05
M	4	0.000252435
M	2	0.000111887
M	3	3e-05
M	4	0.000189243
M	3	0.000227322
M	Ctrl	3e-05
M	Ctrl	3e-05
M	2	7.21391e-05
M	Ctrl	3e-05
M	2	3e-05
M	3	0.000253063
M	2	0.000194925
M	Ctrl	3e-05
M	4	0.00195075
M	1	3.25588e-05
M	Ctrl	3e-05
M	2	3e-05
M	1	7.19176e-05
M	Ctrl	3e-05
M	Ctrl	3e-05
M	1	3e-05
M	Ctrl	3e-05
M	3	7.26417e-05
M	Ctrl	3e-05
M	Ctrl	3e-05
M	1	3e-05
M	Ctrl	3e-05
M	Ctrl	0.000124248
M	1	0.000108121
M	Ctrl	3e-05
M	3	3e-05
M	1	8.12744e-05
M	3	0.000112898
M	Ctrl	3e-05
M	3	6.69541e-05
M	1	3e-05
M	3	3.75101e-05
M	2	4.60702e-05
M	3	0.00121984
M	1	4.71128e-05
M	1	5.72795e-05
M	3	3e-05
M	Ctrl	3e-05
M	1	3e-05
M	Ctrl	3e-05
M	Ctrl	3e-05
M	2	3.82351e-05
M	Ctrl	3e-05
M	Ctrl	3e-05
M	Ctrl	3e-05
M	3	3e-05
M	1	3.20318e-05
M	Ctrl	3e-05
M	4	0.000247774
M	Ctrl	3e-05
M	3	8.07838e-05
M	Ctrl	3e-05
M	2	5.86003e-05
M	Ctrl	3e-05
M	Ctrl	3e-05
M	1	3e-05
M	2	5.59341e-05
M	Ctrl	3e-05
M	Ctrl	3e-05
M	1	3.55543e-05
M	3	6.07964e-05
M	Ctrl	0.000201772
M	Ctrl	3e-05
M	1	4.89812e-05
M	Ctrl	3e-05
M	Ctrl	3e-05
M	Ctrl	3e-05
M	1	0.000190358
M	Ctrl	3e-05
M	2	3e-05
M	4	0.000541497
M	Ctrl	5.00943e-05
M	Ctrl	3e-05
M	Ctrl	3e-05
M	1	3.09645e-05
M	1	3e-05
M	3	9.4656e-05
M	Ctrl	3e-05
M	Ctrl	4.51152e-05
M	2	0.000171845
M	2	3e-05
M	1	3e-05
M	1	6.22768e-05
M	Ctrl	3e-05
M	Ctrl	3e-05
M	2	4.57652e-05
M	Ctrl	3e-05
M	1	0.000118117
M	3	0.000118917
M	Ctrl	3e-05
M	Ctrl	3e-05
M	3	0.000666476
M	3	0.000188458
M	3	0.000436443
M	3	0.000777353
M	Ctrl	4.60412e-05
M	Ctrl	3e-05
M	3	0.000150105
M	3	3e-05
M	1	3e-05
M	3	3.53245e-05
M	3	3e-05
M	3	0.000576182
M	3	3e-05
M	3	0.000430619
M	1	3e-05
M	1	3e-05
M	1	0.000102575
M	1	0.000306177
M	3	4.38757e-05
M	Ctrl	3e-05
M	1	0.00013286
M	3	0.000536692
M	1	3e-05
M	2	3e-05
M	2	5.37403e-05
M	1	0.00012088
M	2	0.000198226
M	Ctrl	3e-05
M	2	3e-05
M	3	5.85995e-05
M	1	5.40526e-05
M	1	0.00016876
M	2	0.000158932
M	Ctrl	3e-05
M	Ctrl	3e-05
M	3	0.000146296
M	2	0.000143175
M	1	8.64099e-05
M	Ctrl	3e-05
M	1	0.000953592
M	3	0.00066348
M	Ctrl	3e-05
M	2	0.000283058
M	2	0.000471037
M	3	6.09818e-05
M	2	3e-05
M	Ctrl	4.51396e-05
M	Ctrl	3e-05
M	Ctrl	3e-05
M	2	3e-05
M	1	5.10595e-05
M	Ctrl	0.000461963
M	Ctrl	3e-05
M	1	5.70109e-05
M	3	0.000181127
M	Ctrl	3e-05
M	1	3e-05
M	1	3e-05
M	3	0.000207995
M	Ctrl	3.81745e-05
M	1	0.000283266
M	Ctrl	3e-05
M	Ctrl	0.000100691
M	2	7.20747e-05
M	2	0.000170809
M	3	0.000117215
M	Ctrl	3e-05
M	Ctrl	3e-05
M	3	0.000421242
M	Ctrl	3e-05
M	Ctrl	3e-05
M	Ctrl	3e-05
M	Ctrl	5.23679e-05
M	Ctrl	0.00026187
M	Ctrl	0.000368947
M	1	3e-05
M	2	3e-05
M	3	3e-05
M	Ctrl	3e-05
M	Ctrl	3e-05
M	3	0.000261001
M	3	0.000215706
M	2	0.000172946
M	Ctrl	3e-05
M	2	0.000437597
M	4	0.000867091
M	1	3e-05
M	3	0.00121626
M	1	7.14167e-05
M	1	3e-05
M	Ctrl	3e-05
M	4	0.000373508
M	4	0.000448784
M	Ctrl	3e-05
M	Ctrl	3e-05
M	Ctrl	0.00115197
M	Ctrl	3e-05
M	Ctrl	3e-05
M	Ctrl	0.000462679
M	1	0.000473194
M	1	0.000129604
M	Ctrl	3e-05
M	Ctrl	3e-05
M	2	0.000349939
M	2	4.03128e-05
M	Ctrl	3e-05
M	Ctrl	3e-05
M	Ctrl	3e-05
M	Ctrl	3e-05
M	Ctrl	0.000534087
M	3	0.000196879
M	4	3e-05
M	1	0.000652614
M	1	3e-05
M	2	3.79526e-05
M	Ctrl	3e-05
M	1	3e-05
M	Ctrl	3e-05
M	2	9.70414e-05
M	Ctrl	0.000152406
M	2	0.000117661
M	Ctrl	3e-05
M	2	0.000217426
M	3	8.58388e-05
M	1	0.000181959
M	1	3e-05
M	3	0.0002338
M	1	3.35901e-05
M	Ctrl	0.000102864
M	Ctrl	3e-05
M	1	0.000139901
M	2	7.28372e-05
M	3	0.000657691
M	Ctrl	3e-05
M	Ctrl	3e-05
M	Ctrl	3e-05
M	Ctrl	3e-05
M	2	6.69955e-05
M	Ctrl	3e-05
M	2	7.17927e-05
M	Ctrl	3e-05
M	Ctrl	3e-05
M	2	6.50948e-05
M	3	7.74313e-05
M	Ctrl	7.55216e-05
M	3	9.78155e-05
M	Ctrl	3e-05
M	3	0.001235
M	1	0.000127067
M	2	0.000213206
M	1	3e-05
M	3	0.000364348
M	2	0.000223814
M	2	4.04509e-05
M	4	0.000585303
M	3	0.000396128
M	2	0.000277774
M	2	7.16681e-05
M	2	6.11752e-05
M	Ctrl	3e-05
M	3	8.34028e-05
M	Ctrl	3e-05
M	2	0.000555964
M	3	0.000329449
M	1	5.57717e-05
M	Ctrl	3e-05
M	4	0.000266998
M	Ctrl	3e-05
M	1	5.47561e-05
M	1	3e-05
M	2	3e-05
M	1	4.95819e-05
M	1	8.20031e-05
M	1	9.9295e-05
M	2	3e-05
M	2	5.74341e-05
M	Ctrl	0.000131342
M	Ctrl	3e-05
M	1	0.000269096
M	2	5.31271e-05
M	3	0.000175116
M	Ctrl	3.43442e-05
M	Ctrl	0.000628411
M	Ctrl	7.29883e-05
M	Ctrl	3e-05
M	2	0.00015298
M	Ctrl	3e-05
M	1	3e-05
M	4	9.80557e-05
M	3	0.000417565
M	2	4.54656e-05
M	2	0.000132341
M	2	9.05797e-05
M	Ctrl	3e-05
M	3	6.52006e-05
M	Ctrl	7.29586e-05
M	Ctrl	6.99211e-05
M	1	3e-05
M	3	0.000300598
M	Ctrl	3e-05
M	2	5.12836e-05
M	1	0.000176282
M	Ctrl	7.77799e-05
M	3	3e-05
M	Ctrl	3e-05
M	3	0.000517455
M	Ctrl	3e-05
M	Ctrl	3e-05
M	Ctrl	4.70662e-05
M	1	0.000173081
M	Ctrl	3e-05
M	3	0.000421393
M	Ctrl	3e-05
M	Ctrl	3e-05
M	2	9.91648e-05
M	Ctrl	3e-05
M	1	0.000104774
M	2	4.37235e-05
M	1	3e-05
M	3	0.00058309
M	Ctrl	3e-05
M	1	3e-05
M	3	0.000184536
M	3	5.94645e-05
M	Ctrl	3e-05
M	Ctrl	3e-05
M	Ctrl	3e-05
M	Ctrl	3e-05
M	Ctrl	3e-05
M	Ctrl	3e-05
M	2	3e-05
M	3	0.000347676
M	Ctrl	0.00262143
M	3	0.000267325
M	1	0.000230779
M	Ctrl	3e-05
M	3	3e-05
M	1	0.000529715
M	2	3.8555e-05
M	1	5.61472e-05
M	Ctrl	0.000127614
M	2	4.32557e-05
M	Ctrl	0.00142529
M	Ctrl	7.07289e-05
M	1	7.32172e-05
M	Ctrl	0.00055528
M	Ctrl	3e-05
M	Ctrl	3e-05
M	Ctrl	3e-05
M	3	0.000203568
M	1	0.000643904
M	Ctrl	3e-05
M	Ctrl	3e-05
M	Ctrl	3e-05
M	2	3e-05
M	2	7.96077e-05
M	1	9.60905e-05
M	1	0.000235697
M	Ctrl	3e-05
M	1	6.44299e-05
M	Ctrl	3e-05
M	1	3e-05
M	1	8.73859e-05
M	Ctrl	3e-05
M	1	0.00014141
M	1	7.26551e-05
M	3	0.000515464
M	Ctrl	3e-05
M	1	0.00172297
M	Ctrl	3e-05
M	2	0.000697042
M	Ctrl	0.000104277
M	Ctrl	4.25586e-05
M	2	0.000179695
M	Ctrl	3e-05
M	3	0.000113837
M	1	0.000182832
M	1	6.98295e-05
M	Ctrl	3.03435e-05
M	Ctrl	3e-05
M	3	3.66535e-05
M	3	0.000210142
M	3	3e-05
M	1	0.000348189
M	3	8.89702e-05
M	1	0.000188886
M	Ctrl	0.000141741
M	1	0.00103834
M	1	0.000257508
M	Ctrl	3e-05
M	4	0.000277898
M	4	0.000394284
M	3	4.64641e-05
M	2	0.000273628
M	Ctrl	7.66812e-05
M	3	0.000107482
M	1	0.000481643
M	Ctrl	0.000138656
M	1	3e-05
M	1	5.54354e-05
M	Ctrl	3e-05
M	Ctrl	3e-05
M	3	0.000267007
M	3	0.000874413
M	Ctrl	3e-05
M	1	0.000241483
M	3	3e-05
M	Ctrl	3e-05
M	1	3e-05
M	3	8.74738e-05
M	2	0.00093452
M	Ctrl	3e-05
M	2	0.000173697
M	4	0.000735705
M	2	5.52161e-05
M	2	3e-05
M	Ctrl	3e-05
M	3	0.000274821
M	2	0.000879061
M	Ctrl	3e-05
M	1	0.000264102
M	1	3e-05
M	2	0.000462012
M	Ctrl	3e-05
M	Ctrl	3e-05
M	2	0.00223457
M	Ctrl	3e-05
M	2	0.000454436
M	Ctrl	3e-05
M	3	0.00012588
M	Ctrl	6.90493e-05
M	Ctrl	8.15494e-05
M	Ctrl	3e-05
M	1	3e-05
M	Ctrl	3e-05
M	Ctrl	4.39464e-05
M	Ctrl	3e-05
M	1	0.000337306
M	3	3e-05
M	3	8.64304e-05
M	Ctrl	3e-05
M	Ctrl	3e-05
M	Ctrl	3e-05
M	Ctrl	3e-05
M	Ctrl	3e-05
M	Ctrl	3e-05
M	Ctrl	3e-05
M	1	0.000168728
M	2	8.08904e-05
M	1	3.69072e-05
M	3	4.83461e-05
M	Ctrl	3e-05
M	2	0.000100529
M	Ctrl	3e-05
M	1	0.00010657
M	Ctrl	3e-05
M	3	4.01434e-05
M	Ctrl	3e-05
M	Ctrl	4.51848e-05
M	Ctrl	3e-05
M	2	9.081e-05
N	1	0.000192982
N	Ctrl	3e-05
N	1	3e-05
N	2	4.036e-05
N	1	0.000138109
N	Ctrl	3e-05
N	1	5.02311e-05
N	Ctrl	3e-05
N	2	0.000233439
N	Ctrl	3e-05
N	2	5.23764e-05
N	4	8.06387e-05
N	3	3e-05
N	Ctrl	3e-05
N	2	0.000172025
N	Ctrl	3.3853e-05
N	Ctrl	3e-05
N	Ctrl	3e-05
N	2	6.07622e-05
N	Ctrl	3e-05
N	2	7.00319e-05
N	1	3e-05
N	1	3e-05
N	Ctrl	3e-05
N	1	0.000253357
N	Ctrl	3e-05
N	Ctrl	3e-05
N	1	0.000169597
N	3	9.59116e-05
N	3	0.00010435
N	1	4.06521e-05
N	Ctrl	3e-05
N	Ctrl	3e-05
N	3	0.000252987
N	Ctrl	3e-05
N	1	0.000197845
N	Ctrl	3e-05
N	3	0.000144312
N	1	3e-05
N	1	3.0044e-05
N	Ctrl	3e-05
N	3	0.000243177
N	1	0.000121047
N	1	0.000106753
N	Ctrl	3e-05
N	Ctrl	3e-05
N	Ctrl	3e-05
N	3	4.47663e-05
N	4	0.000195081
N	1	6.5148e-05
N	Ctrl	3e-05
N	1	3e-05
N	1	5.13347e-05
N	1	3e-05
N	Ctrl	3e-05
N	Ctrl	3e-05
N	2	3.82248e-05
N	1	3e-05
N	Ctrl	3e-05
N	Ctrl	3e-05
N	3	7.43373e-05
N	Ctrl	3e-05
N	Ctrl	3e-05
N	Ctrl	8.97263e-05
N	Ctrl	3e-05
N	2	8.96714e-05
N	3	3.44021e-05
N	Ctrl	3e-05
N	1	3.97828e-05
N	Ctrl	3e-05
N	2	3e-05
N	4	0.000167997
N	1	0.000149211
N	Ctrl	3e-05
N	Ctrl	3e-05
N	1	5.2465e-05
N	Ctrl	3e-05
N	Ctrl	3e-05
N	Ctrl	3e-05
N	Ctrl	3e-05
N	Ctrl	3e-05
N	Ctrl	3e-05
N	1	3.04095e-05
N	1	3e-05
N	1	4.6601e-05
N	Ctrl	5.83363e-05
N	1	5.71143e-05
N	1	0.000126762
N	Ctrl	3e-05
N	4	7.84514e-05
N	1	0.000199074
N	3	3e-05
N	4	0.000230898
N	2	8.58896e-05
N	3	6.35277e-05
N	Ctrl	3e-05
N	1	3e-05
N	Ctrl	3e-05
N	1	3e-05
N	1	5.49099e-05
N	Ctrl	3e-05
N	Ctrl	3e-05
N	Ctrl	3e-05
N	3	7.5499e-05
N	Ctrl	3e-05
N	2	5.16636e-05
N	Ctrl	3e-05
N	Ctrl	3e-05
N	Ctrl	3.15055e-05
N	Ctrl	3e-05
N	Ctrl	3e-05
N	Ctrl	3e-05
N	1	0.000130027
N	4	8.43479e-05
N	2	7.40754e-05
N	Ctrl	3e-05
N	2	3e-05
N	Ctrl	3e-05
N	Ctrl	3e-05
N	2	6.8526e-05
N	3	3e-05
N	Ctrl	3e-05
N	Ctrl	3e-05
N	Ctrl	3e-05
N	Ctrl	3e-05
N	Ctrl	3e-05
N	Ctrl	3e-05
N	Ctrl	3e-05
N	Ctrl	3e-05
N	2	9.17936e-05
N	2	0.000123807
N	2	3e-05
N	Ctrl	3e-05
N	1	3e-05
N	Ctrl	3e-05
N	3	0.000134359
N	Ctrl	3.45865e-05
N	Ctrl	3e-05
N	Ctrl	3e-05
N	Ctrl	3e-05
N	Ctrl	3e-05
N	Ctrl	3e-05
N	Ctrl	3e-05
N	Ctrl	3e-05
N	Ctrl	3e-05
N	Ctrl	3e-05
N	Ctrl	3e-05
N	Ctrl	3e-05
N	Ctrl	3e-05
N	Ctrl	3e-05
N	1	3e-05
N	Ctrl	3e-05
N	3	3e-05
N	Ctrl	3e-05
N	Ctrl	3e-05
N	Ctrl	3e-05
N	Ctrl	3e-05
N	Ctrl	3e-05
N	Ctrl	3e-05
N	3	7.28828e-05
N	3	0.000101196
N	4	8.92698e-05
N	1	9.00516e-05
N	1	3e-05
N	1	4.85785e-05
N	2	0.000103852
N	1	5.0344e-05
N	Ctrl	3e-05
N	1	3e-05
N	1	0.000159445
N	1	0.000160525
N	1	0.000104254
N	1	7.015e-05
N	Ctrl	3e-05
N	1	7.44814e-05
N	Ctrl	3e-05
N	1	0.000180893
N	3	0.000104511
N	Ctrl	3e-05
N	3	3.41501e-05
N	2	7.69014e-05
N	2	0.000148478
N	Ctrl	3e-05
N	1	5.76774e-05
N	3	4.98844e-05
N	1	0.0003207
N	1	0.000185069
N	2	0.000537195
N	2	8.4145e-05
N	1	3.86317e-05
N	2	3e-05
N	1	0.000104121
N	Ctrl	3e-05
N	4	0.00035457
N	2	6.82485e-05
N	Ctrl	3e-05
N	Ctrl	3e-05
N	Ctrl	3e-05
N	1	5.13277e-05
N	3	6.19441e-05
N	1	0.000147704
N	3	3e-05
N	4	0.00035136
N	2	0.000132981
N	3	7.14031e-05
N	3	0.000470998
N	1	5.10601e-05
N	3	0.000137274
N	1	0.000122341
N	2	0.000135216
N	Ctrl	3e-05
N	2	6.44808e-05
N	3	0.000150226
N	2	0.000132949
N	Ctrl	3e-05
N	3	0.000459146
N	2	5.35055e-05
N	2	5.22917e-05
N	3	4.04793e-05
N	Ctrl	3.30535e-05
N	3	7.88154e-05
N	Ctrl	3e-05
N	Ctrl	3e-05
N	1	3e-05
N	1	3.92754e-05
N	1	3e-05
N	1	6.24311e-05
N	Ctrl	3e-05
N	1	6.30895e-05
N	Ctrl	3e-05
N	Ctrl	6.57023e-05
N	3	3e-05
N	Ctrl	3e-05
N	2	3e-05
N	3	3.5189e-05
N	3	3.75883e-05
N	Ctrl	3e-05
N	1	3e-05
N	2	3e-05
N	3	4.12797e-05
N	3	0.00015329
N	Ctrl	3e-05
N	Ctrl	3e-05
N	Ctrl	3e-05
N	4	0.000176488
N	1	5.8801e-05
N	Ctrl	3e-05
N	Ctrl	3e-05
N	Ctrl	3e-05
N	Ctrl	3e-05
N	Ctrl	3e-05
N	Ctrl	3e-05
N	Ctrl	3e-05
N	1	8.34376e-05
N	1	4.39348e-05
N	Ctrl	3e-05
N	1	3e-05
N	Ctrl	3e-05
N	1	3e-05
N	2	7.30754e-05
N	Ctrl	3e-05
N	2	0.000200471
N	Ctrl	3e-05
N	1	0.000109997
N	4	8.57133e-05
N	Ctrl	3e-05
N	Ctrl	3e-05
N	1	5.96356e-05
N	Ctrl	3e-05
N	3	0.000129331
N	3	0.000258738
N	1	0.000151318
N	Ctrl	6.41239e-05
N	3	0.000105069
N	1	0.000289698
N	1	8.83646e-05
N	2	5.04403e-05
N	Ctrl	3e-05
N	Ctrl	3e-05
N	Ctrl	3e-05
N	Ctrl	3e-05
N	Ctrl	3e-05
N	Ctrl	3e-05
N	Ctrl	3e-05
N	2	6.83051e-05
N	3	6.03637e-05
N	Ctrl	3e-05
N	Ctrl	3e-05
N	1	0.000257759
N	Ctrl	3e-05
N	2	3e-05
N	3	4.75594e-05
N	3	5.79014e-05
N	1	4.13462e-05
N	Ctrl	3e-05
N	3	3e-05
N	2	0.000193245
N	Ctrl	3e-05
N	1	0.000107423
N	1	3e-05
N	1	0.000200614
N	4	3.69604e-05
N	1	0.000538513
N	3	3e-05
N	2	5.62979e-05
N	2	4.33215e-05
N	3	3e-05
N	Ctrl	3e-05
N	Ctrl	3e-05
N	1	0.000107749
N	1	9.46772e-05
N	Ctrl	3e-05
N	3	0.000131472
N	2	0.000141992
N	3	4.95254e-05
N	Ctrl	3e-05
N	Ctrl	3e-05
N	2	0.000146111
N	1	0.000135228
N	1	0.00011162
N	Ctrl	3e-05
N	Ctrl	3.73371e-05
N	3	4.25236e-05
N	3	0.000170216
N	2	0.000184385
N	1	3e-05
N	1	0.000215105
N	Ctrl	3e-05
N	Ctrl	3.22751e-05
N	Ctrl	3e-05
N	Ctrl	4.70514e-05
N	Ctrl	3e-05
N	Ctrl	3e-05
N	Ctrl	3e-05
N	3	0.000222436
N	Ctrl	3e-05
N	2	5.91693e-05
N	Ctrl	3e-05
N	2	0.000164133
N	Ctrl	3e-05
N	1	3e-05
N	2	3e-05
N	3	0.000399312
N	2	7.17832e-05
N	Ctrl	3e-05
N	1	0.000196758
N	1	0.000115365
N	Ctrl	3e-05
N	3	6.60647e-05
N	Ctrl	3e-05
N	Ctrl	3e-05
N	Ctrl	3e-05
N	Ctrl	3e-05
N	3	5.82914e-05
N	Ctrl	3e-05
N	Ctrl	3e-05
N	3	4.58937e-05
N	Ctrl	3e-05
N	1	0.00011383
N	Ctrl	3e-05
N	Ctrl	3e-05
N	3	6.14999e-05
N	4	0.000137387
N	3	3e-05
N	3	0.000142254
N	3	9.6752e-05
N	1	0.000135413
N	2	4.24286e-05
N	Ctrl	4.42302e-05
N	Ctrl	3e-05
N	1	5.05958e-05
N	1	3e-05
N	1	6.44662e-05
N	Ctrl	3e-05
N	Ctrl	3.09325e-05
N	2	4.11619e-05
N	2	7.93525e-05
N	4	0.000166611
N	Ctrl	3e-05
N	3	3e-05
N	Ctrl	7.1892e-05
N	3	8.09334e-05
N	Ctrl	3e-05
N	1	3.06479e-05
N	1	8.17381e-05
N	2	3e-05
N	Ctrl	3e-05
N	3	0.000146565
N	3	7.59229e-05
N	Ctrl	3e-05
N	Ctrl	3e-05
N	2	3e-05
N	Ctrl	3e-05
N	Ctrl	3e-05
N	Ctrl	3e-05
N	3	3e-05
N	Ctrl	3e-05
N	3	0.000211727
N	Ctrl	3e-05
N	1	0.000503832
N	Ctrl	3e-05
N	3	3e-05
N	Ctrl	3e-05
N	Ctrl	3e-05
N	Ctrl	3e-05
N	1	3e-05
N	3	0.000218527
N	4	0.000113614
N	2	6.68235e-05
N	1	3e-05
N	Ctrl	3e-05
N	Ctrl	3e-05
N	Ctrl	3e-05
N	3	5.42329e-05
N	Ctrl	3e-05
N	3	0.000273382
N	3	0.000641504
N	Ctrl	3e-05
N	2	3e-05
N	3	6.07266e-05
N	Ctrl	3.47433e-05
N	3	0.00011661
N	1	4.08297e-05
N	3	0.000132313
N	1	3e-05
N	3	0.000223153
N	2	4.85618e-05
N	2	0.000122381
N	3	0.000114414
N	2	0.000105743
N	3	3.27736e-05
N	1	0.00035697
N	1	7.90858e-05
N	3	3e-05
N	3	6.93462e-05
N	1	0.000102942
N	1	3e-05
N	3	5.08233e-05
N	1	0.000132066
N	2	8.86038e-05
N	3	9.5195e-05
N	2	3e-05
N	1	5.7021e-05
N	Ctrl	3e-05
N	1	3e-05
N	3	0.000236314
N	2	5.41575e-05
N	Ctrl	3e-05
N	1	6.15072e-05
N	1	0.000172583
N	3	0.00016818
N	3	7.62408e-05
N	1	6.04639e-05
N	Ctrl	3e-05
N	2	3e-05
N	1	6.26737e-05
N	Ctrl	3e-05
N	3	0.000115831
N	3	4.96118e-05
N	1	0.000150414
N	Ctrl	3e-05
N	Ctrl	3.1141e-05
N	Ctrl	3e-05
N	3	3e-05
N	2	5.26822e-05
N	3	3e-05
N	2	0.000109665
N	Ctrl	6.39683e-05
N	1	3e-05
N	Ctrl	3e-05
N	Ctrl	3e-05
N	2	3e-05
N	Ctrl	3e-05
N	4	8.77501e-05
N	2	0.00011066
N	3	6.17236e-05
N	4	0.000423319
N	3	3e-05
N	Ctrl	3e-05
N	Ctrl	3e-05
N	2	3.2467e-05
N	Ctrl	3e-05
N	2	5.17424e-05
N	3	0.000160722
N	2	8.78867e-05
N	Ctrl	3e-05
N	4	8.88198e-05
N	1	8.89274e-05
N	Ctrl	3e-05
N	2	0.000101285
N	1	3e-05
N	Ctrl	3e-05
N	Ctrl	3e-05
N	1	8.3956e-05
N	Ctrl	3e-05
N	3	9.92331e-05
N	Ctrl	3e-05
N	Ctrl	3e-05
N	1	0.000109832
N	Ctrl	3e-05
N	Ctrl	3e-05
N	1	9.53459e-05
N	Ctrl	3e-05
N	3	3e-05
N	1	0.000210009
N	3	0.000113816
N	Ctrl	3e-05
N	3	3.87845e-05
N	1	4.83224e-05
N	3	3.69222e-05
N	2	3e-05
N	3	0.000301238
N	1	3e-05
N	1	6.13751e-05
N	3	0.000105039
N	Ctrl	3e-05
N	1	3e-05
N	Ctrl	3e-05
N	Ctrl	3e-05
N	2	3e-05
N	Ctrl	3e-05
N	Ctrl	3e-05
N	Ctrl	3e-05
N	3	3e-05
N	1	3.13303e-05
N	Ctrl	3e-05
N	4	3e-05
N	Ctrl	3e-05
N	3	3e-05
N	Ctrl	3e-05
N	2	4.95557e-05
N	Ctrl	3e-05
N	Ctrl	3e-05
N	1	3e-05
N	2	0.00016331
N	Ctrl	3e-05
N	Ctrl	4.30895e-05
N	1	3e-05
N	3	6.80689e-05
N	Ctrl	3e-05
N	Ctrl	3e-05
N	1	4.884e-05
N	Ctrl	4.7995e-05
N	Ctrl	3e-05
N	Ctrl	3e-05
N	1	9.30514e-05
N	Ctrl	3e-05
N	2	3e-05
N	4	0.000201514
N	Ctrl	3e-05
N	Ctrl	3e-05
N	Ctrl	3e-05
N	1	8.88626e-05
N	1	3e-05
N	3	3e-05
N	Ctrl	3e-05
N	Ctrl	4.10164e-05
N	2	0.00020447
N	2	4.12797e-05
N	1	0.000129113
N	1	0.00014866
N	Ctrl	3e-05
N	Ctrl	3e-05
N	2	0.00026391
N	Ctrl	3e-05
N	1	0.00011151
N	3	7.1512e-05
N	Ctrl	3e-05
N	Ctrl	3e-05
N	3	0.000412201
N	3	0.000222025
N	3	0.0002893
N	3	0.000287315
N	Ctrl	3e-05
N	Ctrl	3e-05
N	3	8.39819e-05
N	3	5.5814e-05
N	1	6.02107e-05
N	3	3e-05
N	3	0.000122543
N	3	0.00013137
N	3	3e-05
N	3	0.000329745
N	1	3e-05
N	1	3e-05
N	1	3e-05
N	1	0.000150271
N	3	4.24574e-05
N	Ctrl	3e-05
N	1	0.000181304
N	3	0.000109143
N	1	3e-05
N	2	3.83646e-05
N	2	0.00017618
N	1	0.000101533
N	2	3.57509e-05
N	Ctrl	3e-05
N	2	6.24502e-05
N	3	5.74531e-05
N	1	6.80605e-05
N	1	0.000329342
N	2	7.13165e-05
N	Ctrl	3e-05
N	Ctrl	3e-05
N	3	0.000104773
N	2	3e-05
N	1	0.000116521
N	Ctrl	3e-05
N	1	0.000575525
N	3	8.92459e-05
N	Ctrl	3e-05
N	2	0.000207792
N	2	0.000300902
N	3	4.16008e-05
N	2	3e-05
N	Ctrl	3e-05
N	Ctrl	3e-05
N	Ctrl	3e-05
N	2	9.55097e-05
N	1	3.52684e-05
N	Ctrl	3e-05
N	Ctrl	3e-05
N	1	4.48941e-05
N	3	0.000100824
N	Ctrl	3e-05
N	1	9.38011e-05
N	1	5.00795e-05
N	3	0.000162025
N	Ctrl	3e-05
N	1	8.26253e-05
N	Ctrl	3e-05
N	Ctrl	3e-05
N	2	3e-05
N	2	0.000128177
N	3	7.57418e-05
N	Ctrl	3e-05
N	Ctrl	3e-05
N	3	0.00015351
N	Ctrl	3e-05
N	Ctrl	3e-05
N	Ctrl	3e-05
N	Ctrl	3e-05
N	Ctrl	3e-05
N	Ctrl	3e-05
N	1	4.55021e-05
N	2	8.58304e-05
N	3	3e-05
N	Ctrl	3e-05
N	Ctrl	3e-05
N	3	0.000110026
N	3	3e-05
N	2	3e-05
N	Ctrl	3e-05
N	2	0.000100018
N	4	0.000146986
N	1	0.000124697
N	3	0.000317914
N	1	3e-05
N	1	5.33618e-05
N	Ctrl	3e-05
N	4	0.000196731
N	4	0.00020226
N	Ctrl	3e-05
N	Ctrl	3e-05
N	Ctrl	3e-05
N	Ctrl	3e-05
N	Ctrl	3e-05
N	Ctrl	3e-05
N	1	0.000268577
N	1	5.0175e-05
N	Ctrl	3e-05
N	Ctrl	3e-05
N	2	0.000208657
N	2	9.36593e-05
N	Ctrl	3e-05
N	Ctrl	3e-05
N	Ctrl	3e-05
N	Ctrl	3e-05
N	Ctrl	3e-05
N	3	9.48034e-05
N	4	5.28688e-05
N	1	3.27633e-05
N	1	4.24779e-05
N	2	8.8819e-05
N	Ctrl	3e-05
N	1	3.40615e-05
N	Ctrl	3e-05
N	2	0.000171287
N	Ctrl	6.27536e-05
N	2	0.000412953
N	Ctrl	3e-05
N	2	8.20266e-05
N	3	4.23406e-05
N	1	5.6193e-05
N	1	3e-05
N	3	3e-05
N	1	8.60585e-05
N	Ctrl	3e-05
N	Ctrl	3e-05
N	1	3e-05
N	2	0.000127345
N	3	3e-05
N	Ctrl	3e-05
N	Ctrl	3e-05
N	Ctrl	3e-05
N	Ctrl	3e-05
N	2	9.26886e-05
N	Ctrl	3e-05
N	2	3.61383e-05
N	Ctrl	3e-05
N	Ctrl	3e-05
N	2	9.08041e-05
N	3	5.06887e-05
N	Ctrl	3e-05
N	3	9.99633e-05
N	Ctrl	3.41047e-05
N	3	0.000147817
N	1	4.64727e-05
N	2	9.81098e-05
N	1	3e-05
N	3	0.000220159
N	2	6.14056e-05
N	2	4.31028e-05
N	4	0.000229516
N	3	8.44894e-05
N	2	7.96206e-05
N	2	6.85627e-05
N	2	3e-05
N	Ctrl	3e-05
N	3	0.000175728
N	Ctrl	3e-05
N	2	5.17558e-05
N	3	0.000213794
N	1	3e-05
N	Ctrl	3e-05
N	4	0.000110044
N	Ctrl	3e-05
N	1	0.000107468
N	1	4.48596e-05
N	2	3e-05
N	1	9.20697e-05
N	1	8.99697e-05
N	1	0.000282338
N	2	5.67402e-05
N	2	5.48115e-05
N	Ctrl	3e-05
N	Ctrl	3e-05
N	1	0.000197523
N	2	5.16903e-05
N	3	0.000162072
N	Ctrl	3e-05
N	Ctrl	3e-05
N	Ctrl	3e-05
N	Ctrl	3e-05
N	2	0.000142207
N	Ctrl	3e-05
N	1	3e-05
N	4	0.000117436
N	3	7.05774e-05
N	2	0.000108743
N	2	8.7867e-05
N	2	3e-05
N	Ctrl	3e-05
N	3	8.69624e-05
N	Ctrl	3.00571e-05
N	Ctrl	3e-05
N	1	3.13126e-05
N	3	0.0001713
N	Ctrl	3e-05
N	2	3e-05
N	1	0.000103763
N	Ctrl	3e-05
N	3	3e-05
N	Ctrl	3e-05
N	3	0.000140726
N	Ctrl	3e-05
N	Ctrl	3e-05
N	Ctrl	3e-05
N	1	0.000164152
N	Ctrl	3e-05
N	3	6.62998e-05
N	Ctrl	3e-05
N	Ctrl	3e-05
N	2	5.95181e-05
N	Ctrl	3e-05
N	1	5.16609e-05
N	2	3e-05
N	1	3.78592e-05
N	3	0.000295998
N	Ctrl	3e-05
N	1	3e-05
N	3	0.000150362
N	3	6.01106e-05
N	Ctrl	3e-05
N	Ctrl	3e-05
N	Ctrl	3e-05
N	Ctrl	3e-05
N	Ctrl	3e-05
N	Ctrl	3e-05
N	2	3e-05
N	3	0.000457501
N	Ctrl	3e-05
N	3	9.88338e-05
N	1	0.000112397
N	Ctrl	3e-05
N	3	6.46099e-05
N	1	0.000141408
N	2	3e-05
N	1	4.59712e-05
N	Ctrl	3e-05
N	2	3e-05
N	Ctrl	3e-05
N	Ctrl	3.65283e-05
N	1	3e-05
N	Ctrl	3e-05
N	Ctrl	3e-05
N	Ctrl	3e-05
N	Ctrl	3e-05
N	3	0.0005745
N	1	3e-05
N	Ctrl	3.52659e-05
N	Ctrl	3e-05
N	Ctrl	3e-05
N	2	5.59384e-05
N	2	0.000114003
N	1	8.01646e-05
N	1	3e-05
N	Ctrl	3e-05
N	1	3.27107e-05
N	Ctrl	3e-05
N	1	0.000154763
N	1	8.83022e-05
N	Ctrl	3e-05
N	1	7.0794e-05
N	1	7.88931e-05
N	3	4.65387e-05
N	Ctrl	3e-05
N	1	0.000148743
N	Ctrl	3e-05
N	2	3e-05
N	Ctrl	3e-05
N	Ctrl	8.2122e-05
N	2	7.65248e-05
N	Ctrl	3e-05
N	3	3e-05
N	1	4.90906e-05
N	1	3e-05
N	Ctrl	3e-05
N	Ctrl	3e-05
N	3	3.62214e-05
N	3	0.000147692
N	3	5.79408e-05
N	1	3e-05
N	3	4.9763e-05
N	1	3e-05
N	Ctrl	3e-05
N	1	4.57645e-05
N	1	0.000116949
N	Ctrl	3e-05
N	4	0.000139458
N	4	0.000309235
N	3	6.25538e-05
N	2	3e-05
N	Ctrl	3e-05
N	3	5.90228e-05
N	1	9.27577e-05
N	Ctrl	3e-05
N	1	8.279e-05
N	1	0.000184152
N	Ctrl	3e-05
N	Ctrl	3e-05
N	3	3e-05
N	3	0.00026626
N	Ctrl	3e-05
N	1	9.08286e-05
N	3	5.36164e-05
N	Ctrl	3e-05
N	1	6.39908e-05
N	3	5.51336e-05
N	2	0.000337655
N	Ctrl	3e-05
N	2	0.000225357
N	4	0.0011962
N	2	7.32587e-05
N	2	3e-05
N	Ctrl	3e-05
N	3	3e-05
N	2	8.31578e-05
N	Ctrl	3e-05
N	1	0.000193015
N	1	3e-05
N	2	0.000103351
N	Ctrl	3e-05
N	Ctrl	3e-05
N	2	0.000158065
N	Ctrl	3e-05
N	2	0.00024101
N	Ctrl	3e-05
N	3	4.19666e-05
N	Ctrl	3e-05
N	Ctrl	3e-05
N	Ctrl	3e-05
N	1	3.21096e-05
N	Ctrl	3e-05
N	Ctrl	3e-05
N	Ctrl	3e-05
N	1	0.000152425
N	3	3.50234e-05
N	3	3e-05
N	Ctrl	3e-05
N	Ctrl	3e-05
N	Ctrl	3e-05
N	Ctrl	3e-05
N	Ctrl	3e-05
N	Ctrl	3e-05
N	Ctrl	3e-05
N	1	5.55062e-05
N	2	0.000101794
N	1	7.21883e-05
N	3	4.75937e-05
N	Ctrl	3e-05
N	2	0.000168636
N	Ctrl	3e-05
N	1	0.000114331
N	Ctrl	3e-05
N	3	4.25604e-05
N	Ctrl	3e-05
N	Ctrl	3e-05
N	Ctrl	3e-05
N	2	3e-05
S	1	4.93608e-05
S	Ctrl	3e-05
S	1	5.34424e-05
S	2	6.24584e-05
S	1	0.000299083
S	Ctrl	3e-05
S	1	9.15643e-05
S	Ctrl	3e-05
S	2	0.000134126
S	Ctrl	3e-05
S	2	3e-05
S	4	6.08772e-05
S	3	0.000124235
S	Ctrl	3e-05
S	2	6.22995e-05
S	Ctrl	3e-05
S	Ctrl	3e-05
S	Ctrl	3e-05
S	2	4.96136e-05
S	Ctrl	3e-05
S	2	0.000143885
S	1	3e-05
S	1	3e-05
S	Ctrl	3e-05
S	1	0.000181077
S	Ctrl	3.09387e-05
S	Ctrl	3e-05
S	1	0.000246026
S	3	4.63886e-05
S	3	0.000217304
S	1	3e-05
S	Ctrl	3e-05
S	Ctrl	3e-05
S	3	3e-05
S	Ctrl	3e-05
S	1	3e-05
S	Ctrl	3e-05
S	3	0.000371586
S	1	3.12466e-05
S	1	3.06026e-05
S	Ctrl	3e-05
S	3	0.000205993
S	1	3.09953e-05
S	1	5.66243e-05
S	Ctrl	3e-05
S	Ctrl	3.36992e-05
S	Ctrl	3e-05
S	3	4.3778e-05
S	4	0.000187869
S	1	4.35986e-05
S	Ctrl	3e-05
S	1	3e-05
S	1	7.75795e-05
S	1	3e-05
S	Ctrl	4.66516e-05
S	Ctrl	3e-05
S	2	0.000284175
S	1	3e-05
S	Ctrl	3e-05
S	Ctrl	3e-05
S	3	0.000153445
S	Ctrl	3e-05
S	Ctrl	0.000249604
S	Ctrl	0.000158172
S	Ctrl	0.000370197
S	2	5.95779e-05
S	3	6.67601e-05
S	Ctrl	3e-05
S	1	3e-05
S	Ctrl	3.5137e-05
S	2	6.60476e-05
S	4	0.000237125
S	1	3e-05
S	Ctrl	3e-05
S	Ctrl	0.000104072
S	1	3e-05
S	Ctrl	3e-05
S	Ctrl	3.73255e-05
S	Ctrl	3e-05
S	Ctrl	3e-05
S	Ctrl	9.10187e-05
S	Ctrl	3e-05
S	1	6.1107e-05
S	1	3.77392e-05
S	1	5.19177e-05
S	Ctrl	3e-05
S	1	3e-05
S	1	3e-05
S	Ctrl	3e-05
S	4	0.0002899
S	1	3e-05
S	3	3.0292e-05
S	4	0.000279311
S	2	3e-05
S	3	0.000105272
S	Ctrl	3e-05
S	1	9.82833e-05
S	Ctrl	7.74094e-05
S	1	3e-05
S	1	9.03947e-05
S	Ctrl	3e-05
S	Ctrl	3e-05
S	Ctrl	3e-05
S	3	0.000175997
S	Ctrl	3e-05
S	2	3e-05
S	Ctrl	3e-05
S	Ctrl	3e-05
S	Ctrl	0.000430706
S	Ctrl	3e-05
S	Ctrl	3e-05
S	Ctrl	3e-05
S	1	7.83776e-05
S	4	4.26937e-05
S	2	0.000100991
S	Ctrl	3e-05
S	2	3e-05
S	Ctrl	3e-05
S	Ctrl	3e-05
S	2	0.000182261
S	3	3e-05
S	Ctrl	3e-05
S	Ctrl	3e-05
S	Ctrl	3e-05
S	Ctrl	3e-05
S	Ctrl	3e-05
S	Ctrl	3e-05
S	Ctrl	3e-05
S	Ctrl	0.000235936
S	2	0.000100104
S	2	8.47858e-05
S	2	8.08955e-05
S	Ctrl	5.82452e-05
S	1	3e-05
S	Ctrl	3e-05
S	3	8.42432e-05
S	Ctrl	3e-05
S	Ctrl	3e-05
S	Ctrl	3e-05
[truncated: 1,721 more rows]

## Sheet: Fig_4a
Stimulation	Time.from.diagnosis	ratio
U	212	3e-05
U	105	3e-05
U	69	3e-05
U	186	3e-05
U	220	3e-05
U	105	3e-05
U	116	3e-05
U	86	3e-05
U	104	3e-05
U	124	3e-05
U	98	3e-05
U	196	3e-05
U	95	3e-05
U	219	6.84088e-05
U	112	3e-05
U	99	3e-05
U	222	3e-05
U	162	3.31906e-05
U	110	3e-05
U	84	3e-05
U	121	3e-05
U	221	3e-05
U	243	3e-05
U	79	3e-05
U	107	3e-05
U	106	3e-05
U	44	4.32688e-05
U	147	3e-05
U	106	3e-05
U	100	3e-05
U	234	3e-05
U	116	3e-05
U	118	3e-05
U	206	3e-05
U	244	3e-05
U	98	3e-05
U	116	3e-05
U	99	3e-05
U	212	5.03766e-05
U	119	3e-05
U	111	3e-05
U	218	3e-05
U	119	3e-05
U	105	3e-05
U	55	3e-05
U	96	3e-05
U	132	3e-05
U	45	3e-05
U	177	3e-05
U	112	3e-05
U	34	3e-05
U	162	3e-05
U	232	3e-05
U	189	3e-05
U	238	3e-05
U	114	3e-05
U	108	4.91589e-05
U	112	3e-05
U	97	3e-05
U	95	3e-05
U	193	3e-05
U	101	3e-05
U	97	3e-05
U	140	3e-05
U	149	3e-05
U	243	3e-05
U	219	3e-05
U	112	3e-05
U	110	3e-05
U	203	3e-05
U	190	3e-05
U	105	3e-05
U	98	3e-05
U	98	3e-05
U	106	3e-05
U	132	3e-05
U	210	3e-05
U	124	3e-05
U	149	3e-05
U	106	3e-05
U	99	3e-05
U	225	3e-05
U	229	3e-05
U	111	3e-05
U	100	3e-05
U	212	3e-05
U	248	3e-05
U	125	3.98279e-05
U	199	3e-05
U	107	3e-05
U	113	3e-05
U	112	3e-05
U	240	3e-05
U	40	3e-05
U	218	3e-05
U	93	3e-05
U	115	3e-05
U	243	3e-05
U	95	3e-05
U	207	3e-05
U	238	3e-05
U	32	5.4612e-05
U	91	3e-05
U	107	3e-05
U	243	3e-05
U	102	3e-05
U	244	3e-05
U	107	3e-05
U	36	3e-05
U	234	8.79183e-05
U	255	3e-05
U	145	3e-05
U	54	3e-05
U	245	3e-05
U	253	3e-05
U	209	3e-05
U	210	3e-05
U	209	3e-05
U	99	3e-05
U	219	3e-05
U	217	3e-05
U	119	3e-05
U	192	3e-05
U	113	3e-05
U	111	3e-05
U	107	3e-05
U	102	3e-05
U	105	3e-05
U	100	3e-05
U	225	3e-05
U	247	3e-05
U	110	3e-05
U	155	3e-05
U	110	3e-05
U	195	3.46709e-05
U	117	3e-05
U	114	3e-05
U	172	3e-05
U	222	0.000179031
U	97	3e-05
U	114	3e-05
U	103	3e-05
U	106	3e-05
U	218	3e-05
U	101	3e-05
U	219	3e-05
U	85	3e-05
U	112	3e-05
U	155	3e-05
U	92	3e-05
U	109	3e-05
U	100	3e-05
U	227	3e-05
U	107	3e-05
U	207	3e-05
U	119	3e-05
U	206	3e-05
U	113	3e-05
U	233	3e-05
U	101	3e-05
U	192	3e-05
U	251	8.65258e-05
U	114	3e-05
U	188	3e-05
U	43	3e-05
U	35	3e-05
U	107	3e-05
U	245	3e-05
U	198	3.092e-05
U	206	3e-05
U	155	3e-05
U	123	3e-05
U	91	3e-05
U	209	3e-05
U	164	3e-05
U	200	0.000107937
U	253	3e-05
U	113	0.000131428
U	189	5.203e-05
U	178	3e-05
U	214	3e-05
U	223	3.3255e-05
U	191	3e-05
U	176	3e-05
U	189	3e-05
U	99	3e-05
U	196	3e-05
U	224	3e-05
U	121	3e-05
U	138	3e-05
U	111	3e-05
U	197	4.42824e-05
U	105	3e-05
U	231	3e-05
U	224	3e-05
U	116	3e-05
U	106	3e-05
U	99	3e-05
U	93	5.82027e-05
U	185	3e-05
U	197	3e-05
U	225	3e-05
U	214	3e-05
U	212	3e-05
U	100	3e-05
U	39	3e-05
U	250	3e-05
U	97	3e-05
U	204	3e-05
U	213	3e-05
U	68	3e-05
U	189	3e-05
U	138	3e-05
U	197	3e-05
U	98	3e-05
U	238	3e-05
U	95	3e-05
U	243	3e-05
U	146	3e-05
U	219	3e-05
U	233	3e-05
U	105	3e-05
U	106	3e-05
U	108	6.73627e-05
U	99	3e-05
U	67	3e-05
U	39	3e-05
U	120	3e-05
U	158	3e-05
U	203	3e-05
U	187	3e-05
U	86	3e-05
U	243	3e-05
U	107	3e-05
U	105	3e-05
U	210	3e-05
U	217	3e-05
U	141	3e-05
U	225	3e-05
U	232	3e-05
U	230	3e-05
U	242	3e-05
U	105	3e-05
U	223	4.39715e-05
U	218	4.18165e-05
U	99	3e-05
U	226	3e-05
U	106	3e-05
U	141	3e-05
U	142	3e-05
U	230	3e-05
U	107	3e-05
U	231	3e-05
U	259	3e-05
U	106	3e-05
U	49	3e-05
U	247	3e-05
U	152	3e-05
U	124	7.83453e-05
U	106	3e-05
U	100	3e-05
U	232	3e-05
U	213	3e-05
U	105	3e-05
U	98	3e-05
U	225	3e-05
U	102	3e-05
U	145	3e-05
U	219	3e-05
U	90	3e-05
U	141	3e-05
U	112	3e-05
U	104	3e-05
U	97	3e-05
U	110	3e-05
U	114	3e-05
U	108	3e-05
U	134	3.28904e-05
U	107	3e-05
U	144	3e-05
U	54	3e-05
U	110	3e-05
U	115	3e-05
U	229	3e-05
U	102	3e-05
U	259	3e-05
U	108	3e-05
U	215	3e-05
U	199	3e-05
U	220	3e-05
U	189	3e-05
U	98	3e-05
U	99	3e-05
U	156	3e-05
U	228	3e-05
U	82	3e-05
U	107	3e-05
U	112	3e-05
U	228	5.38329e-05
U	115	3e-05
U	138	3e-05
U	169	3e-05
U	211	3.72752e-05
U	110	3e-05
U	106	3e-05
U	204	3e-05
U	231	3e-05
U	216	3e-05
U	107	3e-05
U	82	3e-05
U	215	3e-05
U	117	3e-05
U	189	0.000136033
U	222	3e-05
U	203	3e-05
U	143	4.45884e-05
U	110	3e-05
U	119	3e-05
U	92	3e-05
U	110	3e-05
U	244	3e-05
U	94	3e-05
U	228	7.68654e-05
U	99	3e-05
U	115	3e-05
U	214	3e-05
U	87	3e-05
U	111	3e-05
U	231	3e-05
U	105	3e-05
U	124	3e-05
U	104	3e-05
U	106	3e-05
U	176	3e-05
U	137	3e-05
U	225	3e-05
U	218	3e-05
U	72	3e-05
U	221	3e-05
U	115	3e-05
U	231	3e-05
U	106	3e-05
U	229	3e-05
U	111	3e-05
U	230	3e-05
U	147	3e-05
U	109	3e-05
U	112	3e-05
U	170	3e-05
U	145	3e-05
U	107	3e-05
U	209	3e-05
U	107	3e-05
U	154	3e-05
U	98	3e-05
U	175	3e-05
U	224	3e-05
U	140	3e-05
U	121	3e-05
U	111	3e-05
U	57	3e-05
U	203	3e-05
U	142	3e-05
U	211	3e-05
U	104	3e-05
U	199	3e-05
U	212	3e-05
U	204	3e-05
U	193	3e-05
U	95	3e-05
U	243	3e-05
U	231	3e-05
U	185	3e-05
U	191	3e-05
U	217	3e-05
U	241	4.51406e-05
U	223	3e-05
U	226	3e-05
U	103	3e-05
U	100	3e-05
U	209	3e-05
U	167	3e-05
U	97	3e-05
U	81	3e-05
U	239	3e-05
U	155	3e-05
U	188	3e-05
U	146	3e-05
U	105	3e-05
U	99	3e-05
U	151	3.91558e-05
U	108	3e-05
U	97	3e-05
U	216	3e-05
U	110	3e-05
U	221	3e-05
U	120	3e-05
U	117	3e-05
U	139	3e-05
U	109	3e-05
U	215	3e-05
U	89	3e-05
U	99	3e-05
U	219	3e-05
U	92	3e-05
U	107	3e-05
U	97	3e-05
U	224	3e-05
U	100	3e-05
U	106	3e-05
U	212	3e-05
U	212	3e-05
U	85	3e-05
U	219	3e-05
U	161	3.53982e-05
U	43	3e-05
U	40	0.000108781
U	118	3e-05
U	234	3.67521e-05
U	99	3e-05
U	233	3e-05
U	111	3e-05
U	151	3e-05
U	213	3e-05
U	120	3e-05
U	120	3e-05
U	243	3e-05
U	147	3e-05
U	216	3e-05
U	147	3e-05
U	93	3e-05
U	72	3e-05
U	105	3e-05
U	62	3e-05
U	201	3e-05
U	232	3e-05
U	136	3e-05
U	116	3e-05
U	100	3e-05
U	105	3e-05
U	100	3e-05
U	136	3e-05
U	173	3e-05
U	215	3e-05
U	127	3e-05
U	208	3e-05
U	144	3e-05
U	114	3e-05
U	92	3e-05
U	234	3e-05
U	110	3e-05
U	182	3e-05
U	107	3e-05
U	241	3e-05
U	105	3e-05
U	234	3e-05
U	113	3e-05
U	244	0.000181616
U	173	3e-05
U	238	3e-05
U	182	3e-05
U	166	3e-05
U	64	3e-05
U	105	3e-05
U	105	3e-05
U	187	3e-05
U	112	3e-05
U	102	3e-05
U	120	3e-05
U	100	3e-05
U	213	3e-05
U	115	3.34758e-05
U	188	3e-05
U	99	3e-05
U	230	3e-05
U	107	3e-05
U	104	3e-05
U	106	3e-05
U	112	3e-05
U	120	3e-05
U	100	3e-05
U	253	3e-05
U	200	3.17667e-05
U	151	3e-05
U	250	3e-05
U	216	3e-05
U	216	3e-05
U	214	3e-05
U	192	3e-05
U	101	3e-05
U	202	3e-05
U	246	3e-05
U	250	3e-05
U	166	3e-05
U	212	3e-05
U	37	3e-05
U	217	3e-05
U	205	3e-05
U	195	3e-05
U	101	3e-05
U	106	3e-05
U	96	3e-05
U	219	4.86855e-05
U	218	3e-05
U	139	3e-05
U	174	3e-05
U	235	3.49932e-05
U	216	3e-05
U	213	3e-05
U	116	3e-05
U	109	3e-05
U	232	3e-05
U	169	3e-05
U	244	3e-05
U	119	3e-05
U	57	3e-05
U	150	3e-05
U	94	4.55802e-05
U	106	3e-05
U	107	3e-05
U	219	3e-05
U	102	3e-05
U	108	3e-05
U	207	3e-05
U	107	3e-05
U	150	3e-05
U	157	3e-05
U	115	3e-05
U	108	3e-05
U	163	3e-05
U	112	3e-05
U	87	3e-05
U	238	3e-05
U	102	3e-05
U	164	3e-05
U	201	3e-05
U	166	3e-05
U	244	3e-05
U	110	3e-05
U	202	3e-05
U	200	3e-05
U	111	3e-05
U	144	3e-05
U	96	3e-05
U	253	3e-05
U	238	3e-05
U	99	3e-05
U	103	3e-05
U	87	3e-05
U	213	3e-05
U	113	3e-05
U	46	3e-05
U	203	3e-05
U	92	3e-05
U	110	3e-05
U	99	3e-05
U	238	3e-05
U	97	3e-05
U	102	3e-05
U	102	3e-05
U	142	3e-05
U	214	3e-05
U	212	3e-05
U	113	3e-05
U	235	3e-05
U	87	3e-05
U	232	3e-05
U	104	3e-05
U	62	3.34398e-05
U	110	3e-05
U	102	3e-05
U	102	3e-05
U	112	3e-05
U	226	3e-05
U	231	3e-05
U	241	3e-05
U	128	3e-05
U	186	3e-05
U	104	3e-05
U	111	3e-05
U	108	3e-05
U	42	3e-05
U	249	3e-05
U	115	3e-05
U	230	3e-05
U	213	3e-05
U	229	3e-05
U	99	3e-05
U	106	3e-05
U	86	3e-05
U	106	3e-05
U	52	3e-05
U	174	3e-05
U	231	3e-05
U	149	3e-05
U	104	3e-05
U	116	3e-05
U	103	3e-05
U	116	3e-05
U	211	3e-05
U	210	3e-05
U	227	3e-05
U	196	3e-05
U	234	3e-05
U	199	3e-05
U	197	3e-05
U	123	3e-05
U	245	3e-05
U	188	3e-05
U	225	3e-05
U	226	3e-05
U	217	3e-05
U	190	3e-05
U	82	3e-05
U	65	3e-05
U	110	3.9826e-05
U	221	3.36191e-05
U	105	3e-05
U	128	3e-05
U	236	3e-05
U	225	3e-05
U	92	3e-05
U	218	3e-05
U	142	3e-05
U	107	3e-05
U	71	3e-05
U	248	3e-05
U	221	3e-05
U	104	3e-05
U	38	3.40379e-05
U	226	3e-05
U	213	3e-05
U	42	3e-05
U	73	3e-05
U	196	3.55013e-05
U	244	3e-05
U	105	3e-05
U	87	3e-05
U	102	3e-05
U	211	3e-05
U	142	3e-05
U	218	3e-05
U	141	3e-05
U	113	3e-05
U	104	3e-05
U	172	3e-05
U	98	3e-05
U	87	3e-05
U	111	3e-05
U	106	3e-05
U	183	3e-05
U	96	3e-05
U	203	3e-05
U	95	3e-05
U	152	3e-05
U	212	3e-05
U	222	3.2128e-05
U	100	3e-05
U	147	3e-05
U	110	5.43272e-05
U	229	3e-05
U	96	3e-05
U	219	6.56728e-05
U	91	3e-05
U	98	3e-05
U	247	3e-05
U	94	3e-05
U	207	4.34163e-05
U	97	3e-05
U	98	3e-05
U	242	3e-05
U	206	3e-05
U	88	3e-05
U	216	3e-05
U	184	3e-05
U	121	3e-05
U	217	3e-05
U	70	3e-05
U	110	3e-05
U	191	3e-05
U	109	3e-05
U	104	3e-05
U	117	3e-05
U	102	3e-05
U	213	3e-05
U	91	4.1923e-05
U	253	3e-05
U	98	3e-05
U	244	3e-05
U	119	3e-05
U	103	3e-05
U	140	3e-05
U	106	3e-05
U	57	0.000261693
U	217	3e-05
U	192	3e-05
U	95	3e-05
U	240	7.8533e-05
U	214	3e-05
U	79	3e-05
U	107	3e-05
U	109	3e-05
U	91	3e-05
U	226	3e-05
U	91	3e-05
U	113	3e-05
U	56	3e-05
U	212	3e-05
U	208	3e-05
U	137	3e-05
U	221	3e-05
U	77	3e-05
U	208	3e-05
U	242	3e-05
U	120	3e-05
U	238	3e-05
U	111	3e-05
U	103	3e-05
U	106	3e-05
U	206	3e-05
U	234	3e-05
U	98	3e-05
U	112	3e-05
U	194	3e-05
U	94	3e-05
U	103	3e-05
U	141	3e-05
U	195	3e-05
U	220	3e-05
U	95	3e-05
U	106	3e-05
U	224	3e-05
U	103	3e-05
U	102	3e-05
U	109	3e-05
U	111	3e-05
U	110	3e-05
U	214	3e-05
U	232	3e-05
U	111	3e-05
U	228	3e-05
U	227	3e-05
U	105	3e-05
U	208	3e-05
U	114	3e-05
U	124	3e-05
U	111	3e-05
U	178	3e-05
U	174	3e-05
U	77	3e-05
U	218	3e-05
U	257	3e-05
U	237	6.48957e-05
U	107	3e-05
U	231	3e-05
U	110	3e-05
U	118	3e-05
U	193	3e-05
U	105	3.28742e-05
U	106	3e-05
U	248	3.80812e-05
U	106	3e-05
U	245	3e-05
U	234	3e-05
U	96	3e-05
U	107	3e-05
U	105	3e-05
U	106	3e-05
U	106	3e-05
U	63	3e-05
U	95	3e-05
U	112	3e-05
U	219	3e-05
U	110	3e-05
U	196	3e-05
U	164	4.28082e-05
U	246	3e-05
U	117	3e-05
U	215	0.00018676
U	100	3e-05
U	98	3e-05
U	240	6.53538e-05
U	104	3e-05
U	167	3e-05
U	245	3e-05
U	204	3e-05
U	120	3e-05
U	115	3e-05
U	108	3e-05
U	148	4.80862e-05
U	105	3e-05
U	195	3e-05
U	98	3e-05
U	215	3e-05
U	122	3e-05
U	32	3e-05
U	112	3e-05
U	113	3e-05
U	219	3e-05
U	111	3e-05
U	115	3e-05
U	207	3e-05
U	146	3e-05
U	120	3e-05
U	61	3e-05
U	116	3e-05
U	101	3e-05
U	220	3e-05
U	104	3e-05
U	208	3e-05
U	118	3e-05
U	147	3e-05
U	110	3e-05
U	112	3e-05
U	190	3e-05
U	143	4.75664e-05
U	247	3e-05
U	109	0.000158856
U	99	3e-05
U	169	3e-05
U	110	3e-05
U	94	3e-05
U	245	3.5158e-05
U	225	3e-05
U	101	6.42955e-05
U	180	3.70762e-05
U	192	3.22867e-05
U	106	3e-05
U	227	3e-05
U	120	3e-05
U	221	3e-05
U	217	4.22357e-05
U	117	3e-05
U	106	3e-05
U	180	3e-05
U	227	3e-05
U	104	3e-05
U	104	3e-05
U	110	3e-05
U	104	3e-05
U	105	3e-05
U	231	3e-05
U	129	0.000126477
U	105	3e-05
U	207	3e-05
U	55	3e-05
U	214	3e-05
U	125	3e-05
U	198	3e-05
U	113	3e-05
U	173	3e-05
U	97	3.76629e-05
U	212	3e-05
U	141	3e-05
U	103	3e-05
U	230	3e-05
U	207	3e-05
U	147	3e-05
U	119	3e-05
U	237	3e-05
U	185	3e-05
U	212	3e-05
U	110	3e-05
CMV	212	0.00172613
CMV	105	0.00127597
CMV	69	0.000564449
CMV	186	0.000110705
CMV	220	8.41468e-05
CMV	105	5.24631e-05
CMV	116	0.00159277
CMV	86	0.000431965
CMV	104	0.0366078
CMV	124	0.000201605
CMV	98	3e-05
CMV	196	0.000535467
CMV	95	6.30785e-05
CMV	219	0.000297877
CMV	112	0.000251598
CMV	99	0.000285321
CMV	222	0.00030183
CMV	162	0.000663415
CMV	110	0.000342072
CMV	84	0.000383694
CMV	121	0.000182143
CMV	221	0.00140083
CMV	243	0.00181831
CMV	79	3.43036e-05
CMV	107	0.000145222
CMV	106	4.4486e-05
CMV	44	0.000342905
CMV	147	0.00121686
CMV	106	0.000970446
CMV	100	3e-05
CMV	234	0.000476364
CMV	116	0.00097189
CMV	118	0.0012487
CMV	206	0.000461491
CMV	244	0.000114046
CMV	98	3e-05
CMV	116	0.000286583
CMV	99	3e-05
CMV	212	4.02236e-05
CMV	119	0.00078953
CMV	111	0.000128697
CMV	218	0.000594865
CMV	119	0.000197154
CMV	105	0.000289231
CMV	55	0.000886758
CMV	96	3e-05
CMV	132	0.00119307
CMV	45	3e-05
CMV	177	0.000485381
CMV	112	0.000194599
CMV	34	0.000527646
CMV	162	3.81849e-05
CMV	232	9.85028e-05
CMV	189	0.000761082
CMV	238	0.00106998
CMV	114	0.00808327
CMV	108	0.000199752
CMV	112	0.000253605
CMV	97	3e-05
CMV	95	0.00108378
CMV	193	0.00116339
CMV	101	0.000361108
CMV	97	9.38116e-05
CMV	140	3e-05
CMV	149	0.000336426
CMV	243	0.000209606
CMV	219	0.000557282
CMV	112	9.37222e-05
CMV	110	0.000108831
CMV	203	4.92436e-05
CMV	190	0.000591322
CMV	105	0.000104481
CMV	98	0.00181777
CMV	98	0.000142792
CMV	106	0.0177745
CMV	132	0.00016021
CMV	210	3e-05
CMV	124	0.00461711
CMV	149	0.000210462
CMV	106	0.000109809
CMV	99	0.000518509
CMV	225	3e-05
CMV	229	3e-05
CMV	111	0.00107687
CMV	100	0.00144709
CMV	212	0.00150034
CMV	248	0.00230118
CMV	125	0.00082887
CMV	199	3.04994e-05
CMV	107	3e-05
CMV	113	3e-05
CMV	112	7.00946e-05
CMV	240	4.14485e-05
CMV	40	0.000688203
CMV	218	0.000203169
CMV	93	4.16997e-05
CMV	115	0.00182812
CMV	243	0.00227174
CMV	95	8.11787e-05
CMV	207	0.000708161
CMV	238	3e-05
CMV	32	0.000323433
CMV	91	0.000285475
CMV	107	3e-05
CMV	243	0.00309403
CMV	102	0.00102917
CMV	244	0.00016479
CMV	107	7.05949e-05
CMV	36	3e-05
CMV	234	0.000406368
CMV	255	0.00163886
CMV	145	3e-05
CMV	54	0.000513673
CMV	245	0.00169492
CMV	253	3e-05
CMV	209	0.00160407
CMV	210	0.000373001
CMV	209	9.88745e-05
CMV	99	0.0118887
CMV	219	0.000534416
CMV	217	0.000349185
CMV	119	0.000250007
CMV	192	0.000144331
CMV	113	7.0775e-05
CMV	111	0.000206948
CMV	107	0.000527038
CMV	102	0.000926252
CMV	105	0.000832413
CMV	100	0.000204257
CMV	225	0.000300997
CMV	247	0.00141339
CMV	110	0.000710227
CMV	155	0.00165373
CMV	110	0.00015877
CMV	195	9.81872e-05
CMV	117	4.97372e-05
CMV	114	0.00287429
CMV	172	7.59774e-05
CMV	222	0.00255056
CMV	97	0.00150013
CMV	114	0.000538246
CMV	103	0.000875107
CMV	106	4.36948e-05
CMV	218	0.00135853
CMV	101	5.0279e-05
CMV	219	0.00112594
CMV	85	8.77362e-05
CMV	112	0.00104307
CMV	155	0.000503131
CMV	92	0.000397411
CMV	109	0.00044995
CMV	100	0.00010689
CMV	227	0.000121056
CMV	107	3e-05
CMV	207	0.000475535
CMV	119	0.000608828
CMV	206	0.000453681
CMV	113	0.000745256
CMV	233	0.00874932
CMV	101	0.000911271
CMV	192	0.000603351
CMV	251	0.00064547
CMV	114	8.03497e-05
CMV	188	0.000393481
CMV	43	0.000271217
CMV	35	0.000712044
CMV	107	0.00093971
CMV	245	0.000877672
CMV	198	0.000367888
CMV	206	0.00100838
CMV	155	0.0199546
CMV	123	0.000157548
CMV	91	0.000288918
CMV	209	0.000284123
CMV	164	0.000245544
CMV	200	0.0015274
CMV	253	0.010261
CMV	113	0.00106397
CMV	189	0.000971515
CMV	178	0.00057421
CMV	214	0.000382006
CMV	223	0.00141938
CMV	191	0.000160912
CMV	176	0.00516318
CMV	189	3e-05
CMV	99	0.000332966
CMV	196	0.000337445
CMV	224	0.00972825
CMV	121	3e-05
CMV	138	0.000308234
CMV	111	7.0143e-05
CMV	197	3e-05
CMV	105	3e-05
CMV	231	3e-05
CMV	224	0.00118899
CMV	116	0.00448254
CMV	106	0.000115067
CMV	99	9.73168e-05
CMV	93	0.000340483
CMV	185	0.000248217
CMV	197	0.000194839
CMV	225	4.16901e-05
CMV	214	0.000122132
CMV	212	3e-05
CMV	100	3e-05
CMV	39	3e-05
CMV	250	0.00138936
CMV	97	3e-05
CMV	204	0.000395226
CMV	213	0.00145582
CMV	68	0.0001485
CMV	189	0.000181138
CMV	138	3e-05
CMV	197	0.000279812
CMV	98	8.23825e-05
CMV	238	3e-05
CMV	95	3e-05
CMV	243	0.000110088
CMV	146	9.13759e-05
CMV	219	3e-05
CMV	233	3e-05
CMV	105	0.000511543
CMV	106	0.00186422
CMV	108	0.000990387
CMV	99	0.00088601
CMV	67	0.000835989
CMV	39	0.000457592
CMV	120	0.000368182
CMV	158	0.000141799
CMV	203	0.000481262
CMV	187	0.00029349
CMV	86	3e-05
CMV	243	3e-05
CMV	107	0.00134068
CMV	105	0.000179415
CMV	210	0.00130305
CMV	217	0.000202214
CMV	141	0.00013047
CMV	225	0.000141489
CMV	232	0.000238456
CMV	230	0.000189822
CMV	242	9.12672e-05
CMV	105	3e-05
CMV	223	0.00543848
CMV	218	0.000184744
CMV	99	0.000503865
CMV	226	0.00126827
CMV	106	0.000284274
CMV	141	0.000102844
CMV	142	0.000330134
CMV	230	0.000276012
CMV	107	0.00484083
CMV	231	3e-05
CMV	259	0.000730126
CMV	106	0.00329375
CMV	49	3e-05
CMV	247	0.00163644
CMV	152	0.00102298
CMV	124	0.000117026
CMV	106	4.03112e-05
CMV	100	0.000681096
CMV	232	0.0011049
CMV	213	0.000612141
CMV	105	0.000401427
CMV	98	0.000969917
CMV	225	0.00236611
CMV	102	0.00063619
CMV	145	4.99376e-05
CMV	219	0.000129169
CMV	90	0.000126237
CMV	141	0.0021341
CMV	112	3e-05
CMV	104	0.000235971
CMV	97	0.00184176
CMV	110	6.18276e-05
CMV	114	0.000369567
CMV	108	0.000720461
CMV	134	0.00062928
CMV	107	3.99808e-05
CMV	144	7.31199e-05
CMV	54	3e-05
CMV	110	0.00245567
CMV	115	0.000794854
CMV	229	0.00152701
CMV	102	3e-05
CMV	259	3e-05
CMV	108	3e-05
CMV	215	0.00033725
CMV	199	0.00234643
CMV	220	0.000197986
CMV	189	0.00113379
CMV	98	0.00060272
CMV	99	0.000474705
CMV	156	0.00133272
CMV	228	0.000323394
CMV	82	3.09224e-05
CMV	107	3e-05
CMV	112	0.000347117
CMV	228	3e-05
CMV	115	0.000894708
CMV	138	0.000101504
CMV	169	0.00145253
CMV	211	0.00150996
CMV	110	0.000224524
CMV	106	0.000234939
CMV	204	0.000257489
CMV	231	0.000824714
CMV	216	0.000121242
CMV	107	0.00215023
CMV	82	0.000192289
CMV	215	0.000481031
CMV	117	0.000643544
CMV	189	0.00134399
CMV	222	0.000655953
CMV	203	3e-05
CMV	143	3e-05
CMV	110	0.000144777
CMV	119	0.000273568
CMV	92	0.000823396
CMV	110	8.50464e-05
CMV	244	3e-05
CMV	94	0.000185554
CMV	228	0.000962792
CMV	99	5.92751e-05
CMV	115	3.83311e-05
CMV	214	0.000159448
CMV	87	0.00123907
CMV	111	6.06538e-05
CMV	231	0.00131086
CMV	105	0.000106347
CMV	124	0.000323258
CMV	104	0.00014528
CMV	106	0.000222218
CMV	176	0.00746903
CMV	137	3.82555e-05
CMV	225	0.000123077
CMV	218	0.0024094
CMV	72	0.000106095
CMV	221	7.81372e-05
CMV	115	0.000583568
CMV	231	3e-05
CMV	106	3e-05
CMV	229	0.00278437
CMV	111	0.000785077
CMV	230	0.000210001
CMV	147	0.000549714
CMV	109	0.000374883
CMV	112	3e-05
CMV	170	0.000133897
CMV	145	0.000299332
CMV	107	0.00169347
CMV	209	0.00158237
CMV	107	3e-05
CMV	154	3e-05
CMV	98	0.000720558
CMV	175	0.00126906
CMV	224	0.00131402
CMV	140	0.000976155
CMV	121	3e-05
CMV	111	3e-05
CMV	57	0.00272556
CMV	203	0.00134246
CMV	142	0.000203735
CMV	211	0.000400946
CMV	104	0.000285408
CMV	199	0.000172221
CMV	212	0.00101904
CMV	204	0.00070844
CMV	193	0.00131952
CMV	95	0.000142733
CMV	243	0.000676369
CMV	231	3e-05
CMV	185	0.00351372
CMV	191	0.000267356
CMV	217	0.00129272
CMV	241	0.0011965
CMV	223	0.000499707
CMV	226	3e-05
CMV	103	0.000134512
CMV	100	0.000259176
CMV	209	0.00123379
CMV	167	0.00107562
CMV	97	0.000169221
CMV	81	0.00134133
CMV	239	0.000521775
CMV	155	3e-05
CMV	188	0.000282069
CMV	146	0.00187175
CMV	105	3e-05
CMV	99	3e-05
CMV	151	0.00101969
CMV	108	0.000212878
CMV	97	0.00039501
CMV	216	3.41128e-05
CMV	110	5.40972e-05
CMV	221	0.000345929
CMV	120	3e-05
CMV	117	0.0065212
CMV	139	7.82193e-05
CMV	109	3e-05
CMV	215	3e-05
CMV	89	0.000283427
CMV	99	0.000298641
CMV	219	0.00161514
CMV	92	0.000191241
CMV	107	0.000552654
CMV	97	0.00030202
CMV	224	0.000339678
CMV	100	0.000531379
CMV	106	4.34625e-05
CMV	212	3e-05
CMV	212	3e-05
CMV	85	0.000760498
CMV	219	0.00223518
CMV	161	0.003103
CMV	43	9.55767e-05
CMV	40	0.00118915
CMV	118	0.000120415
CMV	234	0.000443768
CMV	99	3e-05
CMV	233	0.000100635
CMV	111	3e-05
CMV	151	0.000890204
CMV	213	0.000481676
CMV	120	0.00062065
CMV	120	0.000956938
CMV	243	0.000907745
CMV	147	0.000215577
CMV	216	0.000403475
CMV	147	0.000246158
CMV	93	0.000589571
CMV	72	3e-05
CMV	105	0.000142774
CMV	62	0.00131992
CMV	201	3e-05
CMV	232	0.00121766
CMV	136	0.000270926
CMV	116	3e-05
CMV	100	0.00248619
CMV	105	7.57193e-05
CMV	100	3e-05
CMV	136	0.00217975
CMV	173	3e-05
CMV	215	3e-05
CMV	127	6.03112e-05
CMV	208	3e-05
CMV	144	0.00105968
CMV	114	0.000137693
CMV	92	0.000635047
CMV	234	0.00140982
CMV	110	8.22233e-05
CMV	182	3e-05
CMV	107	0.000363028
CMV	241	0.00174006
CMV	105	3e-05
CMV	234	0.0012918
CMV	113	9.92322e-05
CMV	244	0.00703558
CMV	173	0.00215663
CMV	238	0.00383499
CMV	182	0.000241963
CMV	166	0.000108145
CMV	64	0.00051836
CMV	105	0.000723676
CMV	105	0.0013624
CMV	187	0.00108519
CMV	112	3e-05
CMV	102	3e-05
CMV	120	0.000447748
CMV	100	0.000121796
CMV	213	0.000629723
CMV	115	0.000691664
CMV	188	3e-05
CMV	99	3e-05
CMV	230	3e-05
CMV	107	0.000959494
CMV	104	0.00135278
CMV	106	0.000214018
CMV	112	3e-05
CMV	120	3e-05
CMV	100	3.86279e-05
CMV	253	0.00330752
CMV	200	0.000744519
CMV	151	0.00013906
CMV	250	0.000192379
CMV	216	8.47362e-05
CMV	216	0.000671933
CMV	214	0.000302792
CMV	192	3e-05
CMV	101	3e-05
CMV	202	0.0158345
CMV	246	0.00603931
CMV	250	0.00459356
CMV	166	0.00215317
CMV	212	0.000242903
CMV	37	3e-05
CMV	217	0.000117912
CMV	205	0.000286186
CMV	195	0.00062842
CMV	101	3e-05
CMV	106	0.000108538
CMV	96	0.000262161
CMV	219	0.00019825
CMV	218	0.00109838
CMV	139	0.0006786
CMV	174	0.00102865
CMV	235	0.00028838
CMV	216	0.000390961
CMV	213	3.44448e-05
CMV	116	3e-05
CMV	109	3e-05
CMV	232	6.83231e-05
CMV	169	7.64952e-05
CMV	244	0.000119089
CMV	119	0.000521804
CMV	57	3e-05
CMV	150	0.000738371
CMV	94	0.000561209
CMV	106	3e-05
CMV	107	0.000332035
CMV	219	0.000393503
CMV	102	0.000263561
CMV	108	0.00081489
CMV	207	0.000743011
CMV	107	0.00154749
CMV	150	0.00021899
CMV	157	0.00103225
CMV	115	0.000101602
CMV	108	0.00238105
CMV	163	0.00131495
CMV	112	0.000383219
CMV	87	0.000127706
CMV	238	3e-05
CMV	102	8.60644e-05
CMV	164	0.000328591
CMV	201	0.00014509
CMV	166	0.00111657
CMV	244	0.00076614
CMV	110	3e-05
CMV	202	3e-05
CMV	200	0.000955652
CMV	111	0.000813456
CMV	144	3e-05
CMV	96	0.000355355
CMV	253	0.000343952
CMV	238	0.00532357
CMV	99	0.000475374
CMV	103	0.000147636
CMV	87	3e-05
CMV	213	3.24987e-05
CMV	113	0.000209914
CMV	46	4.17507e-05
CMV	203	0.00304847
CMV	92	4.54243e-05
CMV	110	0.000240655
CMV	99	3e-05
CMV	238	0.000861619
CMV	97	0.0014521
CMV	102	0.00141297
CMV	102	3.66887e-05
CMV	142	0.000230229
CMV	214	0.000210051
CMV	212	0.000420882
CMV	113	3e-05
CMV	235	0.000560995
CMV	87	0.000468604
CMV	232	0.000246504
CMV	104	0.000261694
CMV	62	0.000271145
CMV	110	0.000354887
CMV	102	0.000164917
CMV	102	0.000102692
CMV	112	3e-05
CMV	226	0.00180956
CMV	231	0.00150599
CMV	241	0.00010032
CMV	128	0.000752918
CMV	186	7.04411e-05
CMV	104	3e-05
CMV	111	3e-05
CMV	108	0.00144665
CMV	42	0.0012139
CMV	249	0.000276665
CMV	115	0.000215248
CMV	230	0.000803802
CMV	213	3e-05
CMV	229	0.00107672
CMV	99	0.00113222
CMV	106	0.001098
CMV	86	0.000937742
CMV	106	0.000355797
CMV	52	3.8622e-05
CMV	174	3e-05
CMV	231	0.00134279
CMV	149	0.00154572
CMV	104	0.000395299
CMV	116	3e-05
CMV	103	0.000498056
CMV	116	3e-05
CMV	211	3.39225e-05
CMV	210	0.000308521
CMV	227	3e-05
CMV	196	0.000195892
CMV	234	6.85887e-05
CMV	199	3.97762e-05
CMV	197	0.000524616
CMV	123	0.00104449
CMV	245	0.000689034
CMV	188	0.00443846
CMV	225	0.000289289
CMV	226	7.4994e-05
CMV	217	0.000299003
CMV	190	3e-05
CMV	82	0.00138746
CMV	65	0.000903988
CMV	110	0.000170002
CMV	221	3e-05
CMV	105	0.000771403
CMV	128	0.000154631
CMV	236	0.000145903
CMV	225	0.000434241
CMV	92	3e-05
CMV	218	3e-05
CMV	142	0.000126695
CMV	107	0.000693142
CMV	71	0.000770832
CMV	248	0.00171715
CMV	221	0.000520719
CMV	104	3.01377e-05
CMV	38	0.000191368
CMV	226	0.000559872
CMV	213	0.00302391
CMV	42	0.000327118
CMV	73	0.000513092
CMV	196	0.000802002
CMV	244	0.000239525
CMV	105	0.00324556
CMV	87	5.45584e-05
CMV	102	0.00187221
CMV	211	0.000522075
CMV	142	0.00885059
CMV	218	0.000125205
CMV	141	0.000201642
CMV	113	0.000324441
CMV	104	0.000853402
CMV	172	0.00108769
CMV	98	0.000894418
CMV	87	0.0014803
CMV	111	0.000629327
CMV	106	0.00013788
CMV	183	3e-05
CMV	96	3e-05
CMV	203	0.000337286
CMV	95	0.000455229
CMV	152	0.000153259
CMV	212	0.000244932
CMV	222	0.000368384
CMV	100	0.00244241
CMV	147	9.23731e-05
CMV	110	0.00254284
CMV	229	0.0026149
CMV	96	0.000555239
CMV	219	0.00132233
CMV	91	0.00109001
CMV	98	3e-05
CMV	247	0.000261657
CMV	94	0.000371934
CMV	207	0.000168894
CMV	97	7.68393e-05
CMV	98	3e-05
CMV	242	0.00125119
CMV	206	0.00263
CMV	88	3e-05
CMV	216	0.000126523
CMV	184	3e-05
CMV	121	0.00676498
CMV	217	0.000900041
CMV	70	0.000118113
CMV	110	0.00131443
CMV	191	0.000283252
CMV	109	0.00217953
CMV	104	0.000153142
CMV	117	0.000305126
CMV	102	0.000675771
CMV	213	3e-05
CMV	91	0.000116701
CMV	253	0.00016582
CMV	98	3e-05
CMV	244	0.000349452
CMV	119	0.000337006
CMV	103	0.000230421
CMV	140	0.000115524
CMV	106	3.97562e-05
CMV	57	0.000646218
CMV	217	4.65311e-05
CMV	192	0.000334854
CMV	95	0.00051852
CMV	240	0.00391213
CMV	214	0.000730617
CMV	79	0.000365846
CMV	107	9.43901e-05
CMV	109	0.000141263
CMV	91	0.00109967
CMV	226	0.00376387
CMV	91	0.000187138
CMV	113	0.000372633
CMV	56	3e-05
CMV	212	3e-05
CMV	208	0.000258949
CMV	137	3e-05
CMV	221	3e-05
CMV	77	0.000477184
CMV	208	9.21362e-05
CMV	242	0.000148092
CMV	120	0.000420253
CMV	238	0.000478706
CMV	111	0.000800983
CMV	103	0.00012616
CMV	106	0.000750577
CMV	206	0.000440214
CMV	234	0.00354585
CMV	98	0.000309819
CMV	112	0.000394076
CMV	194	0.000393677
CMV	94	0.000661805
CMV	103	3e-05
CMV	141	0.0001653
CMV	195	0.00126602
CMV	220	0.005797
CMV	95	0.00107316
CMV	106	0.000163949
CMV	224	3.04331e-05
CMV	103	9.58784e-05
CMV	102	0.00135115
CMV	109	3e-05
CMV	111	6.99888e-05
CMV	110	0.00134329
CMV	214	0.00152999
CMV	232	0.000303734
CMV	111	0.000228195
CMV	228	0.000925774
CMV	227	7.03799e-05
CMV	105	4.03869e-05
CMV	208	0.00055816
CMV	114	0.000409928
CMV	124	8.74317e-05
CMV	111	0.000357296
CMV	178	0.00450112
CMV	174	9.78474e-05
CMV	77	3e-05
CMV	218	0.00119853
CMV	257	0.00107296
CMV	237	3e-05
CMV	107	0.000609595
CMV	231	0.000608452
CMV	110	5.03354e-05
CMV	118	0.000125927
CMV	193	5.04546e-05
CMV	105	0.000178179
CMV	106	0.00143284
CMV	248	3e-05
CMV	106	8.97455e-05
CMV	245	3e-05
CMV	234	0.00403862
CMV	96	0.000389525
CMV	107	0.00011025
CMV	105	0.000579797
CMV	106	3e-05
CMV	106	0.00046804
CMV	63	0.000150791
CMV	95	0.000640469
CMV	112	0.000490261
CMV	219	0.000183731
CMV	110	3e-05
CMV	196	0.000121252
CMV	164	9.34252e-05
CMV	246	3e-05
CMV	117	0.000816251
CMV	215	0.0012118
CMV	100	0.00113586
CMV	98	0.00190765
CMV	240	0.00194074
CMV	104	3e-05
CMV	167	0.000224435
CMV	245	0.00303574
CMV	204	3e-05
CMV	120	3e-05
CMV	115	3e-05
CMV	108	0.000402253
CMV	148	0.000414517
CMV	105	0.00123796
CMV	195	7.42308e-05
CMV	98	9.57671e-05
CMV	215	0.000180461
CMV	122	0.000592835
CMV	32	0.000279635
CMV	112	0.000131695
CMV	113	3.00824e-05
CMV	219	5.47747e-05
CMV	111	0.000291446
CMV	115	0.00149052
CMV	207	0.00225523
CMV	146	7.15635e-05
CMV	120	0.000664043
CMV	61	0.00344874
CMV	116	0.002937
CMV	101	0.00700356
CMV	220	3.2788e-05
CMV	104	0.000107388
CMV	208	0.000441979
CMV	118	0.000375599
CMV	147	3e-05
CMV	110	0.000177435
CMV	112	0.00699627
CMV	190	3e-05
CMV	143	0.00209375
CMV	247	0.000459437
CMV	109	0.000146684
CMV	99	0.00143379
CMV	169	0.000613121
CMV	110	3e-05
CMV	94	0.000148377
CMV	245	0.000335616
CMV	225	0.000197463
CMV	101	0.000233881
CMV	180	0.000158677
CMV	192	0.000650824
CMV	106	9.81451e-05
CMV	227	0.00111897
CMV	120	0.000555542
CMV	221	3.13952e-05
CMV	217	3e-05
CMV	117	7.16846e-05
CMV	106	0.00107036
CMV	180	0.00604614
CMV	227	8.891e-05
CMV	104	0.000197284
CMV	104	8.62128e-05
CMV	110	0.00208425
CMV	104	0.000221551
CMV	105	0.000396859
CMV	231	0.0105435
CMV	129	0.00338009
CMV	105	0.000252465
CMV	207	0.000494256
CMV	55	0.00117745
CMV	214	0.000681366
CMV	125	0.000415078
CMV	198	0.000119321
CMV	113	3e-05
CMV	173	5.47098e-05
CMV	97	0.00177059
CMV	212	0.000597107
CMV	141	0.000225858
CMV	103	3e-05
CMV	230	3e-05
CMV	207	0.000187004
CMV	147	3e-05
CMV	119	0.000131514
CMV	237	0.000356892
CMV	185	3e-05
CMV	212	9.83994e-05
CMV	110	3e-05
M	212	3e-05
M	105	0.000135176
M	69	4.5438e-05
M	186	3e-05
M	220	3e-05
M	105	3e-05
M	116	0.000979896
M	86	3e-05
M	104	5.53672e-05
M	124	0.000177536
M	98	0.000305688
M	196	0.00011422
M	95	8.04311e-05
M	219	5.51268e-05
M	112	3e-05
M	99	3.96444e-05
M	222	6.15339e-05
M	162	0.000137445
M	110	6.31233e-05
M	84	5.12308e-05
M	121	3.63337e-05
M	221	0.000228978
M	243	3e-05
M	79	6.82326e-05
M	107	3e-05
M	106	0.00130176
M	44	0.000388857
M	147	0.000541609
M	106	7.05965e-05
M	100	0.000116384
M	234	0.000270536
M	116	3.55319e-05
M	118	0.000225726
M	206	3e-05
M	244	8.16971e-05
M	98	4.55674e-05
M	116	0.000118676
M	99	3e-05
M	212	8.11458e-05
M	119	8.6326e-05
M	111	0.000252525
M	218	3e-05
M	119	8.72803e-05
M	105	9.07359e-05
M	55	0.000288547
M	96	5.65323e-05
M	132	0.00024848
M	45	5.03721e-05
M	177	9.72834e-05
M	112	4.33604e-05
M	34	0.000171095
M	162	3e-05
M	232	3e-05
M	189	6.55372e-05
M	238	3e-05
M	114	0.000957359
M	108	3e-05
M	112	3e-05
M	97	3e-05
M	95	0.000303688
M	193	0.000227606
M	101	4.8241e-05
M	97	0.000232786
M	140	3e-05
M	149	3e-05
M	243	0.000111627
M	219	0.000249178
M	112	3e-05
M	110	3e-05
M	203	5.46287e-05
M	190	9.85222e-05
M	105	6.32287e-05
M	98	0.000322622
M	98	0.000108876
M	106	0.000216794
M	132	3.48937e-05
M	210	3e-05
M	124	0.000156409
M	149	3.76918e-05
M	106	3.05913e-05
M	99	3e-05
M	225	3e-05
M	229	0.000149256
M	111	3e-05
M	100	9.95718e-05
M	212	3e-05
M	248	0.000421739
M	125	0.000101662
M	199	3.03993e-05
M	107	0.000205488
M	113	3.81626e-05
M	112	0.00035464
M	240	0.000251453
M	40	8.02439e-05
M	218	4.38391e-05
M	93	3e-05
M	115	0.000299581
M	243	0.000141607
M	95	5.41294e-05
M	207	0.000360858
M	238	3e-05
M	32	8.031e-05
M	91	0.000422104
M	107	0.000269474
M	243	3e-05
M	102	3e-05
M	244	0.000319203
M	107	0.000182338
M	36	0.000238725
M	234	7.71426e-05
M	255	7.62689e-05
M	145	3e-05
M	54	9.17866e-05
M	245	0.000604704
M	253	4.5044e-05
M	209	0.0002092
M	210	3e-05
M	209	5.17714e-05
M	99	0.000192106
M	219	0.000123977
M	217	3.26142e-05
M	119	3e-05
M	192	7.94759e-05
M	113	6.96365e-05
M	111	7.23031e-05
M	107	8.23394e-05
M	102	0.000104939
M	105	3e-05
M	100	0.000384786
M	225	0.000589572
M	247	4.96278e-05
M	110	3e-05
M	155	0.000169184
M	110	0.000100754
M	195	3.66721e-05
M	117	5.35322e-05
M	114	3e-05
M	172	3e-05
M	222	0.00109422
M	97	0.000749859
M	114	0.000128099
M	103	0.000360281
M	106	0.000133071
M	218	3e-05
M	101	6.36351e-05
M	219	0.000233705
M	85	0.000260192
M	112	3e-05
M	155	0.000578628
M	92	5.17161e-05
M	109	0.000307659
M	100	3e-05
M	227	3e-05
M	107	0.000104269
M	207	9.58077e-05
M	119	0.0002545
M	206	0.000308866
M	113	0.000837095
M	233	0.000149514
M	101	0.00217499
M	192	0.00151135
M	251	9.71912e-05
M	114	3e-05
M	188	3e-05
M	43	3e-05
M	35	3e-05
M	107	7.45093e-05
M	245	0.000395376
M	198	0.000936984
M	206	0.000396655
M	155	0.000153175
M	123	5.64436e-05
M	91	3e-05
M	209	5.05936e-05
M	164	0.000256842
M	200	0.000894862
M	253	8.65326e-05
M	113	0.00056014
M	189	0.000673578
M	178	0.000177858
M	214	0.000105671
M	223	0.000825163
M	191	3e-05
M	176	0.000326073
M	189	3e-05
M	99	3e-05
M	196	3e-05
M	224	0.00292857
M	121	0.000134475
M	138	4.08491e-05
M	111	3e-05
M	197	4.53063e-05
M	105	3.11177e-05
M	231	0.000235365
M	224	0.000218959
M	116	3e-05
M	106	0.000904965
M	99	3.95226e-05
M	93	0.00052355
M	185	0.000198491
M	197	3.77522e-05
M	225	3e-05
M	214	0.000122347
M	212	0.000108748
M	100	7.38621e-05
M	39	5.93795e-05
M	250	8.67779e-05
M	97	3e-05
M	204	9.37559e-05
M	213	3e-05
M	68	0.000121582
M	189	6.46747e-05
M	138	3e-05
M	197	0.00039561
M	98	3e-05
M	238	0.000138931
M	95	3e-05
M	243	3e-05
M	146	5.65782e-05
M	219	3e-05
M	233	3e-05
M	105	0.000108157
M	106	7.3359e-05
M	108	3.08347e-05
M	99	0.000645782
M	67	0.000158412
M	39	0.000102653
M	120	3.67661e-05
M	158	0.000198831
M	203	0.000237656
M	187	3e-05
M	86	0.000673564
M	243	4.75896e-05
M	107	3.22997e-05
M	105	3.10227e-05
M	210	0.000538434
M	217	3e-05
M	141	0.00030787
M	225	0.000185526
M	232	3e-05
M	230	0.000172744
M	242	3e-05
M	105	3e-05
M	223	0.00128183
M	218	0.000131314
M	99	0.000127598
M	226	0.000378589
M	106	0.000301494
M	141	9.33308e-05
M	142	0.000114033
M	230	3.16623e-05
M	107	3e-05
M	231	3e-05
M	259	3e-05
M	106	0.000768876
M	49	0.000468745
M	247	3e-05
M	152	3e-05
M	124	3e-05
M	106	5.5774e-05
M	100	3e-05
M	232	4.28467e-05
M	213	0.00044079
M	105	0.000444233
M	98	0.000136342
M	225	0.0001049
M	102	3e-05
M	145	0.0001644
M	219	4.33057e-05
M	90	7.24323e-05
M	141	6.45444e-05
M	112	6.42701e-05
M	104	0.000218072
[truncated: 3,179 more rows]

## Sheet: Fig_4b
Stimulation	Time.from.diagnosis	ratio
U	212	3e-05
U	105	3e-05
U	69	3e-05
U	186	3e-05
U	220	3e-05
U	105	3e-05
U	116	4.07897e-05
U	86	0.000318502
U	104	3e-05
U	124	3e-05
U	98	0.000126268
U	196	3e-05
U	95	3e-05
U	219	4.07232e-05
U	112	3e-05
U	99	0.000104381
U	222	3e-05
U	162	0.00193121
U	110	3e-05
U	84	3e-05
U	121	3e-05
U	221	3e-05
U	243	3e-05
U	79	0.000121511
U	107	5.72705e-05
U	106	3e-05
U	44	3e-05
U	147	0.00040987
U	106	3e-05
U	100	3e-05
U	234	3e-05
U	116	3e-05
U	118	3e-05
U	206	3e-05
U	244	0.000298075
U	98	3e-05
U	116	0.000151286
U	99	3e-05
U	212	4.2236e-05
U	119	4.34754e-05
U	111	3.09368e-05
U	218	3e-05
U	119	9.22126e-05
U	105	3e-05
U	55	0.000136326
U	96	3e-05
U	132	3e-05
U	45	3e-05
U	177	3e-05
U	112	9.47149e-05
U	34	3e-05
U	162	3e-05
U	232	3e-05
U	189	3e-05
U	238	0.000181314
U	114	3e-05
U	108	0.00416419
U	112	5.09658e-05
U	97	4.34386e-05
U	95	5.03474e-05
U	193	0.000133738
U	101	3e-05
U	97	3e-05
U	140	3e-05
U	149	4.62011e-05
U	243	3e-05
U	219	5.37346e-05
U	112	3e-05
U	110	3e-05
U	203	3.4024e-05
U	190	3e-05
U	105	3.67431e-05
U	98	4.69564e-05
U	98	6.88444e-05
U	106	6.56556e-05
U	132	3e-05
U	210	3e-05
U	124	3e-05
U	149	3e-05
U	106	0.000106542
U	99	3.71602e-05
U	225	3e-05
U	229	5.53649e-05
U	111	3e-05
U	100	5.72082e-05
U	212	5.10543e-05
U	248	3e-05
U	125	3e-05
U	199	3e-05
U	107	0.000185828
U	113	3e-05
U	112	3e-05
U	240	3.23625e-05
U	40	3e-05
U	218	3e-05
U	93	8.87102e-05
U	115	4.83489e-05
U	243	3e-05
U	95	3e-05
U	207	0.000350447
U	238	3e-05
U	32	3e-05
U	91	3e-05
U	107	5.05885e-05
U	243	3e-05
U	102	3e-05
U	244	3e-05
U	107	7.82636e-05
U	36	3e-05
U	234	0.000264629
U	255	3e-05
U	145	3e-05
U	54	0.000131272
U	245	3e-05
U	253	3e-05
U	209	3e-05
U	210	3.34896e-05
U	209	3e-05
U	99	3.48894e-05
U	219	8.76732e-05
U	217	3e-05
U	119	3.21399e-05
U	192	3e-05
U	113	4.75003e-05
U	111	3e-05
U	107	0.000313063
U	102	3.64564e-05
U	105	5.04261e-05
U	100	3e-05
U	225	3e-05
U	247	3e-05
U	110	3.61781e-05
U	155	3e-05
U	110	0.000212993
U	195	3e-05
U	117	3e-05
U	114	4.20787e-05
U	172	3e-05
U	222	4.05605e-05
U	97	6.37362e-05
U	114	3e-05
U	103	3e-05
U	106	3e-05
U	218	3e-05
U	101	4.75161e-05
U	219	3e-05
U	85	3e-05
U	112	7.57021e-05
U	155	3e-05
U	92	0.000185139
U	109	8.73096e-05
U	100	3e-05
U	227	3e-05
U	107	3.48784e-05
U	207	0.000233271
U	119	3e-05
U	206	3e-05
U	113	3e-05
U	233	3e-05
U	101	4.16858e-05
U	192	3e-05
U	251	0.000101715
U	114	3e-05
U	188	4.04204e-05
U	43	3e-05
U	35	3e-05
U	107	3e-05
U	245	0.000478778
U	198	3e-05
U	206	3e-05
U	155	3e-05
U	123	3e-05
U	91	3e-05
U	209	3e-05
U	164	3e-05
U	200	3e-05
U	253	3e-05
U	113	3e-05
U	189	9.54654e-05
U	178	3e-05
U	214	3e-05
U	223	9.02039e-05
U	191	4.901e-05
U	176	3e-05
U	189	3e-05
U	99	0.000114736
U	196	7.71159e-05
U	224	3e-05
U	121	3.80749e-05
U	138	3e-05
U	111	3e-05
U	197	0.000147413
U	105	3e-05
U	231	3.33133e-05
U	224	3e-05
U	116	4.67443e-05
U	106	0.000191339
U	99	3e-05
U	93	6.07497e-05
U	185	3e-05
U	197	8.51185e-05
U	225	3e-05
U	214	3e-05
U	212	3e-05
U	100	8.28089e-05
U	39	4.86192e-05
U	250	3e-05
U	97	4.96524e-05
U	204	3e-05
U	213	3e-05
U	68	0.000219026
U	189	0.00223544
U	138	4.76894e-05
U	197	4.01752e-05
U	98	5.78804e-05
U	238	3e-05
U	95	3e-05
U	243	3e-05
U	146	3e-05
U	219	3e-05
U	233	3e-05
U	105	6.57225e-05
U	106	0.000138113
U	108	0.043869
U	99	3e-05
U	67	5.04045e-05
U	39	4.42889e-05
U	120	3e-05
U	158	3e-05
U	203	6.93818e-05
U	187	3e-05
U	86	0.000137325
U	243	4.35958e-05
U	107	5.45405e-05
U	105	3e-05
U	210	3e-05
U	217	3e-05
U	141	3e-05
U	225	0.000379471
U	232	3e-05
U	230	3e-05
U	242	3e-05
U	105	3e-05
U	223	3e-05
U	218	3e-05
U	99	3e-05
U	226	7.70505e-05
U	106	0.000463725
U	141	7.21848e-05
U	142	5.58878e-05
U	230	8.50847e-05
U	107	3e-05
U	231	3.59428e-05
U	259	3.99928e-05
U	106	3e-05
U	49	6.32031e-05
U	247	3e-05
U	152	3e-05
U	124	0.00384461
U	106	3e-05
U	100	0.000226347
U	232	0.000283599
U	213	3e-05
U	105	3.99042e-05
U	98	3e-05
U	225	3e-05
U	102	8.63285e-05
U	145	3e-05
U	219	3e-05
U	90	4.39638e-05
U	141	0.00013101
U	112	5.65547e-05
U	104	3e-05
U	97	6.8018e-05
U	110	6.30318e-05
U	114	3e-05
U	108	7.41528e-05
U	134	3e-05
U	107	3e-05
U	144	3e-05
U	54	3.45507e-05
U	110	0.000103165
U	115	3e-05
U	229	3e-05
U	102	3e-05
U	259	3e-05
U	108	3.68358e-05
U	215	3e-05
U	199	3e-05
U	220	7.25926e-05
U	189	3e-05
U	98	3.72315e-05
U	99	3e-05
U	156	0.00012836
U	228	3e-05
U	82	3e-05
U	107	3e-05
U	112	3e-05
U	228	3e-05
U	115	5.81784e-05
U	138	3e-05
U	169	4.64954e-05
U	211	3e-05
U	110	3e-05
U	106	3.92516e-05
U	204	3e-05
U	231	3e-05
U	216	3e-05
U	107	0.000351269
U	82	0.000101302
U	215	3e-05
U	117	7.0604e-05
U	189	5.91261e-05
U	222	3e-05
U	203	3e-05
U	143	0.000101598
U	110	3e-05
U	119	3e-05
U	92	7.30887e-05
U	110	3e-05
U	244	0.000156887
U	94	3e-05
U	228	3.39587e-05
U	99	3.06607e-05
U	115	0.000316081
U	214	7.06897e-05
U	87	3e-05
U	111	3.75559e-05
U	231	4.30589e-05
U	105	3e-05
U	124	3e-05
U	104	4.28559e-05
U	106	3.13716e-05
U	176	0.000134648
U	137	0.000127162
U	225	3e-05
U	218	3e-05
U	72	0.000786758
U	221	3.60282e-05
U	115	3e-05
U	231	9.19371e-05
U	106	0.000322078
U	229	3e-05
U	111	3e-05
U	230	3e-05
U	147	5.36308e-05
U	109	7.65521e-05
U	112	7.41565e-05
U	170	3.0955e-05
U	145	0.000108521
U	107	3e-05
U	209	3e-05
U	107	3e-05
U	154	3e-05
U	98	3e-05
U	175	3e-05
U	224	3e-05
U	140	3e-05
U	121	0.000689536
U	111	8.12183e-05
U	57	0.000299244
U	203	4.89644e-05
U	142	3e-05
U	211	7.60138e-05
U	104	4.24052e-05
U	199	0.000111653
U	212	0.000127854
U	204	3.25246e-05
U	193	3.99497e-05
U	95	4.03201e-05
U	243	3e-05
U	231	0.000106056
U	185	3e-05
U	191	0.000114885
U	217	3.04609e-05
U	241	0.000233274
U	223	3.80026e-05
U	226	3e-05
U	103	3e-05
U	100	3e-05
U	209	9.35016e-05
U	167	3e-05
U	97	3e-05
U	81	9.30839e-05
U	239	4.3986e-05
U	155	5.47585e-05
U	188	0.000138664
U	146	3e-05
U	105	3e-05
U	99	3e-05
U	151	7.63723e-05
U	108	9.42107e-05
U	97	0.000376577
U	216	0.00033241
U	110	0.000218611
U	221	0.000122272
U	120	3e-05
U	117	3e-05
U	139	3.0361e-05
U	109	4.32919e-05
U	215	3e-05
U	89	3e-05
U	99	0.000374415
U	219	3e-05
U	92	3e-05
U	107	3e-05
U	97	0.000155051
U	224	3e-05
U	100	3e-05
U	106	3e-05
U	212	3e-05
U	212	3e-05
U	85	8.63707e-05
U	219	3e-05
U	161	3e-05
U	43	3e-05
U	40	9.59012e-05
U	118	7.63709e-05
U	234	3e-05
U	99	3e-05
U	233	3e-05
U	111	3e-05
U	151	3e-05
U	213	3e-05
U	120	3e-05
U	120	3e-05
U	243	3e-05
U	147	3e-05
U	216	3e-05
U	147	3e-05
U	93	3e-05
U	72	3.54547e-05
U	105	3e-05
U	62	3e-05
U	201	3e-05
U	232	3e-05
U	136	4.52837e-05
U	116	3e-05
U	100	3e-05
U	105	0.000108899
U	100	3e-05
U	136	0.000137201
U	173	3e-05
U	215	3e-05
U	127	3e-05
U	208	3e-05
U	144	3e-05
U	114	0.000465199
U	92	3.05288e-05
U	234	3e-05
U	110	3e-05
U	182	0.000153285
U	107	3e-05
U	241	3e-05
U	105	3e-05
U	234	3.04072e-05
U	113	3e-05
U	244	0.000237741
U	173	3e-05
U	238	3.88116e-05
U	182	3e-05
U	166	3e-05
U	64	3e-05
U	105	5.24219e-05
U	105	3e-05
U	187	3e-05
U	112	5.35361e-05
U	102	9.05005e-05
U	120	3e-05
U	100	3e-05
U	213	3e-05
U	115	3e-05
U	188	0.000103934
U	99	3e-05
U	230	9.40955e-05
U	107	3e-05
U	104	3e-05
U	106	3e-05
U	112	3e-05
U	120	3e-05
U	100	3e-05
U	253	3.59609e-05
U	200	3.60231e-05
U	151	3e-05
U	250	0.000222878
U	216	0.000267433
U	216	3e-05
U	214	4.39136e-05
U	192	3e-05
U	101	0.000104055
U	202	0.000477555
U	246	0.000137741
U	250	0.000134766
U	166	4.76724e-05
U	212	3.75982e-05
U	37	8.1524e-05
U	217	3e-05
U	205	3e-05
U	195	9.0337e-05
U	101	3.71885e-05
U	106	3e-05
U	96	3e-05
U	219	4.56308e-05
U	218	9.35681e-05
U	139	3e-05
U	174	3e-05
U	235	3.21172e-05
U	216	3e-05
U	213	4.17885e-05
U	116	3e-05
U	109	3e-05
U	232	3e-05
U	169	3e-05
U	244	7.8123e-05
U	119	0.000179779
U	57	3e-05
U	150	3e-05
U	94	4.33445e-05
U	106	0.000124332
U	107	3e-05
U	219	4.36557e-05
U	102	3e-05
U	108	3e-05
U	207	3e-05
U	107	0.000376025
U	150	3e-05
U	157	4.9238e-05
U	115	3e-05
U	108	3e-05
U	163	9.81123e-05
U	112	3e-05
U	87	3e-05
U	238	3e-05
U	102	9.04323e-05
U	164	5.67795e-05
U	201	3e-05
U	166	3e-05
U	244	3.3117e-05
U	110	3e-05
U	202	3e-05
U	200	4.80446e-05
U	111	6.98836e-05
U	144	3e-05
U	96	3e-05
U	253	3e-05
U	238	7.18675e-05
U	99	3e-05
U	103	3e-05
U	87	3e-05
U	213	3e-05
U	113	3e-05
U	46	3.70302e-05
U	203	3e-05
U	92	0.00020202
U	110	3e-05
U	99	3e-05
U	238	3e-05
U	97	8.3909e-05
U	102	4.00649e-05
U	102	3e-05
U	142	3e-05
U	214	3e-05
U	212	3.45328e-05
U	113	3e-05
U	235	0.000406845
U	87	0.000127178
U	232	0.000168912
U	104	3e-05
U	62	3e-05
U	110	3e-05
U	102	3e-05
U	102	6.5757e-05
U	112	3e-05
U	226	0.000353123
U	231	5.17451e-05
U	241	3e-05
U	128	3e-05
U	186	3.39605e-05
U	104	3e-05
U	111	3e-05
U	108	3.39075e-05
U	42	3e-05
U	249	3.03012e-05
U	115	3e-05
U	230	3e-05
U	213	3e-05
U	229	3e-05
U	99	3e-05
U	106	3e-05
U	86	3e-05
U	106	0.000111374
U	52	3e-05
U	174	0.000104603
U	231	3e-05
U	149	9.47284e-05
U	104	3e-05
U	116	4.40684e-05
U	103	0.00019347
U	116	3e-05
U	211	3e-05
U	210	3e-05
U	227	9.10457e-05
U	196	7.94328e-05
U	234	3e-05
U	199	3e-05
U	197	0.000106146
U	123	3.1741e-05
U	245	3e-05
U	188	8.23068e-05
U	225	3e-05
U	226	4.50633e-05
U	217	3e-05
U	190	3e-05
U	82	5.41521e-05
U	65	3e-05
U	110	3e-05
U	221	3.45149e-05
U	105	3e-05
U	128	4.17171e-05
U	236	3e-05
U	225	5.70158e-05
U	92	3e-05
U	218	3.63055e-05
U	142	8.72296e-05
U	107	7.61905e-05
U	71	0.00018134
U	248	3e-05
U	221	3e-05
U	104	3e-05
U	38	0.000151481
U	226	5.6899e-05
U	213	3e-05
U	42	4.37618e-05
U	73	4.95651e-05
U	196	3.16416e-05
U	244	7.79757e-05
U	105	7.78452e-05
U	87	3e-05
U	102	3.07069e-05
U	211	5.02588e-05
U	142	3e-05
U	218	3e-05
U	141	3e-05
U	113	3e-05
U	104	0.00011801
U	172	0.000120366
U	98	4.55986e-05
U	87	3e-05
U	111	3.90274e-05
U	106	3e-05
U	183	3.18878e-05
U	96	3e-05
U	203	3e-05
U	95	7.05069e-05
U	152	3e-05
U	212	3.73274e-05
U	222	0.000183242
U	100	0.000201072
U	147	3.8934e-05
U	110	3.62293e-05
U	229	3e-05
U	96	0.000122216
U	219	0.000139919
U	91	3e-05
U	98	3e-05
U	247	0.00020982
U	94	3e-05
U	207	8.37468e-05
U	97	3e-05
U	98	3e-05
U	242	3e-05
U	206	3e-05
U	88	3e-05
U	216	3e-05
U	184	3e-05
U	121	3e-05
U	217	3e-05
U	70	3e-05
U	110	5.92119e-05
U	191	3e-05
U	109	4.81452e-05
U	104	3.4876e-05
U	117	3e-05
U	102	3e-05
U	213	3.82512e-05
U	91	3e-05
U	253	3e-05
U	98	0.000168413
U	244	3e-05
U	119	3e-05
U	103	3e-05
U	140	3e-05
U	106	3e-05
U	57	5.4817e-05
U	217	3e-05
U	192	3e-05
U	95	3e-05
U	240	9.65391e-05
U	214	3.58384e-05
U	79	3e-05
U	107	3e-05
U	109	3e-05
U	91	5.94519e-05
U	226	3e-05
U	91	3e-05
U	113	0.000128919
U	56	5.85412e-05
U	212	3e-05
U	208	3e-05
U	137	3e-05
U	221	3e-05
U	77	3e-05
U	208	5.32113e-05
U	242	3e-05
U	120	3e-05
U	238	3e-05
U	111	3e-05
U	103	3e-05
U	106	5.08699e-05
U	206	3e-05
U	234	3.12188e-05
U	98	0.000476715
U	112	3e-05
U	194	3e-05
U	94	3e-05
U	103	3e-05
U	141	3e-05
U	195	3e-05
U	220	0.000102072
U	95	3e-05
U	106	3e-05
U	224	4.1437e-05
U	103	3e-05
U	102	3e-05
U	109	3e-05
U	111	6.45328e-05
U	110	4.91111e-05
U	214	3e-05
U	232	6.16466e-05
U	111	3.38834e-05
U	228	3e-05
U	227	3e-05
U	105	3e-05
U	208	3e-05
U	114	3e-05
U	124	3e-05
U	111	0.000119023
U	178	0.000307338
U	174	0.000100644
U	77	3e-05
U	218	3e-05
U	257	3e-05
U	237	3e-05
U	107	3e-05
U	231	3e-05
U	110	3e-05
U	118	3e-05
U	193	3.72787e-05
U	105	0.000252134
U	106	3e-05
U	248	3e-05
U	106	3e-05
U	245	3e-05
U	234	4.03177e-05
U	96	3e-05
U	107	3e-05
U	105	3e-05
U	106	3e-05
U	106	3e-05
U	63	3.99521e-05
U	95	3e-05
U	112	0.000129933
U	219	3.77701e-05
U	110	4.37235e-05
U	196	0.000392167
U	164	3.70576e-05
U	246	4.03894e-05
U	117	5.62314e-05
U	215	8.6023e-05
U	100	3e-05
U	98	3.09004e-05
U	240	0.00197976
U	104	3e-05
U	167	3e-05
U	245	0.000143404
U	204	5.45554e-05
U	120	4.34631e-05
U	115	0.000457247
U	108	3e-05
U	148	0.000154009
U	105	3e-05
U	195	5.2222e-05
U	98	3e-05
U	215	3e-05
U	122	3e-05
U	32	3e-05
U	112	3e-05
U	113	3e-05
U	219	3.40391e-05
U	111	3e-05
U	115	3e-05
U	207	3e-05
U	146	3e-05
U	120	9.22679e-05
U	61	3e-05
U	116	3.44554e-05
U	101	3e-05
U	220	3e-05
U	104	4.82765e-05
U	208	3e-05
U	118	3e-05
U	147	3e-05
U	110	0.000272873
U	112	3e-05
U	190	0.000877116
U	143	0.000514124
U	247	3.10733e-05
U	109	3e-05
U	99	4.91545e-05
U	169	9.52502e-05
U	110	3e-05
U	94	3e-05
U	245	3e-05
U	225	3e-05
U	101	3.11439e-05
U	180	7.11567e-05
U	192	0.000178489
U	106	3e-05
U	227	5.50833e-05
U	120	3e-05
U	221	3e-05
U	217	3e-05
U	117	3e-05
U	106	3e-05
U	180	3e-05
U	227	3e-05
U	104	6.12126e-05
U	104	4.01059e-05
U	110	3.78e-05
U	104	3.51655e-05
U	105	3e-05
U	231	0.00014707
U	129	4.29e-05
U	105	3e-05
U	207	3e-05
U	55	3e-05
U	214	3e-05
U	125	3e-05
U	198	3e-05
U	113	4.25279e-05
U	173	3e-05
U	97	3e-05
U	212	9.58589e-05
U	141	3e-05
U	103	3e-05
U	230	3e-05
U	207	3.19397e-05
U	147	4.61276e-05
U	119	3e-05
U	237	3e-05
U	185	3e-05
U	212	3e-05
U	110	3e-05
CMV	212	0.0174766
CMV	105	0.0194483
CMV	69	0.0069979
CMV	186	0.00519151
CMV	220	0.00433422
CMV	105	0.0013245
CMV	116	0.00367973
CMV	86	0.00405226
CMV	104	0.0598978
CMV	124	0.0013556
CMV	98	0.00021724
CMV	196	0.00424102
CMV	95	0.0262022
CMV	219	0.00338606
CMV	112	0.00347488
CMV	99	0.00526639
CMV	222	0.0040901
CMV	162	0.0345701
CMV	110	0.0006051
CMV	84	0.00371505
CMV	121	0.00476494
CMV	221	0.0160382
CMV	243	0.0140018
CMV	79	0.0221885
CMV	107	0.00390637
CMV	106	3e-05
CMV	44	0.00152275
CMV	147	0.0459553
CMV	106	0.00702423
CMV	100	3e-05
CMV	234	0.010775
CMV	116	0.0363789
CMV	118	0.00129618
CMV	206	0.00207525
CMV	244	0.0336974
CMV	98	3e-05
CMV	116	0.0178602
CMV	99	7.37354e-05
CMV	212	6.6906e-05
CMV	119	0.0015375
CMV	111	0.000334896
CMV	218	0.00534979
CMV	119	0.0599566
CMV	105	0.0179485
CMV	55	0.00486091
CMV	96	0.0169716
CMV	132	0.00584093
CMV	45	3e-05
CMV	177	0.000436051
CMV	112	0.00678016
CMV	34	0.000178891
CMV	162	0.00121373
CMV	232	0.00624081
CMV	189	0.0051798
CMV	238	0.000847921
CMV	114	0.0718364
CMV	108	0.00189679
CMV	112	0.00243399
CMV	97	0.00962861
CMV	95	0.0214758
CMV	193	0.0245094
CMV	101	0.0173195
CMV	97	0.0686942
CMV	140	3.80026e-05
CMV	149	0.0665223
CMV	243	0.0332816
CMV	219	0.0295403
CMV	112	0.0180489
CMV	110	0.00477968
CMV	203	0.00672092
CMV	190	0.0202483
CMV	105	0.0154656
CMV	98	0.0881989
CMV	98	0.00135818
CMV	106	0.00845781
CMV	132	6.55365e-05
CMV	210	3.57711e-05
CMV	124	0.0345022
CMV	149	0.0094571
CMV	106	0.0462633
CMV	99	0.00333065
CMV	225	0.00632212
CMV	229	7.24533e-05
CMV	111	0.0245254
CMV	100	0.00448106
CMV	212	0.00416655
CMV	248	0.0121996
CMV	125	7.93525e-05
CMV	199	0.0142094
CMV	107	3e-05
CMV	113	3e-05
CMV	112	0.00524682
CMV	240	0.0107998
CMV	40	0.000654468
CMV	218	0.00643783
CMV	93	0.000100465
CMV	115	0.00669261
CMV	243	0.00972763
CMV	95	0.0125088
CMV	207	0.0247028
CMV	238	3e-05
CMV	32	0.00608936
CMV	91	0.0186149
CMV	107	3e-05
CMV	243	0.00121853
CMV	102	0.000655153
CMV	244	0.00308736
CMV	107	0.000388662
CMV	36	0.000111375
CMV	234	0.0214775
CMV	255	0.00108644
CMV	145	3e-05
CMV	54	0.0316273
CMV	245	0.0398896
CMV	253	3e-05
CMV	209	0.00248579
CMV	210	0.0380387
CMV	209	0.00148729
CMV	99	0.018619
CMV	219	0.0103687
CMV	217	0.0131943
CMV	119	0.009
CMV	192	0.00857531
CMV	113	0.0217188
CMV	111	0.0139806
CMV	107	0.00676107
CMV	102	0.00448489
CMV	105	0.00403063
CMV	100	0.00224056
CMV	225	0.00353521
CMV	247	0.00060845
CMV	110	0.00874876
CMV	155	0.0328009
CMV	110	0.0173586
CMV	195	0.0112839
CMV	117	0.0201595
CMV	114	0.000822488
CMV	172	3.17199e-05
CMV	222	0.0017764
CMV	97	0.00109022
CMV	114	0.0195448
CMV	103	0.00186698
CMV	106	0.0110208
CMV	218	0.00883214
CMV	101	3e-05
CMV	219	0.00549769
CMV	85	0.00670685
CMV	112	0.0212741
CMV	155	0.00423089
CMV	92	0.00267908
CMV	109	0.133586
CMV	100	0.000890692
CMV	227	0.000985707
CMV	107	3e-05
CMV	207	0.00399903
CMV	119	0.00929264
CMV	206	0.00927738
CMV	113	0.0115785
CMV	233	0.0111356
CMV	101	0.00057594
CMV	192	0.00211057
CMV	251	0.0325694
CMV	114	0.00438048
CMV	188	0.160872
CMV	43	7.75134e-05
CMV	35	0.00216608
CMV	107	0.000321492
CMV	245	0.0471264
CMV	198	0.00169986
CMV	206	0.00660831
CMV	155	0.0156161
CMV	123	0.000493583
CMV	91	0.00508549
CMV	209	0.00425149
CMV	164	0.0407199
CMV	200	0.0232447
CMV	253	0.0169045
CMV	113	0.0270241
CMV	189	0.0113211
CMV	178	0.00335451
CMV	214	0.00224733
CMV	223	0.0066833
CMV	191	0.000153535
CMV	176	0.0320041
CMV	189	3e-05
CMV	99	0.00989044
CMV	196	0.00636668
CMV	224	0.000573418
CMV	121	3e-05
CMV	138	0.00304196
CMV	111	0.00429276
CMV	197	3e-05
CMV	105	5.20454e-05
CMV	231	3e-05
CMV	224	0.0408158
CMV	116	0.00401142
CMV	106	0.00857902
CMV	99	0.0017297
CMV	93	0.0207192
CMV	185	0.00774379
CMV	197	0.0258853
CMV	225	0.00103798
CMV	214	0.00038877
CMV	212	3e-05
CMV	100	3e-05
CMV	39	4.78813e-05
CMV	250	0.00203313
CMV	97	3e-05
CMV	204	0.000599147
CMV	213	0.00305525
CMV	68	0.0169537
CMV	189	0.0157651
CMV	138	0.00211291
CMV	197	0.0165252
CMV	98	0.00190985
CMV	238	3e-05
CMV	95	3e-05
CMV	243	0.00340687
CMV	146	0.0270458
CMV	219	3e-05
CMV	233	3e-05
CMV	105	0.00548424
CMV	106	0.00505451
CMV	108	0.00373946
CMV	99	0.00156238
CMV	67	0.0251639
CMV	39	0.0267374
CMV	120	0.0105825
CMV	158	0.00343692
CMV	203	0.00572632
CMV	187	0.0526706
CMV	86	0.000162725
CMV	243	3e-05
CMV	107	0.00543709
CMV	105	0.00527305
CMV	210	0.0483445
CMV	217	0.00171757
CMV	141	0.0719825
CMV	225	0.0850946
CMV	232	0.00375254
CMV	230	0.000238655
CMV	242	0.000378425
CMV	105	0.000282992
CMV	223	0.0267946
CMV	218	0.00284919
CMV	99	0.0240241
CMV	226	0.00358604
CMV	106	0.0112635
CMV	141	0.0053515
CMV	142	0.031344
CMV	230	0.00249288
CMV	107	0.0210356
CMV	231	3.99233e-05
CMV	259	0.00183673
CMV	106	0.0181309
CMV	49	5.98444e-05
CMV	247	0.0150865
CMV	152	0.0188795
CMV	124	0.00120844
CMV	106	0.0114178
CMV	100	0.000219993
CMV	232	0.0130208
CMV	213	3e-05
CMV	105	5.67505e-05
CMV	98	0.0261654
CMV	225	0.061243
CMV	102	0.00665588
CMV	145	0.00901599
CMV	219	0.00402598
CMV	90	0.000938537
CMV	141	0.000533262
CMV	112	5.64239e-05
CMV	104	0.00194252
CMV	97	0.0116356
CMV	110	0.00468229
CMV	114	0.0134978
CMV	108	0.0071463
CMV	134	0.0111096
CMV	107	0.0284333
CMV	144	0.000663381
CMV	54	3.32105e-05
CMV	110	0.0545749
CMV	115	0.0447473
CMV	229	0.0268251
CMV	102	0.00143625
CMV	259	3e-05
CMV	108	3e-05
CMV	215	0.0127033
CMV	199	0.00247799
CMV	220	0.0342539
CMV	189	0.00873279
CMV	98	0.00439698
CMV	99	0.117981
CMV	156	0.0123517
CMV	228	0.00988332
CMV	82	0.00872053
CMV	107	3e-05
CMV	112	0.000851523
CMV	228	3e-05
CMV	115	0.0053749
CMV	138	0.00539784
CMV	169	0.0843813
CMV	211	0.0978726
CMV	110	0.0149804
CMV	106	0.0500609
CMV	204	0.0468404
CMV	231	0.0116184
CMV	216	0.0113335
CMV	107	0.0214004
CMV	82	0.000629107
CMV	215	0.007173
CMV	117	0.00840509
CMV	189	0.00914311
CMV	222	0.00119141
CMV	203	3e-05
CMV	143	5.43227e-05
CMV	110	0.000991203
CMV	119	0.000347262
CMV	92	0.00096219
CMV	110	0.00731081
CMV	244	0.0071343
CMV	94	0.0156614
CMV	228	0.00587797
CMV	99	0.0110014
CMV	115	0.0120093
CMV	214	0.0213408
CMV	87	0.0398189
CMV	111	0.00242424
CMV	231	0.0277675
CMV	105	0.00994271
CMV	124	0.0109049
CMV	104	0.00262031
CMV	106	0.00149855
CMV	176	0.0114146
CMV	137	6.72676e-05
CMV	225	0.0063934
CMV	218	0.00333264
CMV	72	0.0109104
CMV	221	0.00539162
CMV	115	0.000920895
CMV	231	3e-05
CMV	106	3e-05
CMV	229	0.00154025
CMV	111	0.000610786
CMV	230	0.015305
CMV	147	0.00245517
CMV	109	0.078058
CMV	112	3e-05
CMV	170	0.00283996
CMV	145	0.000281923
CMV	107	0.0219698
CMV	209	0.0116073
CMV	107	3e-05
CMV	154	7.98339e-05
CMV	98	0.000242087
CMV	175	0.00276797
CMV	224	0.00174713
CMV	140	0.00140403
CMV	121	0.000306373
CMV	111	3.62358e-05
CMV	57	0.0206908
CMV	203	0.0217643
CMV	142	0.00330466
CMV	211	0.014655
CMV	104	0.00864256
CMV	199	0.0219938
CMV	212	0.0139435
CMV	204	0.000628601
CMV	193	0.016261
CMV	95	0.02493
CMV	243	0.0186439
CMV	231	0.0749204
CMV	185	0.00862186
CMV	191	0.00547583
CMV	217	0.00100455
CMV	241	0.0251537
CMV	223	0.0645201
CMV	226	3e-05
CMV	103	0.00089813
CMV	100	0.0224172
CMV	209	0.0188598
CMV	167	0.0168492
CMV	97	0.00539864
CMV	81	0.00326835
CMV	239	0.00262332
CMV	155	0.00198613
CMV	188	0.00369819
CMV	146	0.0200373
CMV	105	3.8463e-05
CMV	99	0.00326867
CMV	151	0.0052212
CMV	108	0.00175576
CMV	97	0.00138639
CMV	216	0.0288063
CMV	110	0.0312523
CMV	221	0.00309017
CMV	120	3e-05
CMV	117	0.0057243
CMV	139	0.000209725
CMV	109	0.0270615
CMV	215	0.0191749
CMV	89	0.00231701
CMV	99	0.0284128
CMV	219	0.00478262
CMV	92	0.0118422
CMV	107	0.0106072
CMV	97	0.00418434
CMV	224	0.00978616
CMV	100	0.00300369
CMV	106	0.000281884
CMV	212	3e-05
CMV	212	3e-05
CMV	85	0.0105909
CMV	219	0.0378535
CMV	161	0.00118417
CMV	43	0.000229523
CMV	40	0.0103675
CMV	118	0.000211387
CMV	234	0.000717268
CMV	99	0.000160342
CMV	233	0.04893
CMV	111	3e-05
CMV	151	0.0120772
CMV	213	0.00091169
CMV	120	0.000656237
CMV	120	0.000526778
CMV	243	0.0018198
CMV	147	0.0142932
CMV	216	0.00809905
CMV	147	0.00434929
CMV	93	0.001891
CMV	72	3e-05
CMV	105	0.0246406
CMV	62	0.0169373
CMV	201	0.000829498
CMV	232	0.00463768
CMV	136	0.00132975
CMV	116	3.19662e-05
CMV	100	0.0103973
CMV	105	0.000890944
CMV	100	3e-05
CMV	136	0.00650441
CMV	173	3e-05
CMV	215	3e-05
CMV	127	0.0370115
CMV	208	3e-05
CMV	144	0.0120153
CMV	114	0.00802168
CMV	92	0.00560414
CMV	234	0.0521692
CMV	110	0.00267648
CMV	182	0.00489269
CMV	107	0.00168099
CMV	241	0.00520784
CMV	105	4.96524e-05
CMV	234	0.000561991
CMV	113	0.000560808
CMV	244	0.00393672
CMV	173	0.00435015
CMV	238	0.045307
CMV	182	0.0174625
CMV	166	0.016108
CMV	64	0.0190701
CMV	105	0.0284009
CMV	105	0.0239012
CMV	187	0.00543478
CMV	112	5.79677e-05
CMV	102	3e-05
CMV	120	0.00119648
CMV	100	0.00761063
CMV	213	0.0171092
CMV	115	0.0109798
CMV	188	0.00506769
CMV	99	0.00755373
CMV	230	3e-05
CMV	107	0.00168737
CMV	104	0.00110193
CMV	106	0.0159544
CMV	112	3e-05
CMV	120	3e-05
CMV	100	0.0126641
CMV	253	0.00772353
CMV	200	0.0383152
CMV	151	0.000613419
CMV	250	0.000645695
CMV	216	0.0203028
CMV	216	0.0459766
CMV	214	0.00502573
CMV	192	7.63038e-05
CMV	101	0.000316583
CMV	202	0.0118929
CMV	246	0.0383901
CMV	250	0.0366931
CMV	166	0.0284232
CMV	212	0.0262878
CMV	37	3e-05
CMV	217	0.00129152
CMV	205	0.00945468
CMV	195	0.0885213
CMV	101	3e-05
CMV	106	0.00755581
CMV	96	0.0132503
CMV	219	0.0139465
CMV	218	0.0114824
CMV	139	0.0050332
CMV	174	0.018303
CMV	235	0.0205205
CMV	216	0.109796
CMV	213	3e-05
CMV	116	4.52202e-05
CMV	109	0.00802864
CMV	232	0.0226491
CMV	169	0.0116668
CMV	244	0.0204252
CMV	119	0.000976835
CMV	57	3e-05
CMV	150	0.0463152
CMV	94	0.000308528
CMV	106	8.21726e-05
CMV	107	0.00143787
CMV	219	0.00524111
CMV	102	0.00471929
CMV	108	0.0353779
CMV	207	0.0344148
CMV	107	0.0330417
CMV	150	0.00338576
CMV	157	0.0260566
CMV	115	0.00233903
CMV	108	0.0362521
CMV	163	0.00440915
CMV	112	0.000261772
CMV	87	0.00412629
CMV	238	3e-05
CMV	102	0.00170648
CMV	164	0.000110991
CMV	201	0.000139805
CMV	166	0.00220619
CMV	244	0.000124123
CMV	110	3e-05
CMV	202	3e-05
CMV	200	0.036249
CMV	111	0.0292485
CMV	144	3e-05
CMV	96	0.0214729
CMV	253	0.0232508
CMV	238	0.059844
CMV	99	0.000977121
CMV	103	0.0155222
CMV	87	0.0722369
CMV	213	0.0693386
CMV	113	0.00253841
CMV	46	0.00447779
CMV	203	0.0156954
CMV	92	0.000356761
CMV	110	0.00111613
CMV	99	0.00787128
CMV	238	0.000264211
CMV	97	0.00818025
CMV	102	0.0249565
CMV	102	3e-05
CMV	142	0.00131926
CMV	214	0.0125083
CMV	212	0.0316168
CMV	113	3e-05
CMV	235	0.0235933
CMV	87	0.020896
CMV	232	0.00042861
CMV	104	0.00102508
CMV	62	0.00162455
CMV	110	0.0111383
CMV	102	0.00749684
CMV	102	0.0102967
CMV	112	3e-05
CMV	226	0.00334689
CMV	231	0.00113198
CMV	241	0.00864907
CMV	128	0.000428266
CMV	186	0.0103878
CMV	104	0.00479955
CMV	111	4.83057e-05
CMV	108	0.0220963
CMV	42	0.000968667
CMV	249	0.0165279
CMV	115	0.0118173
CMV	230	0.00166834
CMV	213	3e-05
CMV	229	0.0328163
CMV	99	0.0821892
CMV	106	0.0218836
CMV	86	0.00191719
CMV	106	0.0169
CMV	52	0.0142261
CMV	174	0.025187
CMV	231	0.0262396
CMV	149	0.0250421
CMV	104	0.0127629
CMV	116	3e-05
CMV	103	0.0918489
CMV	116	3e-05
CMV	211	4.69616e-05
CMV	210	0.0152481
CMV	227	0.00438803
CMV	196	0.0669726
CMV	234	0.0212974
CMV	199	0.0267341
CMV	197	0.00117752
CMV	123	0.0105111
CMV	245	0.0305564
CMV	188	0.0338269
CMV	225	0.0191294
CMV	226	0.026702
CMV	217	0.0152733
CMV	190	3e-05
CMV	82	0.0238613
CMV	65	0.0225915
CMV	110	0.0168166
CMV	221	3e-05
CMV	105	0.00283662
CMV	128	0.021994
CMV	236	0.0305459
CMV	225	0.0157156
CMV	92	0.0377287
CMV	218	0.0217639
CMV	142	0.0156569
CMV	107	0.00048878
CMV	71	0.0579604
CMV	248	0.00194148
CMV	221	0.0288886
CMV	104	0.000282566
CMV	38	0.000117864
CMV	226	0.00882441
CMV	213	0.0044574
CMV	42	0.023538
CMV	73	0.0023354
CMV	196	0.00425379
CMV	244	0.00718133
CMV	105	0.00491181
CMV	87	0.00128799
CMV	102	0.0402742
CMV	211	0.0137973
CMV	142	0.0631009
CMV	218	0.0010506
CMV	141	0.00135421
CMV	113	0.0318754
CMV	104	0.00661435
CMV	172	0.0240386
CMV	98	0.0111967
CMV	87	0.0210496
CMV	111	0.000965215
CMV	106	0.00174287
CMV	183	3e-05
CMV	96	6.42963e-05
CMV	203	0.0319145
CMV	95	0.055774
CMV	152	0.00074603
CMV	212	0.000292901
CMV	222	0.00964369
CMV	100	0.00770432
CMV	147	0.002719
CMV	110	0.0018758
CMV	229	0.00391236
CMV	96	0.000854089
CMV	219	0.00159601
CMV	91	0.0273425
CMV	98	3e-05
CMV	247	0.0685247
CMV	94	0.00510544
CMV	207	0.000308894
CMV	97	0.0106404
CMV	98	3e-05
CMV	242	0.0556397
CMV	206	0.00407079
CMV	88	0.00216499
CMV	216	0.00204004
CMV	184	3e-05
CMV	121	0.0572482
CMV	217	6.46078e-05
CMV	70	0.000754554
CMV	110	0.0070609
CMV	191	0.0187421
CMV	109	0.00452529
CMV	104	0.00506617
CMV	117	0.00434798
CMV	102	0.000751748
CMV	213	3.90549e-05
CMV	91	0.000738483
CMV	253	0.010692
CMV	98	0.0018036
CMV	244	0.00481311
CMV	119	0.000461894
CMV	103	0.0014543
CMV	140	0.0240848
CMV	106	0.00634316
CMV	57	0.00541126
CMV	217	0.00331291
CMV	192	0.0238294
CMV	95	0.0254407
CMV	240	0.0186209
CMV	214	0.0286674
CMV	79	0.00147692
CMV	107	0.0804619
CMV	109	0.000177494
CMV	91	0.00705078
CMV	226	0.00242364
CMV	91	0.00576812
CMV	113	0.00255513
CMV	56	5.52639e-05
CMV	212	0.0393413
CMV	208	0.00983732
CMV	137	3e-05
CMV	221	3e-05
CMV	77	0.0330842
CMV	208	0.000153178
CMV	242	0.00041945
CMV	120	0.00138969
CMV	238	0.00106516
CMV	111	0.00648179
CMV	103	0.0125719
CMV	106	0.0308254
CMV	206	0.0159739
CMV	234	0.00407251
CMV	98	0.00584364
CMV	112	0.00239067
CMV	194	0.00119567
CMV	94	0.00148757
CMV	103	3e-05
CMV	141	0.00534838
CMV	195	0.0248282
CMV	220	0.000234863
CMV	95	0.00174108
CMV	106	0.00423062
CMV	224	3e-05
CMV	103	0.000128366
CMV	102	0.00412838
CMV	109	3e-05
CMV	111	0.0266032
CMV	110	0.00083696
CMV	214	0.000766123
CMV	232	0.0122203
CMV	111	0.00047373
CMV	228	0.000455944
CMV	227	3e-05
CMV	105	3e-05
CMV	208	0.00829861
CMV	114	0.00912239
CMV	124	0.00785455
CMV	111	0.00220725
CMV	178	0.0307586
CMV	174	0.0102064
CMV	77	3e-05
CMV	218	0.0132005
CMV	257	0.00957575
CMV	237	4.08931e-05
CMV	107	0.00173568
CMV	231	0.00194768
CMV	110	0.00238184
CMV	118	0.000330415
CMV	193	0.00506874
CMV	105	0.0113014
CMV	106	0.0254932
CMV	248	3e-05
CMV	106	0.00212062
CMV	245	3e-05
CMV	234	0.00822663
CMV	96	0.00633231
CMV	107	0.00715397
CMV	105	0.0117227
CMV	106	3e-05
CMV	106	0.000295906
CMV	63	0.000510877
CMV	95	0.0174709
CMV	112	0.00108936
CMV	219	0.00983146
CMV	110	0.00239347
CMV	196	0.00650584
CMV	164	0.00224517
CMV	246	3e-05
CMV	117	0.0108623
CMV	215	0.0020841
CMV	100	0.00238095
CMV	98	0.0253866
CMV	240	0.00974331
CMV	104	5.32992e-05
CMV	167	0.000767615
CMV	245	0.0013756
CMV	204	3e-05
CMV	120	4.07017e-05
CMV	115	0.0167669
CMV	108	0.0205554
CMV	148	0.00794279
CMV	105	0.0160526
CMV	195	0.0059157
CMV	98	0.00841622
CMV	215	0.00158627
CMV	122	0.00191933
CMV	32	0.00403435
CMV	112	0.0224785
CMV	113	0.00254731
CMV	219	0.00347826
CMV	111	0.00106698
CMV	115	0.0010047
CMV	207	0.00342466
CMV	146	0.00634753
CMV	120	0.000694482
CMV	61	0.0248118
CMV	116	0.0321712
CMV	101	0.00919686
CMV	220	0.00681472
CMV	104	0.00879247
CMV	208	0.00354204
CMV	118	0.00295884
CMV	147	3e-05
CMV	110	0.0274053
CMV	112	0.0183998
CMV	190	0.00169492
CMV	143	0.0159016
CMV	247	0.023289
CMV	109	0.000890555
CMV	99	0.0496546
CMV	169	0.0345018
CMV	110	3e-05
CMV	94	0.000962142
CMV	245	0.000905305
CMV	225	0.00924231
CMV	101	0.000880406
CMV	180	0.00214041
CMV	192	0.00802097
CMV	106	0.00995208
CMV	227	0.0218467
CMV	120	0.0739121
CMV	221	0.00240086
CMV	217	3e-05
CMV	117	3e-05
CMV	106	0.00357369
CMV	180	0.030596
CMV	227	0.023431
CMV	104	0.0120123
CMV	104	0.000938357
CMV	110	0.0363889
CMV	104	0.00564548
CMV	105	0.0392028
CMV	231	0.0337759
CMV	129	0.00133129
CMV	105	0.00231234
CMV	207	0.00508171
CMV	55	0.0213215
CMV	214	0.000447391
CMV	125	0.00907246
CMV	198	0.000213573
CMV	113	4.59982e-05
CMV	173	0.00778495
CMV	97	0.00151002
CMV	212	0.00324863
CMV	141	0.0243769
CMV	103	0.00717605
CMV	230	3e-05
CMV	207	0.00657851
CMV	147	0.00512191
CMV	119	0.00122757
CMV	237	0.000194033
CMV	185	3e-05
CMV	212	0.00410334
CMV	110	3e-05
M	212	3e-05
M	105	3e-05
M	69	7.32315e-05
M	186	3e-05
M	220	3e-05
M	105	3e-05
M	116	0.000257003
M	86	0.000354883
M	104	9.27472e-05
M	124	3e-05
M	98	0.000243329
M	196	3e-05
M	95	0.000339067
M	219	3e-05
M	112	3e-05
M	99	0.000206889
M	222	3e-05
M	162	0.0018534
M	110	3e-05
M	84	3e-05
M	121	3e-05
M	221	6.64761e-05
M	243	5.24852e-05
M	79	0.000136659
M	107	3e-05
M	106	0.000116279
M	44	3.7955e-05
M	147	8.32813e-05
M	106	3.81854e-05
M	100	3e-05
M	234	3.55834e-05
M	116	3e-05
M	118	3e-05
M	206	5.93801e-05
M	244	3.8981e-05
M	98	3e-05
M	116	0.000195973
M	99	4.46478e-05
M	212	3e-05
M	119	7.97035e-05
M	111	6.87734e-05
M	218	3e-05
M	119	8.77559e-05
M	105	9.1878e-05
M	55	3e-05
M	96	3e-05
M	132	4.13411e-05
M	45	3.29826e-05
M	177	0.00010193
M	112	4.55622e-05
M	34	8.81938e-05
M	162	7.74174e-05
M	232	7.83269e-05
M	189	5.1835e-05
M	238	5.73033e-05
M	114	0.000151301
M	108	0.00034644
M	112	3e-05
M	97	4.19851e-05
M	95	3e-05
M	193	3.90839e-05
M	101	5.74581e-05
M	97	5.64334e-05
M	140	3e-05
M	149	3e-05
M	243	4.16077e-05
M	219	5.14324e-05
M	112	3e-05
M	110	3e-05
M	203	3e-05
M	190	3.91696e-05
M	105	3.91175e-05
M	98	3e-05
M	98	3e-05
M	106	3e-05
M	132	3e-05
M	210	3e-05
M	124	5.06175e-05
M	149	3.48384e-05
M	106	5.68699e-05
M	99	3e-05
M	225	3e-05
M	229	5.74746e-05
M	111	3e-05
M	100	0.000113305
M	212	3e-05
M	248	0.000405664
M	125	0.000121058
M	199	3e-05
M	107	6.13121e-05
M	113	3e-05
M	112	3e-05
M	240	3e-05
M	40	3e-05
M	218	8.43597e-05
M	93	3e-05
M	115	3e-05
M	243	3e-05
M	95	5.09918e-05
M	207	0.0001844
M	238	3e-05
M	32	3e-05
M	91	5.79587e-05
M	107	3.32856e-05
M	243	3e-05
M	102	3e-05
M	244	3e-05
M	107	5.33917e-05
M	36	6.74923e-05
M	234	0.000349681
M	255	3e-05
M	145	3.79968e-05
M	54	0.000215856
M	245	0.000153171
M	253	3e-05
M	209	3e-05
M	210	3.15696e-05
M	209	3.39801e-05
M	99	3.23285e-05
M	219	3e-05
M	217	3e-05
M	119	9.65034e-05
M	192	0.000167684
M	113	9.88191e-05
M	111	3e-05
M	107	0.000263901
M	102	3e-05
M	105	4.61021e-05
M	100	7.94534e-05
M	225	9.07935e-05
M	247	3e-05
M	110	7.69349e-05
M	155	3.36259e-05
M	110	4.95074e-05
M	195	0.000165737
M	117	4.19252e-05
M	114	4.5529e-05
M	172	3e-05
M	222	0.00017051
M	97	5.91191e-05
M	114	5.5004e-05
M	103	3e-05
M	106	0.000103813
M	218	3e-05
M	101	0.000121092
M	219	3e-05
M	85	4.2443e-05
M	112	7.03796e-05
M	155	3e-05
M	92	0.000306636
M	109	3e-05
M	100	3e-05
M	227	3e-05
M	107	3e-05
M	207	0.000278052
M	119	3e-05
M	206	3e-05
M	113	3e-05
M	233	0.000214823
M	101	0.00013022
M	192	0.000166841
M	251	0.000111351
M	114	3e-05
M	188	3e-05
M	43	0.000125652
M	35	3e-05
M	107	3e-05
M	245	0.000154467
M	198	0.000178859
M	206	4.25351e-05
M	155	3.21906e-05
M	123	3.31956e-05
M	91	5.02858e-05
M	209	3e-05
M	164	3e-05
M	200	3e-05
M	253	3e-05
M	113	3e-05
M	189	0.000679656
M	178	4.67738e-05
M	214	3.93561e-05
M	223	6.15233e-05
M	191	3e-05
M	176	7.25242e-05
M	189	3e-05
M	99	3.74e-05
M	196	3e-05
M	224	3e-05
M	121	4.13531e-05
M	138	3e-05
M	111	3e-05
M	197	3e-05
M	105	5.18699e-05
M	231	3e-05
M	224	3e-05
M	116	9.87898e-05
M	106	0.000359442
M	99	3e-05
M	93	0.000480365
M	185	3e-05
M	197	8.55847e-05
M	225	3e-05
M	214	3e-05
M	212	0.000101861
M	100	0.000152835
M	39	5.21322e-05
M	250	6.50597e-05
M	97	3e-05
M	204	4.84133e-05
M	213	3e-05
M	68	3e-05
M	189	0.00197351
M	138	3e-05
M	197	4.09836e-05
M	98	6.37267e-05
M	238	3e-05
M	95	3e-05
M	243	3e-05
M	146	3e-05
M	219	3e-05
M	233	3e-05
M	105	0.000116223
M	106	0.000150449
M	108	0.000754077
M	99	4.64501e-05
M	67	5.07112e-05
M	39	0.000339963
M	120	4.78011e-05
M	158	9.48812e-05
M	203	0.000152625
M	187	3e-05
M	86	0.000191086
M	243	3e-05
M	107	3e-05
M	105	3e-05
M	210	3e-05
M	217	3.76378e-05
M	141	0.000105936
M	225	0.00023728
M	232	0.000123068
M	230	3.24939e-05
M	242	3e-05
M	105	3.29891e-05
M	223	3e-05
M	218	3e-05
M	99	0.000134907
M	226	3e-05
M	106	0.00165462
M	141	3e-05
M	142	3e-05
M	230	5.88339e-05
M	107	9.6309e-05
M	231	4.05268e-05
M	259	4.17798e-05
M	106	4.34254e-05
M	49	0.000112867
M	247	3e-05
M	152	3e-05
M	124	3e-05
M	106	3e-05
M	100	3e-05
M	232	6.03992e-05
M	213	3e-05
M	105	3e-05
M	98	4.35882e-05
M	225	3e-05
M	102	0.000237657
M	145	3e-05
M	219	3e-05
M	90	3e-05
M	141	0.000129525
M	112	3e-05
M	104	3e-05
[truncated: 3,179 more rows]

## Sheet: Fig_5a
Stimulation	Inhibition	ratio
U	0.8366	3e-05
U	2.6359	3e-05
U	0.7196	3e-05
U	4.1949	3e-05
U	1.1358	3e-05
U	34.6047	3e-05
U	3.6365	3e-05
U	0.6022	3.31906e-05
U	1.0207	3e-05
U	1.3558	3e-05
U	0.5695	3e-05
U	4.5065	3e-05
U	0.9211	4.32688e-05
U	2.4315	3e-05
U	0.468	3e-05
U	0.7192	3e-05
U	1.5703	3e-05
U	5.4202	3e-05
U	1.7553	3e-05
U	3.2728	3e-05
U	1.1408	3e-05
U	2.751	3e-05
U	1.1867	3e-05
U	1.863	3e-05
U	0.815	3e-05
U	5.8879	3e-05
U	0.6899	3e-05
U	1.6213	3e-05
U	2.5651	3e-05
U	0.5874	3e-05
U	3.8286	3e-05
U	2.21	3e-05
U	1.9257	3e-05
U	0.5515	3e-05
U	2.1425	3e-05
U	13.1236	3e-05
U	4.6477	3e-05
U	0.6398	3e-05
U	2.0272	3e-05
U	4.8239	3e-05
U	1.3773	3e-05
U	0.8491	3e-05
U	4.4876	3e-05
U	1.4259	3e-05
U	4.695	3e-05
U	9.7499	3e-05
U	0.8328	3e-05
U	1.3006	3e-05
U	1.0795	3e-05
U	1.1498	3e-05
U	1.1964	3e-05
U	0.5246	3e-05
U	1.7766	3e-05
U	0.548	3e-05
U	1.7857	3e-05
U	2.9508	3e-05
U	0.9237	8.79183e-05
U	1.1251	3e-05
U	11.0059	3e-05
U	0.05	3e-05
U	2.6501	3e-05
U	3.5738	3e-05
U	3.4117	3e-05
U	2.9388	3e-05
U	3.2725	3e-05
U	0.8392	3e-05
U	0.8147	3e-05
U	1.5446	3e-05
U	0.1875	3e-05
U	0.8296	3e-05
U	0.3763	3e-05
U	0.937	3e-05
U	0.9294	3e-05
U	0.5543	3e-05
U	5.7319	3e-05
U	1.6629	3e-05
U	0.7023	3e-05
U	0.7613	3e-05
U	4.9273	3e-05
U	9.2071	3e-05
U	3.3804	3e-05
U	1.0961	3e-05
U	0.7784	3e-05
U	0.4323	3e-05
U	3.9453	3e-05
U	5.8744	3e-05
U	0.4525	3e-05
U	1.8298	3e-05
U	1.567	3e-05
U	0.9801	3e-05
U	1.8382	3e-05
U	4.2839	3e-05
U	1.1282	0.000107937
U	7.4892	3e-05
U	0.8846	5.203e-05
U	0.4668	3e-05
U	2.9903	3e-05
U	0.5417	3e-05
U	0.4996	3e-05
U	1.2746	3e-05
U	4.5089	3e-05
U	1.1373	3e-05
U	1.2176	3e-05
U	10.4462	3e-05
U	4.2357	3e-05
U	3.4474	3e-05
U	1.0774	3e-05
U	4.9822	3e-05
U	1.9934	3e-05
U	1.0439	3e-05
U	0.736	3e-05
U	1.1959	3e-05
U	1.3281	3e-05
U	0.9034	3e-05
U	2.3494	3e-05
U	1.3356	3e-05
U	0.4248	3e-05
U	0.402	3e-05
U	3.0721	6.73627e-05
U	0.6941	3e-05
U	5.0105	3e-05
U	0.7889	3e-05
U	5.1835	3e-05
U	0.5197	3e-05
U	0.4292	3e-05
U	6.1748	3e-05
U	2.5774	3e-05
U	0.5418	3e-05
U	9.8918	3e-05
U	0.8553	3e-05
U	6.9903	3e-05
U	3.3494	4.39715e-05
U	5.3461	4.18165e-05
U	1.2095	3e-05
U	0.564	3e-05
U	0.4631	3e-05
U	3.8815	3e-05
U	3.4126	3e-05
U	1.0906	3e-05
U	0.7748	7.83453e-05
U	4.2774	3e-05
U	1.5178	3e-05
U	0.6654	3e-05
U	1.6185	3e-05
U	2.7853	3e-05
U	1.0511	3e-05
U	0.8889	3e-05
U	1.4569	3e-05
U	2.0692	3e-05
U	1.8963	3e-05
U	5.7854	3e-05
U	0.5312	3e-05
U	1.1054	3e-05
U	0.5429	3e-05
U	1.0542	3e-05
U	1.6259	3e-05
U	3.5619	3e-05
U	4.5751	3e-05
U	26.1514	3e-05
U	1.6032	3e-05
U	11.1218	3e-05
U	1.353	3e-05
U	0.8946	3e-05
U	8.7627	3e-05
U	1.775	3e-05
U	2.2034	3e-05
U	1.3457	3e-05
U	3.3904	0.000136033
U	2.421	3e-05
U	1.3136	3e-05
U	14.5607	3e-05
U	7.2266	3e-05
U	0.8422	3e-05
U	9.5819	3e-05
U	1.5653	3e-05
U	0.7642	3e-05
U	1.2142	3e-05
U	1.1277	3e-05
U	0.7252	3e-05
U	1.2648	3e-05
U	0.3661	3e-05
U	2.9246	3e-05
U	15.6987	3e-05
U	0.4951	3e-05
U	2.4966	3e-05
U	0.5895	3e-05
U	0.5652	3e-05
U	9.0521	3e-05
U	0.6601	3e-05
U	0.3815	3e-05
U	1.5574	3e-05
U	8.5118	3e-05
U	0.535	3e-05
U	1.5204	3e-05
U	0.6299	3e-05
U	4.0065	4.51406e-05
U	7.0181	3e-05
U	16.3549	3e-05
U	1.5325	3e-05
U	0.9664	3e-05
U	1.0542	3e-05
U	7.3042	3e-05
U	1.1081	3e-05
U	0.5181	3e-05
U	5.4371	3e-05
U	0.0788	3.91558e-05
U	10.9025	3e-05
U	1.2237	3e-05
U	5.8703	3e-05
U	3.07	3e-05
U	2.362	3e-05
U	1.3236	3e-05
U	5.1727	3e-05
U	0.4711	3e-05
U	0.6645	3e-05
U	1.6429	3e-05
U	4.7507	3e-05
U	0.9575	3.53982e-05
U	0.8088	3e-05
U	1.1272	3e-05
U	2.3119	3.67521e-05
U	0.4233	3e-05
U	1.3542	3e-05
U	0.6703	3e-05
U	0.6695	3e-05
U	0.4094	3e-05
U	1.0673	3e-05
U	1.5064	3e-05
U	1.2675	3e-05
U	3.3074	3e-05
U	6.3292	3e-05
U	0.7782	3e-05
U	0.4119	3e-05
U	0.516	3e-05
U	0.4853	3e-05
U	2.6645	3e-05
U	4.1949	3e-05
U	0.7388	3e-05
U	9.1021	3e-05
U	2.9231	3e-05
U	0.5273	3e-05
U	0.05	3e-05
U	7.8836	3e-05
U	1.2158	3e-05
U	0.8413	3e-05
U	5.6266	3e-05
U	1.438	3e-05
U	0.7203	3e-05
U	0.7011	3e-05
U	0.8985	3.34758e-05
U	1.242	3e-05
U	0.8538	3e-05
U	0.9917	3e-05
U	1.3646	3e-05
U	0.5819	3e-05
U	0.6039	3e-05
U	0.7475	3e-05
U	0.3746	3e-05
U	1.6588	3e-05
U	0.6408	3e-05
U	1.7099	3e-05
U	6.0725	3e-05
U	1.2828	3e-05
U	2.197	3e-05
U	3.624	3e-05
U	0.856	3e-05
U	0.493	3e-05
U	4.2912	3.49932e-05
U	0.4442	3e-05
U	10.4305	3e-05
U	0.7132	3e-05
U	0.6468	3e-05
U	1.1376	3e-05
U	3.4142	3e-05
U	1.4936	3e-05
U	3.9509	3e-05
U	5.1256	3e-05
U	1.2299	3e-05
U	6.3754	3e-05
U	0.9518	3e-05
U	1.9274	3e-05
U	1.1083	3e-05
U	0.5039	3e-05
U	0.6622	3e-05
U	0.7733	3e-05
U	0.654	3e-05
U	0.7212	3e-05
U	7.4746	3e-05
U	3.364	3e-05
U	0.3242	3e-05
U	0.8569	3e-05
U	0.5066	3e-05
U	1.0597	3e-05
U	2.6801	3e-05
U	3.5818	3e-05
U	0.788	3e-05
U	0.5314	3e-05
U	1.0641	3e-05
U	2.3193	3.34398e-05
U	5.8896	3e-05
U	5.2451	3e-05
U	3.1869	3e-05
U	1.4325	3e-05
U	0.316	3e-05
U	0.4934	3e-05
U	2.2951	3e-05
U	4.992	3e-05
U	0.7444	3e-05
U	4.6535	3e-05
U	0.7888	3e-05
U	1.5829	3e-05
U	6.1769	3e-05
U	0.6585	3e-05
U	14.1133	3e-05
U	6.1119	3e-05
U	1.1368	3e-05
U	0.5998	3e-05
U	2.8204	3e-05
U	4.8395	3e-05
U	9.3312	3e-05
U	4.9355	3e-05
U	2.5112	3e-05
U	1.6991	3e-05
U	7.226	3e-05
U	17.8977	3.36191e-05
U	1.0703	3e-05
U	5.2623	3e-05
U	0.9103	3e-05
U	0.9223	3e-05
U	1.9378	3e-05
U	5.9799	3e-05
U	1.3401	3e-05
U	3.7653	3.40379e-05
U	0.65	3e-05
U	5.2336	3e-05
U	2.7441	3e-05
U	0.8251	3.55013e-05
U	1.2597	3e-05
U	0.5825	3e-05
U	2.8726	3e-05
U	0.9792	3e-05
U	0.2538	3e-05
U	3.4071	3e-05
U	0.963	3e-05
U	0.5746	3e-05
U	1.8823	3e-05
U	1.1345	3e-05
U	14.6837	3e-05
U	1.4015	3e-05
U	2.4066	3e-05
U	1.1639	3e-05
U	0.4072	3.2128e-05
U	5.9761	3e-05
U	4.8112	3e-05
U	1.0291	3e-05
U	0.462	3e-05
U	0.7554	3e-05
U	1.9382	3e-05
U	1.7369	3e-05
U	1.5485	3e-05
U	11.2893	3e-05
U	21.0876	3e-05
U	0.6037	3e-05
U	0.0691	3e-05
U	4.3978	3e-05
U	8.736	3e-05
U	3.6533	3e-05
U	0.3347	3e-05
U	0.8932	3e-05
U	0.5477	3e-05
U	2.9561	3e-05
U	0.9298	3e-05
U	3.3912	3e-05
U	0.539	3e-05
U	2.0984	3e-05
U	0.4366	3e-05
U	0.5055	3e-05
U	2.1912	3e-05
U	0.8603	3e-05
U	2.0559	3e-05
U	1.9383	3e-05
U	2.8483	3e-05
U	0.2307	3e-05
U	4.3015	3e-05
U	0.4013	3e-05
U	4.1746	3e-05
U	1.1806	3e-05
U	1.4385	3e-05
U	0.7987	3e-05
U	0.7926	3e-05
U	0.5044	3e-05
U	0.9114	3e-05
U	1.5834	3e-05
U	0.7289	3e-05
U	0.432	3e-05
U	3.4794	3e-05
U	3.7122	3e-05
U	0.5381	6.48957e-05
U	0.4086	3e-05
U	1.0378	3e-05
U	0.6199	3.80812e-05
U	2.464	3e-05
U	0.663	3e-05
U	0.5893	3e-05
U	1.6542	3e-05
U	1.2701	3e-05
U	0.3649	3e-05
U	0.3386	3e-05
U	0.6398	3e-05
U	4.1343	3e-05
U	1.3729	3e-05
U	5.039	3e-05
U	0.5632	3e-05
U	1.5195	3e-05
U	9.3234	3e-05
U	0.5162	3e-05
U	0.9633	4.80862e-05
U	4.2132	3e-05
U	2.6015	3e-05
U	5.1198	3e-05
U	0.7384	3e-05
U	0.4334	3e-05
U	1.1695	3e-05
U	10.1265	3e-05
U	1.8535	3e-05
U	1.9694	3e-05
U	1.5587	3e-05
U	4.2348	3e-05
U	1.7304	4.75664e-05
U	1.0827	3e-05
U	1.6391	3e-05
U	0.7714	3e-05
U	1.4621	3e-05
U	0.9147	3e-05
U	0.6076	3e-05
U	1.4403	3.70762e-05
U	5.2957	3e-05
U	8.7337	3e-05
U	3.5333	3e-05
U	1.1913	3e-05
U	0.7041	3e-05
U	0.4313	3e-05
U	2.3293	3e-05
U	1.7151	3e-05
U	1.3711	0.000126477
U	5.4152	3e-05
U	1.544	3e-05
U	1.7342	3e-05
U	3.2839	3.76629e-05
U	0.9081	3e-05
U	4.4742	3e-05
U	11.8655	3e-05
U	0.9447	3e-05
U	2.416	3e-05
U	5.7218	3e-05
U	3.9706	3e-05
CMV	0.8366	0.00127597
CMV	2.6359	0.000564449
CMV	0.7196	0.000110705
CMV	4.1949	8.41468e-05
CMV	1.1358	0.000431965
CMV	34.6047	6.30785e-05
CMV	3.6365	0.000251598
CMV	0.6022	0.000663415
CMV	1.0207	0.000383694
CMV	1.3558	0.000182143
CMV	0.5695	0.00181831
CMV	4.5065	3.43036e-05
CMV	0.9211	0.000342905
CMV	2.4315	0.00121686
CMV	0.468	0.000970446
CMV	0.7192	0.000476364
CMV	1.5703	0.00097189
CMV	5.4202	0.0012487
CMV	1.7553	0.000461491
CMV	3.2728	0.000114046
CMV	1.1408	3e-05
CMV	2.751	0.000128697
CMV	1.1867	0.000197154
CMV	1.863	0.000289231
CMV	0.815	0.000886758
CMV	5.8879	3e-05
CMV	0.6899	0.000194599
CMV	1.6213	0.000527646
CMV	2.5651	0.00808327
CMV	0.5874	3e-05
CMV	3.8286	9.38116e-05
CMV	2.21	0.000336426
CMV	1.9257	0.000209606
CMV	0.5515	9.37222e-05
CMV	2.1425	0.000108831
CMV	13.1236	0.00181777
CMV	4.6477	0.0177745
CMV	0.6398	0.00016021
CMV	2.0272	0.000210462
CMV	4.8239	0.000109809
CMV	1.3773	0.000518509
CMV	0.8491	3e-05
CMV	4.4876	0.00144709
CMV	1.4259	0.00230118
CMV	4.695	3.04994e-05
CMV	9.7499	3e-05
CMV	0.8328	3e-05
CMV	1.3006	7.00946e-05
CMV	1.0795	0.000203169
CMV	1.1498	4.16997e-05
CMV	1.1964	0.000708161
CMV	0.5246	3e-05
CMV	1.7766	3e-05
CMV	0.548	0.00102917
CMV	1.7857	7.05949e-05
CMV	2.9508	3e-05
CMV	0.9237	0.000406368
CMV	1.1251	3e-05
CMV	11.0059	0.000513673
CMV	0.05	0.00169492
CMV	2.6501	3e-05
CMV	3.5738	9.88745e-05
CMV	3.4117	0.0118887
CMV	2.9388	0.000534416
CMV	3.2725	0.000250007
CMV	0.8392	0.000144331
CMV	0.8147	7.0775e-05
CMV	1.5446	0.000926252
CMV	0.1875	0.000832413
CMV	0.8296	0.000710227
CMV	0.3763	0.00165373
CMV	0.937	0.00015877
CMV	0.9294	4.97372e-05
CMV	0.5543	0.00150013
CMV	5.7319	0.000538246
CMV	1.6629	0.000875107
CMV	0.7023	4.36948e-05
CMV	0.7613	0.00135853
CMV	4.9273	0.000503131
CMV	9.2071	0.000397411
CMV	3.3804	0.00044995
CMV	1.0961	0.00010689
CMV	0.7784	3e-05
CMV	0.4323	0.000475535
CMV	3.9453	0.000608828
CMV	5.8744	0.000745256
CMV	0.4525	0.000271217
CMV	1.8298	0.000877672
CMV	1.567	0.00100838
CMV	0.9801	0.0199546
CMV	1.8382	0.000288918
CMV	4.2839	0.000245544
CMV	1.1282	0.0015274
CMV	7.4892	0.010261
CMV	0.8846	0.000971515
CMV	0.4668	0.000160912
CMV	2.9903	0.00516318
CMV	0.5417	0.000332966
CMV	0.4996	3e-05
CMV	1.2746	0.000308234
CMV	4.5089	3e-05
CMV	1.1373	3e-05
CMV	1.2176	0.00118899
CMV	10.4462	0.000115067
CMV	4.2357	0.000194839
CMV	3.4474	4.16901e-05
CMV	1.0774	0.000122132
CMV	4.9822	3e-05
CMV	1.9934	0.0001485
CMV	1.0439	3e-05
CMV	0.736	0.000279812
CMV	1.1959	3e-05
CMV	1.3281	3e-05
CMV	0.9034	0.000110088
CMV	2.3494	3e-05
CMV	1.3356	3e-05
CMV	0.4248	0.000511543
CMV	0.402	0.00186422
CMV	3.0721	0.000990387
CMV	0.6941	0.000835989
CMV	5.0105	0.000457592
CMV	0.7889	0.000368182
CMV	5.1835	0.000141799
CMV	0.5197	0.000481262
CMV	0.4292	0.00029349
CMV	6.1748	3e-05
CMV	2.5774	3e-05
CMV	0.5418	0.00130305
CMV	9.8918	0.00013047
CMV	0.8553	0.000238456
CMV	6.9903	0.000189822
CMV	3.3494	0.00543848
CMV	5.3461	0.000184744
CMV	1.2095	0.000102844
CMV	0.564	0.000330134
CMV	0.4631	0.000276012
CMV	3.8815	0.00484083
CMV	3.4126	0.00329375
CMV	1.0906	0.00102298
CMV	0.7748	0.000117026
CMV	4.2774	4.03112e-05
CMV	1.5178	0.000681096
CMV	0.6654	0.0011049
CMV	1.6185	0.000401427
CMV	2.7853	0.000969917
CMV	1.0511	4.99376e-05
CMV	0.8889	0.0021341
CMV	1.4569	3e-05
CMV	2.0692	0.000235971
CMV	1.8963	0.00184176
CMV	5.7854	0.000369567
CMV	0.5312	7.31199e-05
CMV	1.1054	3e-05
CMV	0.5429	3e-05
CMV	1.0542	0.00033725
CMV	1.6259	0.000197986
CMV	3.5619	0.00060272
CMV	4.5751	0.000474705
CMV	26.1514	0.00133272
CMV	1.6032	0.000323394
CMV	11.1218	3.09224e-05
CMV	1.353	0.00145253
CMV	0.8946	0.000224524
CMV	8.7627	0.000234939
CMV	1.775	0.000824714
CMV	2.2034	0.00215023
CMV	1.3457	0.000192289
CMV	3.3904	0.00134399
CMV	2.421	0.000273568
CMV	1.3136	5.92751e-05
CMV	14.5607	3.83311e-05
CMV	7.2266	6.06538e-05
CMV	0.8422	0.000323258
CMV	9.5819	0.00014528
CMV	1.5653	0.000222218
CMV	0.7642	0.00746903
CMV	1.2142	3.82555e-05
CMV	1.1277	7.81372e-05
CMV	0.7252	0.000583568
CMV	1.2648	0.000785077
CMV	0.3661	0.000210001
CMV	2.9246	3e-05
CMV	15.6987	0.000299332
CMV	0.4951	0.00169347
CMV	2.4966	3e-05
CMV	0.5895	0.000976155
CMV	0.5652	3e-05
CMV	9.0521	0.00272556
CMV	0.6601	0.00134246
CMV	0.3815	0.000203735
CMV	1.5574	0.000172221
CMV	8.5118	0.00131952
CMV	0.535	0.000676369
CMV	1.5204	0.00351372
CMV	0.6299	0.000267356
CMV	4.0065	0.0011965
CMV	7.0181	0.000499707
CMV	16.3549	3e-05
CMV	1.5325	0.000134512
CMV	0.9664	0.000259176
CMV	1.0542	0.00107562
CMV	7.3042	0.000521775
CMV	1.1081	0.00187175
CMV	0.5181	3e-05
CMV	5.4371	3e-05
CMV	0.0788	0.00101969
CMV	10.9025	0.00039501
CMV	1.2237	5.40972e-05
CMV	5.8703	3e-05
CMV	3.07	0.0065212
CMV	2.362	0.00161514
CMV	1.3236	0.000552654
CMV	5.1727	0.000339678
CMV	0.4711	4.34625e-05
CMV	0.6645	3e-05
CMV	1.6429	0.000760498
CMV	4.7507	0.00223518
CMV	0.9575	0.003103
CMV	0.8088	9.55767e-05
CMV	1.1272	0.000120415
CMV	2.3119	0.000443768
CMV	0.4233	3e-05
CMV	1.3542	0.000890204
CMV	0.6703	0.00062065
CMV	0.6695	0.000956938
CMV	0.4094	0.000907745
CMV	1.0673	0.000215577
CMV	1.5064	0.000246158
CMV	1.2675	0.000589571
CMV	3.3074	3e-05
CMV	6.3292	0.00131992
CMV	0.7782	3e-05
CMV	0.4119	0.00121766
CMV	0.516	0.000270926
CMV	0.4853	7.57193e-05
CMV	2.6645	3e-05
CMV	4.1949	0.00217975
CMV	0.7388	3e-05
CMV	9.1021	6.03112e-05
CMV	2.9231	0.00105968
CMV	0.5273	0.000137693
CMV	0.05	0.000635047
CMV	7.8836	3e-05
CMV	1.2158	0.0012918
CMV	0.8413	0.000108145
CMV	5.6266	0.00051836
CMV	1.438	0.000723676
CMV	0.7203	0.000447748
CMV	0.7011	0.000121796
CMV	0.8985	0.000691664
CMV	1.242	3e-05
CMV	0.8538	3e-05
CMV	0.9917	0.000959494
CMV	1.3646	0.00135278
CMV	0.5819	0.00330752
CMV	0.6039	0.00013906
CMV	0.7475	0.000671933
CMV	0.3746	0.000302792
CMV	1.6588	3e-05
CMV	0.6408	0.00603931
CMV	1.7099	0.000242903
CMV	6.0725	0.000117912
CMV	1.2828	0.00062842
CMV	2.197	0.000262161
CMV	3.624	0.00109838
CMV	0.856	0.0006786
CMV	0.493	0.00102865
CMV	4.2912	0.00028838
CMV	0.4442	3e-05
CMV	10.4305	3e-05
CMV	0.7132	0.000521804
CMV	0.6468	0.000738371
CMV	1.1376	3e-05
CMV	3.4142	0.000332035
CMV	1.4936	0.000263561
CMV	3.9509	0.00081489
CMV	5.1256	0.00021899
CMV	1.2299	0.00103225
CMV	6.3754	0.000101602
CMV	0.9518	0.000127706
CMV	1.9274	8.60644e-05
CMV	1.1083	0.000328591
CMV	0.5039	0.00076614
CMV	0.6622	3e-05
CMV	0.7733	0.000813456
CMV	0.654	0.000355355
CMV	0.7212	0.000343952
CMV	7.4746	0.00532357
CMV	3.364	0.000147636
CMV	0.3242	3e-05
CMV	0.8569	3.24987e-05
CMV	0.5066	4.54243e-05
CMV	1.0597	3e-05
CMV	2.6801	0.0014521
CMV	3.5818	0.000230229
CMV	0.788	0.000210051
CMV	0.5314	0.000468604
CMV	1.0641	0.000261694
CMV	2.3193	0.000271145
CMV	5.8896	0.000164917
CMV	5.2451	3e-05
CMV	3.1869	0.00180956
CMV	1.4325	0.00010032
CMV	0.316	7.04411e-05
CMV	0.4934	3e-05
CMV	2.2951	3e-05
CMV	4.992	0.0012139
CMV	0.7444	0.000803802
CMV	4.6535	3e-05
CMV	0.7888	0.00107672
CMV	1.5829	3e-05
CMV	6.1769	0.00134279
CMV	0.6585	0.00154572
CMV	14.1133	0.000498056
CMV	6.1119	3e-05
CMV	1.1368	0.000308521
CMV	0.5998	3e-05
CMV	2.8204	0.000195892
CMV	4.8395	3.97762e-05
CMV	9.3312	0.00104449
CMV	4.9355	0.000689034
CMV	2.5112	0.00443846
CMV	1.6991	3e-05
CMV	7.226	0.000903988
CMV	17.8977	3e-05
CMV	1.0703	0.000771403
CMV	5.2623	0.000145903
CMV	0.9103	0.000434241
CMV	0.9223	0.000126695
CMV	1.9378	0.000693142
CMV	5.9799	0.000770832
CMV	1.3401	0.00171715
CMV	3.7653	0.000191368
CMV	0.65	0.000559872
CMV	5.2336	0.00302391
CMV	2.7441	0.000327118
CMV	0.8251	0.000802002
CMV	1.2597	0.000239525
CMV	0.5825	5.45584e-05
CMV	2.8726	0.000522075
CMV	0.9792	0.00885059
CMV	0.2538	0.000125205
CMV	3.4071	0.000201642
CMV	0.963	0.000324441
CMV	0.5746	0.000853402
CMV	1.8823	0.00108769
CMV	1.1345	0.000894418
CMV	14.6837	0.0014803
CMV	1.4015	0.000629327
CMV	2.4066	0.000455229
CMV	1.1639	0.000153259
CMV	0.4072	0.000368384
CMV	5.9761	0.00244241
CMV	4.8112	9.23731e-05
CMV	1.0291	7.68393e-05
CMV	0.462	3e-05
CMV	0.7554	3e-05
CMV	1.9382	3e-05
CMV	1.7369	0.00676498
CMV	1.5485	0.000118113
CMV	11.2893	0.000283252
CMV	21.0876	0.00217953
CMV	0.6037	0.000153142
CMV	0.0691	0.000305126
CMV	4.3978	0.000675771
CMV	8.736	0.000337006
CMV	3.6533	0.000115524
CMV	0.3347	4.65311e-05
CMV	0.8932	0.00051852
CMV	0.5477	0.000730617
CMV	2.9561	0.000141263
CMV	0.9298	0.00109967
CMV	3.3912	0.00376387
CMV	0.539	0.000372633
CMV	2.0984	3e-05
CMV	0.4366	0.000148092
CMV	0.5055	0.000800983
CMV	2.1912	0.000750577
CMV	0.8603	0.00354585
CMV	2.0559	0.000394076
CMV	1.9383	0.0001653
CMV	2.8483	0.00107316
CMV	0.2307	0.000163949
CMV	4.3015	3.04331e-05
CMV	0.4013	9.58784e-05
CMV	4.1746	0.00135115
CMV	1.1806	3e-05
CMV	1.4385	6.99888e-05
CMV	0.7987	0.00134329
CMV	0.7926	0.000303734
CMV	0.5044	0.000228195
CMV	0.9114	0.000925774
CMV	1.5834	4.03869e-05
CMV	0.7289	0.000357296
CMV	0.432	0.00450112
CMV	3.4794	3e-05
CMV	3.7122	0.00107296
CMV	0.5381	3e-05
CMV	0.4086	5.04546e-05
CMV	1.0378	0.00143284
CMV	0.6199	3e-05
CMV	2.464	3e-05
CMV	0.663	0.00403862
CMV	0.5893	0.00011025
CMV	1.6542	0.00046804
CMV	1.2701	0.000150791
CMV	0.3649	0.000490261
CMV	0.3386	0.000183731
CMV	0.6398	0.00113586
CMV	4.1343	0.00190765
CMV	1.3729	3e-05
CMV	5.039	0.000224435
CMV	0.5632	0.00303574
CMV	1.5195	3e-05
CMV	9.3234	3e-05
CMV	0.5162	0.000402253
CMV	0.9633	0.000414517
CMV	4.2132	0.00123796
CMV	2.6015	0.000180461
CMV	5.1198	0.000279635
CMV	0.7384	0.000291446
CMV	0.4334	0.00149052
CMV	1.1695	0.000664043
CMV	10.1265	0.00700356
CMV	1.8535	0.000107388
CMV	1.9694	0.000375599
CMV	1.5587	3e-05
CMV	4.2348	0.00699627
CMV	1.7304	0.00209375
CMV	1.0827	0.000459437
CMV	1.6391	0.00143379
CMV	0.7714	0.000613121
CMV	1.4621	3e-05
CMV	0.9147	0.000148377
CMV	0.6076	0.000197463
CMV	1.4403	0.000158677
CMV	5.2957	9.81451e-05
CMV	8.7337	0.000555542
CMV	3.5333	7.16846e-05
CMV	1.1913	0.00604614
CMV	0.7041	8.891e-05
CMV	0.4313	0.000197284
CMV	2.3293	0.00208425
CMV	1.7151	0.000396859
CMV	1.3711	0.00338009
CMV	5.4152	0.000252465
CMV	1.544	0.000119321
CMV	1.7342	3e-05
CMV	3.2839	0.00177059
CMV	0.9081	0.000225858
CMV	4.4742	3e-05
CMV	11.8655	0.000187004
CMV	0.9447	0.000131514
CMV	2.416	0.000356892
CMV	5.7218	9.83994e-05
CMV	3.9706	3e-05
M	0.8366	0.000135176
M	2.6359	4.5438e-05
M	0.7196	3e-05
M	4.1949	3e-05
M	1.1358	3e-05
M	34.6047	8.04311e-05
M	3.6365	3e-05
M	0.6022	0.000137445
M	1.0207	5.12308e-05
M	1.3558	3.63337e-05
M	0.5695	3e-05
M	4.5065	6.82326e-05
M	0.9211	0.000388857
M	2.4315	0.000541609
M	0.468	7.05965e-05
M	0.7192	0.000270536
M	1.5703	3.55319e-05
M	5.4202	0.000225726
M	1.7553	3e-05
M	3.2728	8.16971e-05
M	1.1408	4.55674e-05
M	2.751	0.000252525
M	1.1867	8.72803e-05
M	1.863	9.07359e-05
M	0.815	0.000288547
M	5.8879	5.03721e-05
M	0.6899	4.33604e-05
M	1.6213	0.000171095
M	2.5651	0.000957359
M	0.5874	3e-05
M	3.8286	0.000232786
M	2.21	3e-05
M	1.9257	0.000111627
M	0.5515	3e-05
M	2.1425	3e-05
M	13.1236	0.000322622
M	4.6477	0.000216794
M	0.6398	3.48937e-05
M	2.0272	3.76918e-05
M	4.8239	3.05913e-05
M	1.3773	3e-05
M	0.8491	3e-05
M	4.4876	9.95718e-05
M	1.4259	0.000421739
M	4.695	3.03993e-05
M	9.7499	0.000205488
M	0.8328	3.81626e-05
M	1.3006	0.00035464
M	1.0795	4.38391e-05
M	1.1498	3e-05
M	1.1964	0.000360858
M	0.5246	3e-05
M	1.7766	0.000269474
M	0.548	3e-05
M	1.7857	0.000182338
M	2.9508	0.000238725
M	0.9237	7.71426e-05
M	1.1251	3e-05
M	11.0059	9.17866e-05
M	0.05	0.000604704
M	2.6501	4.5044e-05
M	3.5738	5.17714e-05
M	3.4117	0.000192106
M	2.9388	0.000123977
M	3.2725	3e-05
M	0.8392	7.94759e-05
M	0.8147	6.96365e-05
M	1.5446	0.000104939
M	0.1875	3e-05
M	0.8296	3e-05
M	0.3763	0.000169184
M	0.937	0.000100754
M	0.9294	5.35322e-05
M	0.5543	0.000749859
M	5.7319	0.000128099
M	1.6629	0.000360281
M	0.7023	0.000133071
M	0.7613	3e-05
M	4.9273	0.000578628
M	9.2071	5.17161e-05
M	3.3804	0.000307659
M	1.0961	3e-05
M	0.7784	0.000104269
M	0.4323	9.58077e-05
M	3.9453	0.0002545
M	5.8744	0.000837095
M	0.4525	3e-05
M	1.8298	0.000395376
M	1.567	0.000396655
M	0.9801	0.000153175
M	1.8382	3e-05
M	4.2839	0.000256842
M	1.1282	0.000894862
M	7.4892	8.65326e-05
M	0.8846	0.000673578
M	0.4668	3e-05
M	2.9903	0.000326073
M	0.5417	3e-05
M	0.4996	0.000134475
M	1.2746	4.08491e-05
M	4.5089	3.11177e-05
M	1.1373	0.000235365
M	1.2176	0.000218959
M	10.4462	0.000904965
M	4.2357	3.77522e-05
M	3.4474	3e-05
M	1.0774	0.000122347
M	4.9822	0.000108748
M	1.9934	0.000121582
M	1.0439	3e-05
M	0.736	0.00039561
M	1.1959	0.000138931
M	1.3281	3e-05
M	0.9034	3e-05
M	2.3494	3e-05
M	1.3356	3e-05
M	0.4248	0.000108157
M	0.402	7.3359e-05
M	3.0721	3.08347e-05
M	0.6941	0.000158412
M	5.0105	0.000102653
M	0.7889	3.67661e-05
M	5.1835	0.000198831
M	0.5197	0.000237656
M	0.4292	3e-05
M	6.1748	0.000673564
M	2.5774	4.75896e-05
M	0.5418	0.000538434
M	9.8918	0.00030787
M	0.8553	3e-05
M	6.9903	0.000172744
M	3.3494	0.00128183
M	5.3461	0.000131314
M	1.2095	9.33308e-05
M	0.564	0.000114033
M	0.4631	3.16623e-05
M	3.8815	3e-05
M	3.4126	0.000768876
M	1.0906	3e-05
M	0.7748	3e-05
M	4.2774	5.5774e-05
M	1.5178	3e-05
M	0.6654	4.28467e-05
M	1.6185	0.000444233
M	2.7853	0.000136342
M	1.0511	0.0001644
M	0.8889	6.45444e-05
M	1.4569	6.42701e-05
M	2.0692	0.000218072
M	1.8963	0.000236777
M	5.7854	0.000286971
M	0.5312	3e-05
M	1.1054	3.91359e-05
M	0.5429	3e-05
M	1.0542	3e-05
M	1.6259	0.000139195
M	3.5619	0.000299325
M	4.5751	0.000316149
M	26.1514	3e-05
M	1.6032	0.000134931
M	11.1218	3e-05
M	1.353	0.000203777
M	0.8946	3e-05
M	8.7627	6.35001e-05
M	1.775	0.000478952
M	2.2034	0.000188713
M	1.3457	3e-05
M	3.3904	0.000108386
M	2.421	3e-05
M	1.3136	3e-05
M	14.5607	0.000129618
M	7.2266	0.000185404
M	0.8422	0.000112769
M	9.5819	0.000137616
M	1.5653	3.03748e-05
M	0.7642	0.000185644
M	1.2142	3.72849e-05
M	1.1277	0.000178557
M	0.7252	3e-05
M	1.2648	0.000136701
M	0.3661	3e-05
M	2.9246	3.03716e-05
M	15.6987	0.000534217
M	0.4951	3e-05
M	2.4966	0.000448833
M	0.5895	0.000132757
M	0.5652	3e-05
M	9.0521	0.000721443
M	0.6601	0.000681066
M	0.3815	3e-05
M	1.5574	0.000536273
M	8.5118	0.00059197
M	0.535	8.51317e-05
M	1.5204	3e-05
M	0.6299	3.35098e-05
M	4.0065	0.000277891
M	7.0181	0.000429738
M	16.3549	3e-05
M	1.5325	0.000111815
M	0.9664	3e-05
M	1.0542	0.000112371
M	7.3042	0.000336495
M	1.1081	0.000346745
M	0.5181	3e-05
M	5.4371	5.37989e-05
M	0.0788	3e-05
M	10.9025	0.000421327
M	1.2237	3e-05
M	5.8703	5.49602e-05
M	3.07	0.000563373
M	2.362	6.23068e-05
M	1.3236	0.000141156
M	5.1727	0.000335243
M	0.4711	3e-05
M	0.6645	3e-05
M	1.6429	3e-05
M	4.7507	0.000297894
M	0.9575	3.61513e-05
M	0.8088	3e-05
M	1.1272	3e-05
M	2.3119	0.000239642
M	0.4233	3.7908e-05
M	1.3542	0.000212804
M	0.6703	0.000101848
M	0.6695	9.33757e-05
M	0.4094	3e-05
M	1.0673	6.08324e-05
M	1.5064	9.40125e-05
M	1.2675	0.000308309
M	3.3074	9.17478e-05
M	6.3292	0.000893374
M	0.7782	3e-05
M	0.4119	4.02625e-05
M	0.516	4.27801e-05
M	0.4853	7.73056e-05
M	2.6645	0.000926144
M	4.1949	0.000964282
M	0.7388	6.98344e-05
M	9.1021	0.000103316
M	2.9231	0.000111887
M	0.5273	3e-05
M	0.05	0.000189243
M	7.8836	3e-05
M	1.2158	0.000253063
M	0.8413	3.71613e-05
M	5.6266	3e-05
M	1.438	7.19176e-05
M	0.7203	4.72798e-05
M	0.7011	3e-05
M	0.8985	0.000108121
M	1.242	3e-05
M	0.8538	8.12744e-05
M	0.9917	6.20956e-05
M	1.3646	0.000112898
M	0.5819	4.60702e-05
M	0.6039	4.71128e-05
M	0.7475	3e-05
M	0.3746	3e-05
M	1.6588	3.82351e-05
M	0.6408	3.20318e-05
M	1.7099	8.07838e-05
M	6.0725	5.86003e-05
M	1.2828	0.000150587
M	2.197	6.07964e-05
M	3.624	4.89812e-05
M	0.856	0.000190358
M	0.493	3e-05
M	4.2912	0.000541497
M	0.4442	3e-05
M	10.4305	9.4656e-05
M	0.7132	3e-05
M	0.6468	6.22768e-05
M	1.1376	0.000165074
M	3.4142	0.000106141
M	1.4936	0.000118917
M	3.9509	0.000666476
M	5.1256	0.000436443
M	1.2299	0.000777353
M	6.3754	0.000357427
M	0.9518	0.000189072
M	1.9274	3.53245e-05
M	1.1083	3e-05
M	0.5039	3e-05
M	0.6622	0.000430619
M	0.7733	3e-05
M	0.654	3e-05
M	0.7212	3e-05
M	7.4746	0.000102575
M	3.364	4.38757e-05
M	0.3242	6.04455e-05
M	0.8569	0.00013286
M	0.5066	3e-05
M	1.0597	3e-05
M	2.6801	0.000128224
M	3.5818	4.61021e-05
M	0.788	3e-05
M	0.5314	0.00016876
M	1.0641	0.000158932
M	2.3193	0.000121913
M	5.8896	0.000143175
M	5.2451	8.64099e-05
M	3.1869	0.000953592
M	1.4325	0.000283058
M	0.316	6.09818e-05
M	0.4934	3e-05
M	2.2951	3e-05
M	4.992	9.52683e-05
M	0.7444	5.10595e-05
M	4.6535	0.000164172
M	0.7888	5.70109e-05
M	1.5829	0.000278682
M	6.1769	0.000207995
M	0.6585	0.000283266
M	14.1133	0.000117215
M	6.1119	0.000421242
M	1.1368	3e-05
M	0.5998	3e-05
M	2.8204	3e-05
M	4.8395	0.000215706
M	9.3312	0.000437597
M	4.9355	0.000867091
M	2.5112	3e-05
M	1.6991	0.000373508
M	7.226	0.000261388
M	17.8977	0.000220633
M	1.0703	0.000129604
M	5.2623	4.03128e-05
M	0.9103	0.000196879
M	0.9223	3e-05
M	1.9378	6.20224e-05
M	5.9799	0.00060644
M	1.3401	0.000652614
M	3.7653	0.000200913
M	0.65	3e-05
M	5.2336	9.70414e-05
M	2.7441	7.75417e-05
M	0.8251	0.000117661
M	1.2597	0.000217426
M	0.5825	0.000181959
M	2.8726	0.0002338
M	0.9792	3.57034e-05
M	0.2538	3.35901e-05
M	3.4071	0.000139901
M	0.963	7.28372e-05
M	0.5746	0.000657691
M	1.8823	3e-05
M	1.1345	0.0001322
M	14.6837	0.000231334
M	1.4015	6.69955e-05
M	2.4066	6.50948e-05
M	1.1639	7.74313e-05
M	0.4072	9.78155e-05
M	5.9761	0.001235
M	4.8112	3e-05
M	1.0291	3e-05
M	0.462	3e-05
M	0.7554	3e-05
M	1.9382	0.000277774
M	1.7369	7.16681e-05
M	1.5485	6.99986e-05
M	11.2893	0.000555964
M	21.0876	0.000329449
M	0.6037	8.96218e-05
M	0.0691	5.57717e-05
M	4.3978	0.000266998
M	8.736	0.000737844
M	3.6533	0.000669352
M	0.3347	3e-05
M	0.8932	5.74341e-05
M	0.5477	5.31271e-05
M	2.9561	0.000318057
M	0.9298	0.000385138
M	3.3912	0.00015298
M	0.539	3e-05
M	2.0984	3e-05
M	0.4366	4.54656e-05
M	0.5055	9.05797e-05
M	2.1912	3e-05
M	0.8603	0.000300598
M	2.0559	5.12836e-05
M	1.9383	3.49375e-05
M	2.8483	0.000247076
M	0.2307	3e-05
M	4.3015	0.000173081
M	0.4013	3e-05
M	4.1746	0.000421393
M	1.1806	5.8334e-05
M	1.4385	9.91648e-05
M	0.7987	0.000104774
M	0.7926	4.37235e-05
M	0.5044	3e-05
M	0.9114	0.00058309
M	1.5834	3e-05
M	0.7289	3e-05
M	0.432	3e-05
M	3.4794	0.000156576
M	3.7122	0.000230779
M	0.5381	3e-05
M	0.4086	5.61472e-05
M	1.0378	0.000392452
M	0.6199	4.32557e-05
M	2.464	0.000203568
M	0.663	0.000643904
M	0.5893	4.48263e-05
M	1.6542	9.60905e-05
M	1.2701	3e-05
M	0.3649	0.000147325
M	0.3386	6.44299e-05
M	0.6398	7.26551e-05
M	4.1343	0.000515464
M	1.3729	3e-05
M	5.039	0.000171713
M	0.5632	0.000697042
M	1.5195	0.00010065
M	9.3234	3.68424e-05
M	0.5162	0.000179695
M	0.9633	0.000194641
M	4.2132	4.09442e-05
M	2.6015	0.000182832
M	5.1198	8.95083e-05
M	0.7384	3e-05
M	0.4334	0.000348189
M	1.1695	0.000188886
M	10.1265	0.000257508
M	1.8535	0.000394284
M	1.9694	4.64641e-05
M	1.5587	0.000273628
M	4.2348	0.000481643
M	1.7304	5.54354e-05
M	1.0827	0.000267007
M	1.6391	0.000155732
M	0.7714	0.000241483
M	1.4621	3e-05
M	0.9147	3e-05
M	0.6076	3e-05
M	1.4403	3e-05
M	5.2957	3e-05
M	8.7337	0.000735705
M	3.5333	3e-05
M	1.1913	0.000274821
M	0.7041	0.000879061
M	0.4313	3.38341e-05
M	2.3293	0.000264102
M	1.7151	0.000462012
M	1.3711	0.000454436
M	5.4152	0.00012588
M	1.544	3e-05
M	1.7342	8.64304e-05
M	3.2839	0.000168728
M	0.9081	8.08904e-05
M	4.4742	5.31194e-05
M	11.8655	3.69072e-05
M	0.9447	4.83461e-05
M	2.416	0.000100529
M	5.7218	4.01434e-05
M	3.9706	9.081e-05
N	0.8366	0.000192982
N	2.6359	3.13913e-05
N	0.7196	3e-05
N	4.1949	4.036e-05
N	1.1358	3e-05
N	34.6047	8.06387e-05
N	3.6365	3e-05
N	0.6022	0.000177642
N	1.0207	3e-05
N	1.3558	6.07622e-05
N	0.5695	3e-05
N	4.5065	5.15641e-05
N	0.9211	0.00060061
N	2.4315	0.000133268
N	0.468	3.76612e-05
N	0.7192	0.000169597
N	1.5703	9.59116e-05
N	5.4202	0.00010435
N	1.7553	4.06521e-05
N	3.2728	0.000252987
N	1.1408	0.000197845
N	2.751	0.000243177
N	1.1867	0.000121047
N	1.863	0.000106753
N	0.815	4.97504e-05
N	5.8879	7.2304e-05
N	0.6899	6.5148e-05
N	1.6213	0.000272251
N	2.5651	3.82248e-05
N	0.5874	3e-05
N	3.8286	0.000154279
N	2.21	5.40786e-05
N	1.9257	8.96714e-05
N	0.5515	9.47628e-05
N	2.1425	3.97828e-05
N	13.1236	0.000167997
N	4.6477	3.89537e-05
N	0.6398	5.2465e-05
N	2.0272	9.93641e-05
N	4.8239	3.04095e-05
N	1.3773	3e-05
N	0.8491	3e-05
N	4.4876	0.000126762
N	1.4259	7.84514e-05
N	4.695	3e-05
N	9.7499	0.000230898
N	0.8328	8.58896e-05
N	1.3006	6.35277e-05
N	1.0795	3e-05
N	1.1498	3e-05
N	1.1964	7.5499e-05
N	0.5246	5.16636e-05
N	1.7766	0.000130027
N	0.548	7.40754e-05
N	1.7857	3.31148e-05
N	2.9508	0.000251557
N	0.9237	6.8526e-05
N	1.1251	9.92992e-05
N	11.0059	7.44746e-05
N	0.05	9.17936e-05
N	2.6501	0.000123807
N	3.5738	0.000134359
N	3.4117	0.000117192
N	2.9388	3e-05
N	3.2725	3e-05
N	0.8392	3e-05
N	0.8147	0.000157149
N	1.5446	0.000101196
N	0.1875	3.17405e-05
N	0.8296	3e-05
N	0.3763	4.85785e-05
N	0.937	0.000103852
N	0.9294	5.0344e-05
N	0.5543	0.000159445
N	5.7319	0.000160525
N	1.6629	3.9155e-05
N	0.7023	0.000104254
N	0.7613	7.015e-05
N	4.9273	9.56791e-05
N	9.2071	3.41501e-05
N	3.3804	7.69014e-05
N	1.0961	0.000148478
N	0.7784	5.76774e-05
N	0.4323	4.98844e-05
N	3.9453	0.000150112
N	5.8744	0.0003207
N	0.4525	3e-05
N	1.8298	0.000104121
N	1.567	6.82485e-05
N	0.9801	3e-05
N	1.8382	5.13277e-05
N	4.2839	6.19441e-05
N	1.1282	0.000147704
N	7.4892	3e-05
N	0.8846	0.000132981
N	0.4668	3e-05
N	2.9903	3e-05
N	0.5417	0.000137274
N	0.4996	0.000135216
N	1.2746	0.000189597
N	4.5089	6.44808e-05
N	1.1373	0.000150226
N	1.2176	0.000132949
N	10.4462	0.000249732
N	4.2357	5.35055e-05
N	3.4474	5.22917e-05
N	1.0774	4.04793e-05
N	4.9822	7.88154e-05
N	1.9934	4.27707e-05
N	1.0439	9.0005e-05
N	0.736	6.30895e-05
N	1.1959	3e-05
N	1.3281	3e-05
N	0.9034	3.5189e-05
N	2.3494	3e-05
N	1.3356	7.47464e-05
N	0.4248	3e-05
N	0.402	7.37485e-05
N	3.0721	4.12797e-05
N	0.6941	0.000191474
N	5.0105	0.000119841
N	0.7889	3e-05
N	5.1835	0.000176488
N	0.5197	5.8801e-05
N	0.4292	3e-05
N	6.1748	8.34376e-05
N	2.5774	4.39348e-05
N	0.5418	3e-05
N	9.8918	0.000200471
N	0.8553	0.000109997
N	6.9903	8.57133e-05
N	3.3494	0.000129331
N	5.3461	0.000258738
N	1.2095	3.84069e-05
N	0.564	8.83646e-05
N	0.4631	5.04403e-05
N	3.8815	4.05943e-05
N	3.4126	0.000164484
N	1.0906	3e-05
N	0.7748	0.000257759
N	4.2774	4.13422e-05
N	1.5178	3e-05
N	0.6654	3e-05
N	1.6185	4.75594e-05
N	2.7853	5.79014e-05
N	1.0511	6.99643e-05
N	0.8889	6.39967e-05
N	1.4569	0.000193245
N	2.0692	4.2935e-05
N	1.8963	0.000107423
N	5.7854	0.000141998
N	0.5312	3e-05
N	1.1054	3e-05
N	0.5429	5.62979e-05
N	1.0542	4.33215e-05
N	1.6259	0.000107749
N	3.5619	9.46772e-05
N	4.5751	0.000131472
N	26.1514	3e-05
N	1.6032	0.000141992
N	11.1218	4.95254e-05
N	1.353	0.00011162
N	0.8946	4.25236e-05
N	8.7627	0.000170216
N	1.775	0.000184385
N	2.2034	0.000215105
N	1.3457	3.7618e-05
N	3.3904	6.79363e-05
N	2.421	3e-05
N	1.3136	0.000115365
N	14.5607	6.60647e-05
N	7.2266	5.82914e-05
N	0.8422	6.14999e-05
N	9.5819	0.000137387
N	1.5653	8.68659e-05
N	0.7642	5.26018e-05
N	1.2142	7.75615e-05
N	1.1277	9.6752e-05
N	0.7252	3e-05
N	1.2648	4.24286e-05
N	0.3661	5.05958e-05
N	2.9246	4.11619e-05
N	15.6987	0.000166611
N	0.4951	3e-05
N	2.4966	8.09334e-05
N	0.5895	7.87331e-05
N	0.5652	3e-05
N	9.0521	0.0007648
N	0.6601	7.59229e-05
N	0.3815	3e-05
N	1.5574	0.000211727
N	8.5118	0.000184464
N	0.535	0.000218527
N	1.5204	6.68235e-05
N	0.6299	3e-05
N	4.0065	0.000273382
N	7.0181	0.000641504
N	16.3549	3e-05
N	1.5325	6.07266e-05
N	0.9664	0.00011661
N	1.0542	4.08297e-05
N	7.3042	0.000223153
N	1.1081	0.000114414
N	0.5181	0.000105743
N	5.4371	3.27736e-05
N	0.0788	9.8008e-05
N	10.9025	0.00035697
N	1.2237	7.90858e-05
N	5.8703	3e-05
N	3.07	6.93462e-05
N	2.362	0.000132066
N	1.3236	8.86038e-05
N	5.1727	9.5195e-05
N	0.4711	3e-05
N	0.6645	5.7021e-05
N	1.6429	0.000110644
N	4.7507	0.000236314
N	0.9575	5.41575e-05
N	0.8088	3.57488e-05
N	1.1272	6.15072e-05
N	2.3119	0.000172583
N	0.4233	7.62408e-05
N	1.3542	6.04639e-05
N	0.6703	3e-05
N	0.6695	0.000143158
N	0.4094	6.26737e-05
N	1.0673	7.12614e-05
N	1.5064	0.000115831
N	1.2675	4.96118e-05
N	3.3074	0.000150414
N	6.3292	3.45012e-05
N	0.7782	3e-05
N	0.4119	5.26822e-05
N	0.516	3e-05
N	0.4853	3.88692e-05
N	2.6645	0.000151828
N	4.1949	3.9426e-05
N	0.7388	3e-05
N	9.1021	0.00034239
N	2.9231	0.00011066
N	0.5273	6.17236e-05
N	0.05	0.000423319
N	7.8836	3.5292e-05
N	1.2158	0.000160722
N	0.8413	7.88675e-05
N	5.6266	0.000101285
N	1.438	3e-05
N	0.7203	0.000261241
N	0.7011	0.000109832
N	0.8985	9.53459e-05
N	1.242	3e-05
N	0.8538	0.000210009
N	0.9917	8.86637e-05
N	1.3646	0.000113816
N	0.5819	3e-05
N	0.6039	3e-05
N	0.7475	0.000105039
N	0.3746	3e-05
N	1.6588	3e-05
N	0.6408	3.13303e-05
N	1.7099	3e-05
N	6.0725	4.95557e-05
N	1.2828	0.000125066
N	2.197	6.80689e-05
N	3.624	4.884e-05
N	0.856	9.30514e-05
N	0.493	3e-05
N	4.2912	0.000201514
N	0.4442	3e-05
N	10.4305	3e-05
N	0.7132	0.000129113
N	0.6468	0.00014866
N	1.1376	0.000100678
N	3.4142	0.000483654
N	1.4936	7.1512e-05
N	3.9509	0.000412201
N	5.1256	0.0002893
N	1.2299	0.000287315
N	6.3754	0.000185501
N	0.9518	0.000132955
N	1.9274	3e-05
N	1.1083	0.000122543
N	0.5039	3e-05
N	0.6622	0.000329745
N	0.7733	3e-05
N	0.654	0.000308115
N	0.7212	3e-05
N	7.4746	3e-05
N	3.364	4.24574e-05
N	0.3242	0.000191498
N	0.8569	0.000181304
N	0.5066	3e-05
N	1.0597	3.83646e-05
N	2.6801	3e-05
N	3.5818	3.00788e-05
N	0.788	6.24502e-05
N	0.5314	0.000329342
N	1.0641	7.13165e-05
N	2.3193	0.000389897
N	5.8896	3e-05
N	5.2451	0.000116521
N	3.1869	0.000575525
N	1.4325	0.000207792
N	0.316	4.16008e-05
N	0.4934	3e-05
N	2.2951	6.61485e-05
N	4.992	5.10035e-05
N	0.7444	3.52684e-05
N	4.6535	0.000287906
N	0.7888	4.48941e-05
N	1.5829	3.13598e-05
N	6.1769	0.000162025
N	0.6585	8.26253e-05
N	14.1133	7.57418e-05
N	6.1119	0.00015351
N	1.1368	4.55021e-05
N	0.5998	8.58304e-05
N	2.8204	3e-05
N	4.8395	3e-05
N	9.3312	0.000100018
N	4.9355	0.000146986
N	2.5112	0.000124697
N	1.6991	0.000196731
N	7.226	0.000144951
N	17.8977	0.000105309
N	1.0703	5.0175e-05
N	5.2623	9.36593e-05
N	0.9103	9.48034e-05
N	0.9223	3e-05
N	1.9378	8.39339e-05
N	5.9799	0.000221746
N	1.3401	3.27633e-05
N	3.7653	8.66641e-05
N	0.65	3.40615e-05
N	5.2336	0.000171287
N	2.7441	0.000158564
N	0.8251	0.000412953
N	1.2597	8.20266e-05
N	0.5825	5.6193e-05
N	2.8726	3e-05
N	0.9792	3.40971e-05
N	0.2538	8.60585e-05
N	3.4071	3e-05
N	0.963	0.000127345
N	0.5746	3e-05
N	1.8823	3e-05
N	1.1345	0.000129395
N	14.6837	3.6525e-05
N	1.4015	9.26886e-05
N	2.4066	9.08041e-05
N	1.1639	5.06887e-05
N	0.4072	9.99633e-05
N	5.9761	0.000147817
N	4.8112	0.000100189
N	1.0291	3e-05
N	0.462	5.23117e-05
N	0.7554	7.74503e-05
N	1.9382	7.96206e-05
N	1.7369	6.85627e-05
N	1.5485	0.00016875
N	11.2893	5.17558e-05
N	21.0876	0.000213794
N	0.6037	0.000110146
N	0.0691	3e-05
N	4.3978	0.000110044
N	8.736	0.000282637
N	3.6533	0.000258602
N	0.3347	5.67402e-05
N	0.8932	5.48115e-05
N	0.5477	5.16903e-05
N	2.9561	0.000148555
N	0.9298	3e-05
N	3.3912	0.000142207
N	0.539	4.07321e-05
N	2.0984	3e-05
N	0.4366	0.000108743
N	0.5055	3e-05
N	2.1912	3.13126e-05
N	0.8603	0.0001713
N	2.0559	3e-05
N	1.9383	5.12987e-05
N	2.8483	3.02499e-05
N	0.2307	3e-05
N	4.3015	0.000164152
N	0.4013	4.01929e-05
N	4.1746	6.62998e-05
N	1.1806	0.000151378
N	1.4385	5.95181e-05
N	0.7987	5.16609e-05
N	0.7926	3e-05
N	0.5044	3.78592e-05
N	0.9114	0.000295998
N	1.5834	3e-05
N	0.7289	3e-05
N	0.432	3e-05
N	3.4794	8.09988e-05
N	3.7122	0.000112397
N	0.5381	6.46099e-05
N	0.4086	4.59712e-05
N	1.0378	8.26733e-05
N	0.6199	3e-05
N	2.464	0.0005745
N	0.663	3e-05
N	0.5893	3e-05
N	1.6542	8.01646e-05
N	1.2701	4.39512e-05
N	0.3649	3e-05
N	0.3386	3.27107e-05
N	0.6398	7.88931e-05
N	4.1343	4.65387e-05
N	1.3729	8.50244e-05
N	5.039	8.21985e-05
N	0.5632	3e-05
N	1.5195	9.05377e-05
N	9.3234	3e-05
N	0.5162	7.65248e-05
N	0.9633	9.59754e-05
N	4.2132	3.14357e-05
N	2.6015	4.90906e-05
N	5.1198	5.04223e-05
N	0.7384	5.79408e-05
N	0.4334	3e-05
N	1.1695	3e-05
N	10.1265	0.000116949
N	1.8535	0.000309235
N	1.9694	6.25538e-05
N	1.5587	3e-05
N	4.2348	9.27577e-05
N	1.7304	0.000184152
N	1.0827	3e-05
N	1.6391	7.82796e-05
N	0.7714	9.08286e-05
N	1.4621	5.36164e-05
N	0.9147	6.39908e-05
N	0.6076	3e-05
N	1.4403	4.35711e-05
N	5.2957	3e-05
N	8.7337	0.0011962
N	3.5333	3e-05
N	1.1913	3e-05
N	0.7041	8.31578e-05
N	0.4313	3e-05
N	2.3293	0.000193015
N	1.7151	0.000103351
N	1.3711	0.00024101
N	5.4152	4.19666e-05
N	1.544	3.50234e-05
N	1.7342	3e-05
N	3.2839	5.55062e-05
N	0.9081	0.000101794
N	4.4742	3e-05
N	11.8655	7.21883e-05
N	0.9447	4.75937e-05
N	2.416	0.000168636
N	5.7218	4.25604e-05
N	3.9706	3e-05
S	0.8366	4.93608e-05
S	2.6359	3.05572e-05
S	0.7196	5.34424e-05
S	4.1949	6.24584e-05
S	1.1358	3e-05
S	34.6047	6.08772e-05
S	3.6365	0.000124235
S	0.6022	7.06764e-05
S	1.0207	7.3635e-05
S	1.3558	4.96136e-05
S	0.5695	3e-05
S	4.5065	3e-05
S	0.9211	0.000178227
S	2.4315	0.000209908
S	0.468	3e-05
S	0.7192	0.000246026
S	1.5703	4.63886e-05
S	5.4202	0.000217304
S	1.7553	3e-05
S	3.2728	3e-05
S	1.1408	3e-05
S	2.751	0.000205993
S	1.1867	3.09953e-05
S	1.863	5.66243e-05
S	0.815	5.22812e-05
S	5.8879	8.44462e-05
S	0.6899	4.35986e-05
S	1.6213	3.80445e-05
S	2.5651	0.000284175
S	0.5874	6.1177e-05
S	3.8286	3e-05
S	2.21	3e-05
S	1.9257	5.95779e-05
S	0.5515	3e-05
S	2.1425	3e-05
S	13.1236	0.000237125
S	4.6477	5.45266e-05
S	0.6398	3e-05
S	2.0272	5.19742e-05
S	4.8239	6.1107e-05
S	1.3773	3e-05
S	0.8491	3.77392e-05
S	4.4876	3e-05
S	1.4259	0.0002899
S	4.695	3.0292e-05
S	9.7499	0.000279311
S	0.8328	3e-05
S	1.3006	0.000105272
S	1.0795	9.82833e-05
S	1.1498	3e-05
S	1.1964	0.000175997
S	0.5246	3e-05
S	1.7766	7.83776e-05
S	0.548	0.000100991
S	1.7857	7.06215e-05
S	2.9508	0.000143748
S	0.9237	0.000182261
S	1.1251	3e-05
S	11.0059	0.000167606
[truncated: 853 more rows]

## Sheet: Fig_5b
Stimulation	Inhibition	ratio
[truncated: 2,724 more rows]
